# Supplementary material for: Glucose induces rapid changes in the secretome of Saccharomyces cerevisiae
Source: Proteome Sci. 2014 Feb 12;12:9. doi: 10.1186/1477-5956-12-9 (PMC3927832; doi:10.1186/1477-5956-12-9)
Supplement: Additional file 3 — Proteins identified with a local FDR <5% in iTRAQ1. [file 1477-5956-12-9-S3.xlsx]

## Sheet: Protein Summary
Supplemental File 3.
Protein Summary iTRAQ 1. Proteins identified with a local FDR < 5%
Accession: Accession number from NCBI.
Unused: Unused protein score.
Total: Total protein score.
%Cov: The number of matching amino acid from the identified peptides divided by the total number of amino acids in the sequence
Name: Name/description of the protein
Peptides(95%): The number of distinct peptides having at least 95% confidence.
Pval: P-Value describing the protein ratio ratio
N	Unused	Total	% Cov	Accession #	Name	Species	Peptides(95%)	114:113	PVal 114:113	115:113	PVal 115:113	116:113	PVal 116:113	113:114	PVal 113:114	115:114	PVal 115:114	116:114	PVal 116:114	113:115	PVal 113:115	114:115	PVal 114:115	116:115	PVal 116:115	113:116	PVal 113:116	114:116	PVal 114:116	115:116	PVal 115:116
1	114.89	114.89	92.6	gi|10383781	Pgk1p [Saccharomyces cerevisiae S288c]	Saccharomyces cerevisiae S288c	119	0.8526	0.0129	0.2852	0	0.4106	0	1.1728	0.0129	0.3425	0	0.4899	0	3.5066	0	2.92	0	1.4516	0	2.4355	0	2.0411	0	0.6889	0
2	109.9	109.9	74.8	gi|6321968	Eno2p [Saccharomyces cerevisiae S288c]	Saccharomyces cerevisiae S288c	133	0.8151	0.1196	0.3718	0	0.4758	0	1.2268	0.1196	0.4626	0.0005	0.5917	0.0059	2.6896	0	2.1619	0.0005	1.3111	0.0359	2.1019	0	1.6902	0.0059	0.7627	0.0359
3	101.66	101.66	86.8	gi|6321631	Tdh3p [Saccharomyces cerevisiae S288c]	Saccharomyces cerevisiae S288c	163	0.8094	0.1116	0.2015	0.0205	0.3151	0.0196	1.2355	0.1116	0.251	0.0457	0.3921	0.0569	4.9616	0.0205	3.9844	0.0457	1.5352	0.0242	3.1737	0.0196	2.5505	0.0569	0.6514	0.0242
4	94.67	94.67	83.6	gi|6319279	Cdc19p [Saccharomyces cerevisiae S288c]	Saccharomyces cerevisiae S288c	79	0.8021	0	0.254	0	0.3226	0	1.2467	0	0.3105	0	0.3976	0	3.9372	0	3.2205	0	1.2886	0	3.0995	0	2.5149	0	0.776	0
5	89.85	89.85	59.4	gi|144228166	Ssa1p [Saccharomyces cerevisiae S288c]	Saccharomyces cerevisiae S288c	69	1.1023	0.4486	0.4678	0.0709	0.6513	0.1764	0.9072	0.4486	0.4226	0.0264	0.5891	0.0339	2.1376	0.0709	2.3663	0.0264	1.3923	0.0606	1.5354	0.1764	1.6975	0.0339	0.7182	0.0606
6	78	78	49.4	gi|6323840	Hsc82p [Saccharomyces cerevisiae S288c]	Saccharomyces cerevisiae S288c	49	0.7909	0.0125	0.2043	0.0033	0.3429	0.0316	1.2645	0.0125	0.2576	0.0028	0.4291	0.0392	4.8956	0.0033	3.8815	0.0028	1.6193	0.0847	2.916	0.0316	2.3307	0.0392	0.6175	0.0847
7	57.91	57.91	39.3	gi|6320593	Eft2p [Saccharomyces cerevisiae S288c]	Saccharomyces cerevisiae S288c	31	0.8643	0.0001	0.3287	0	0.4049	0	1.1569	0.0001	0.3784	0	0.4663	0	3.0419	0	2.6429	0	1.2381	0	2.4695	0	2.1447	0	0.8077	0
8	57.36	57.36	51.5	gi|6323073	Pdc1p [Saccharomyces cerevisiae S288c]	Saccharomyces cerevisiae S288c	72	0.8769	0.0292	0.2254	0	0.3086	0	1.1404	0.0292	0.2596	0	0.3537	0	4.4356	0	3.8526	0	1.3981	0.0005	3.2405	0	2.8273	0	0.7152	0.0005
9	57.11	57.11	58.6	gi|6324486	Adh1p [Saccharomyces cerevisiae S288c]	Saccharomyces cerevisiae S288c	69	0.8636	0.037	0.2747	0	0.3556	0	1.1579	0.037	0.3199	0	0.416	0	3.6408	0	3.1258	0	1.3155	0	2.8118	0	2.4039	0	0.7601	0
10	56.26	56.4	62.4	gi|6322697	Gpm1p [Saccharomyces cerevisiae S288c]	Saccharomyces cerevisiae S288c	48	0.8121	0.0015	0.2679	0	0.3613	0	1.2313	0.0015	0.334	0	0.4508	0	3.7327	0	2.9941	0	1.3708	0	2.7679	0	2.2181	0	0.7295	0
11	48.88	49.04	48	gi|6319673	Pgi1p [Saccharomyces cerevisiae S288c]	Saccharomyces cerevisiae S288c	37	0.8245	0.0037	0.3631	0	0.4883	0	1.2129	0.0037	0.4467	0	0.5974	0	2.7542	0	2.2384	0	1.3652	0	2.048	0	1.6738	0	0.7325	0
12	48.43	54.66	44.7	gi|6324120	Ssb2p [Saccharomyces cerevisiae S288c]	Saccharomyces cerevisiae S288c	33	0.8675	0.0008	0.2487	0	0.3262	0	1.1527	0.0008	0.286	0	0.3744	0	4.0212	0	3.496	0	1.3171	0	3.0661	0	2.6711	0	0.7592	0
13	46.15	46.32	53.5	gi|6322790	Fba1p [Saccharomyces cerevisiae S288c]	Saccharomyces cerevisiae S288c	55	0.885	0.3607	0.3295	0	0.4803	0	1.1299	0.3607	0.3761	0.0003	0.5433	0.001	3.0352	0	2.6589	0.0003	1.4586	0.001	2.0819	0	1.8407	0.001	0.6856	0.001
14	44.58	44.72	70.6	gi|6320255	Tpi1p [Saccharomyces cerevisiae S288c]	Saccharomyces cerevisiae S288c	50	0.8296	0.0336	0.5045	0.0001	0.7136	0.0026	1.2053	0.0336	0.6107	0.001	0.8701	0.1531	1.9821	0.0001	1.6375	0.001	1.4353	0	1.4014	0.0026	1.1493	0.1531	0.6967	0
15	40.23	40.23	30.9	gi|6320936	Met6p [Saccharomyces cerevisiae S288c]	Saccharomyces cerevisiae S288c	20	0.896	0.2484	0.4368	0	0.5606	0	1.1161	0.2484	0.4872	0	0.6252	0	2.2896	0	2.0526	0	1.3005	0.0003	1.7838	0	1.5994	0	0.7689	0.0003
16	39.5	39.5	41.3	gi|6321563	Asn2p [Saccharomyces cerevisiae S288c]	Saccharomyces cerevisiae S288c	22	0.8988	0.2698	0.2812	0	0.3552	0	1.1126	0.2698	0.3144	0.0001	0.3946	0	3.5561	0	3.1807	0.0001	1.2679	0.0365	2.815	0	2.5343	0	0.7887	0.0365
17	39.46	39.5	32.6	gi|6323002	Hsp104p [Saccharomyces cerevisiae S288c]	Saccharomyces cerevisiae S288c	21	0.8729	0.0155	0.3173	0	0.3892	0	1.1456	0.0155	0.3642	0	0.4475	0	3.1515	0	2.7461	0	1.2458	0.0172	2.5692	0	2.2345	0	0.8027	0.0172
18	34.65	34.65	44.9	gi|6321184	Hxk2p [Saccharomyces cerevisiae S288c]	Saccharomyces cerevisiae S288c	21	0.8657	0.0275	0.3273	0	0.4137	0	1.1551	0.0275	0.3776	0	0.478	0	3.0555	0	2.648	0	1.2769	0.008	2.4169	0	2.0921	0	0.7832	0.008
19	33.78	33.87	28.9	gi|6325151	Sse1p [Saccharomyces cerevisiae S288c]	Saccharomyces cerevisiae S288c	18	0.8684	0.0214	0.2868	0	0.3637	0	1.1516	0.0214	0.3274	0	0.4166	0	3.4866	0	3.0543	0	1.2675	0.0013	2.7497	0	2.4001	0	0.789	0.0013
20	33.51	33.51	100	gi|14318506	Hsp12p [Saccharomyces cerevisiae S288c]	Saccharomyces cerevisiae S288c	50	0.8126	0.0061	0.6736	0.0027	1.2076	0.0271	1.2306	0.0061	0.8278	0.1373	1.4867	0.0004	1.4846	0.0027	1.208	0.1373	1.8012	0	0.8281	0.0271	0.6726	0.0004	0.5552	0
21	32.76	32.76	61.8	gi|6321025	Bmh1p [Saccharomyces cerevisiae S288c]	Saccharomyces cerevisiae S288c	20	0.9765		0.5137		0.575		1.0241		0.526		0.5888		1.9468		1.901		1.1193		1.7393		1.6983		0.8934
22	31.86	31.86	37.6	gi|6319809	Glk1p [Saccharomyces cerevisiae S288c]	Saccharomyces cerevisiae S288c	20	0.8045	0.0008	0.3167	0	0.4345	0	1.243	0.0008	0.3907	0	0.5381	0	3.1571	0	2.5598	0	1.3825	0.0003	2.3016	0	1.8585	0	0.7233	0.0003
24	30.29	30.37	77.5	gi|6320432	Adk1p [Saccharomyces cerevisiae S288c]	Saccharomyces cerevisiae S288c	18	0.8372	0.0355	0.3692	0	0.5481	0.0002	1.1944	0.0355	0.442	0.0005	0.6584	0.0153	2.7087	0	2.2627	0.0005	1.508	0.0004	1.8246	0.0002	1.5187	0.0153	0.6631	0.0004
25	30.12	30.25	44.3	gi|6321973	Oye2p [Saccharomyces cerevisiae S288c]	Saccharomyces cerevisiae S288c	19	0.8909	0.284	0.3354	0	0.4106	0	1.1225	0.284	0.3728	0.0004	0.456	0.0004	2.9813	0	2.6823	0.0004	1.2374	0.0084	2.4356	0	2.1931	0.0004	0.8081	0.0084
26	29.57	29.57	30.7	gi|6320882	Sah1p [Saccharomyces cerevisiae S288c]	Saccharomyces cerevisiae S288c	15	0.8341	0.0333	0.2515	0	0.2961	0	1.1989	0.0333	0.3004	0	0.3539	0	3.9757	0	3.3285	0	1.19	0.0108	3.377	0	2.8259	0	0.8404	0.0108
27	28.45	28.46	80.7	gi|6323138	Ahp1p [Saccharomyces cerevisiae S288c]	Saccharomyces cerevisiae S288c	43	0.8784	0.1251	0.3869	0	0.5751	0.0001	1.1385	0.1251	0.4494	0	0.6646	0.001	2.5844	0	2.2254	0	1.4907	0	1.7388	0.0001	1.5047	0.001	0.6708	0
28	27.8	27.91	74.1	gi|6320359	Cpr1p [Saccharomyces cerevisiae S288c]	Saccharomyces cerevisiae S288c	27	0.7877	0.0787	0.4133	0	0.7087	0.0004	1.2694	0.0787	0.5291	0.0009	0.9039	0.3859	2.4197	0	1.8901	0.0009	1.7187	0	1.411	0.0004	1.1063	0.3859	0.5818	0
29	27.05	27.16	61.3	gi|6319483	Ipp1p [Saccharomyces cerevisiae S288c]	Saccharomyces cerevisiae S288c	20	0.7494	0.0022	0.3878	0	0.5008	0	1.3343	0.0022	0.5257	0.0021	0.6747	0.0007	2.5786	0	1.9022	0.0021	1.3194	0.0057	1.9968	0	1.4821	0.0007	0.7579	0.0057
30	26.68	26.76	48.8	gi|86558907	Rhr2p [Saccharomyces cerevisiae S288c]	Saccharomyces cerevisiae S288c	17	0.8234	0.001	0.3554	0	0.4785	0	1.2145	0.001	0.4308	0	0.5816	0	2.8139	0	2.3211	0	1.3518	0	2.09	0	1.7194	0	0.7397	0
31	26.62	67.78	76.2	gi|6322409	Tdh1p [Saccharomyces cerevisiae S288c]	Saccharomyces cerevisiae S288c	89	0.86	0.0178	0.3244	0	0.4252	0	1.1628	0.0178	0.3832	0	0.5009	0	3.0828	0	2.6094	0	1.3397	0.0009	2.3517	0	1.9964	0	0.7464	0.0009
32	26.36	26.53	42.3	gi|6322323	Tif2p [Saccharomyces cerevisiae S288c]	Saccharomyces cerevisiae S288c	19	0.9584	0.5019	0.4186	0.0004	0.5182	0.0006	1.0434	0.5019	0.4279	0.0001	0.5354	0.0001	2.389	0.0004	2.3369	0.0001	1.3007	0.0005	1.9298	0.0006	1.8678	0.0001	0.7688	0.0005
33	26.3	26.3	15	gi|6320016	Vma1p [Saccharomyces cerevisiae S288c]	Saccharomyces cerevisiae S288c	13	0.8943	0.0177	0.3479	0	0.422	0	1.1181	0.0177	0.3816	0	0.4684	0	2.8747	0	2.6207	0	1.2383	0.0045	2.3695	0	2.1348	0	0.8076	0.0045
34	25	93.84	70.5	gi|6321693	Eno1p [Saccharomyces cerevisiae S288c]	Saccharomyces cerevisiae S288c	92	0.8993	0.1979	0.5499	0.0011	0.7183	0.0285	1.1119	0.1979	0.6045	0.006	0.7939	0.1206	1.8187	0.0011	1.6542	0.006	1.3304	0.0001	1.3921	0.0285	1.2595	0.1206	0.7517	0.0001
35	24.88	25.14	38.5	gi|6323209	Sam1p [Saccharomyces cerevisiae S288c]	Saccharomyces cerevisiae S288c	12	0.8665	0.1288	0.2914	0	0.3945	0.0007	1.154	0.1288	0.3367	0.0001	0.4553	0.0007	3.4319	0	2.9704	0.0001	1.3398	0.0321	2.5346	0.0007	2.1963	0.0007	0.7464	0.0321
36	24.25	24.25	21.4	gi|6323752	Pgm2p [Saccharomyces cerevisiae S288c]	Saccharomyces cerevisiae S288c	14	0.8928	0.2445	0.4998	0	0.7134	0.004	1.1201	0.2445	0.5597	0.0004	0.7993	0.0422	2.0008	0	1.7865	0.0004	1.433	0	1.4018	0.004	1.2511	0.0422	0.6979	0
37	22.42	22.42	33.9	gi|14318479	Act1p [Saccharomyces cerevisiae S288c]	Saccharomyces cerevisiae S288c	18	0.9262	0.0862	0.2567	0	0.3425	0	1.0796	0.0862	0.2776	0	0.3701	0	3.8958	0	3.602	0	1.3482	0.0001	2.9194	0	2.702	0	0.7417	0.0001
38	22	22	51.9	gi|6319546	Hsp26p [Saccharomyces cerevisiae S288c]	Saccharomyces cerevisiae S288c	14	0.8418	0.0072	0.3739	0.0061	0.4766	0	1.1879	0.0072	0.4381	0.0154	0.5632	0.0003	2.6748	0.0061	2.2828	0.0154	1.3193	0.2177	2.098	0	1.7755	0.0003	0.758	0.2177
39	21.96	21.96	46.7	gi|6323196	Rps31p [Saccharomyces cerevisiae S288c]	Saccharomyces cerevisiae S288c	14	0.7631	0.0177	0.4039	0	0.4966	0	1.3105	0.0177	0.529	0	0.6494	0.0001	2.4756	0	1.8904	0	1.2503	0.0018	2.0137	0	1.5399	0.0001	0.7998	0.0018
40	21.56	21.57	82.3	gi|6324463	Zeo1p [Saccharomyces cerevisiae S288c]	Saccharomyces cerevisiae S288c	12	0.7083	0	0.4516	0.0008	0.6134	0.0007	1.4119	0	0.6221	0.0171	0.8594	0.1805	2.2145	0.0008	1.6075	0.0171	1.3975	0.0007	1.6301	0.0007	1.1636	0.1805	0.7155	0.0007
41	21.11	21.22	43.7	gi|6322599	Hom6p [Saccharomyces cerevisiae S288c]	Saccharomyces cerevisiae S288c	11	0.7983	0.0025	0.2685	0	0.373	0	1.2527	0.0025	0.3364	0	0.4658	0.0002	3.7244	0	2.9725	0	1.378	0.042	2.6811	0	2.1467	0.0002	0.7257	0.042
42	20.29	20.29	38.3	gi|6321619	Rnr4p [Saccharomyces cerevisiae S288c]	Saccharomyces cerevisiae S288c	11	0.9185	0.0548	0.3615	0	0.4032	0	1.0887	0.0548	0.3968	0.0003	0.4413	0.0002	2.7666	0	2.5199	0.0003	1.1294	0.0472	2.4802	0	2.2661	0.0002	0.8854	0.0472
43	20.1	20.3	16.2	gi|6321531	Vas1p [Saccharomyces cerevisiae S288c]	Saccharomyces cerevisiae S288c	10	0.842	0.0488	0.3512	0.036	0.4503	0	1.1876	0.0488	0.419	0.0915	0.5303	0	2.847	0.036	2.3865	0.0915	1.2728	0.5999	2.2208	0	1.8856	0	0.7857	0.5999
44	19.73	19.98	40	gi|6320362	Hom2p [Saccharomyces cerevisiae S288c]	Saccharomyces cerevisiae S288c	12	0.8359	0.1253	0.2507	0	0.3406	0	1.1962	0.1253	0.299	0.0001	0.4052	0.0001	3.9883	0	3.3447	0.0001	1.3746	0.0088	2.9362	0	2.4679	0.0001	0.7275	0.0088
45	19.15	19.16	21.2	gi|6321236	Aro8p [Saccharomyces cerevisiae S288c]	Saccharomyces cerevisiae S288c	10	0.7639	0.0003	0.3469	0	0.4565	0.0001	1.309	0.0003	0.4552	0	0.5957	0.0006	2.8831	0	2.197	0	1.3146	0.019	2.1907	0.0001	1.6786	0.0006	0.7607	0.019
46	18.68	18.77	12.7	gi|6322639	Uba1p [Saccharomyces cerevisiae S288c]	Saccharomyces cerevisiae S288c	11	0.8523	0.0079	0.3044	0	0.3936	0	1.1732	0.0079	0.3552	0	0.4607	0	3.2849	0	2.8154	0	1.2949	0.011	2.5404	0	2.1706	0	0.7723	0.011
47	18.25	18.36	33.7	gi|6323470	Car2p [Saccharomyces cerevisiae S288c]	Saccharomyces cerevisiae S288c	11	0.7608	0.0009	0.3382	0	0.4715	0	1.3145	0.0009	0.4463	0.0006	0.6189	0.0025	2.9566	0	2.2409	0.0006	1.4149	0.0018	2.1207	0	1.6157	0.0025	0.7068	0.0018
48	17.22	17.22	33.8	gi|6320148	Psa1p [Saccharomyces cerevisiae S288c]	Saccharomyces cerevisiae S288c	9	0.8734	0.2881	0.2337	0	0.344	0.0001	1.1449	0.2881	0.2676	0.0002	0.3994	0.0008	4.2797	0	3.7365	0.0002	1.4812	0.0031	2.9072	0.0001	2.5038	0.0008	0.6751	0.0031
49	16.41	16.41	51.5	gi|6322794	Tma19p [Saccharomyces cerevisiae S288c]	Saccharomyces cerevisiae S288c	9	0.7409	0.0062	0.2742	0.0001	0.3737	0	1.3498	0.0062	0.3715	0.0021	0.503	0.0036	3.6469	0.0001	2.6921	0.0021	1.3673	0.0345	2.6759	0	1.9879	0.0036	0.7314	0.0345
50	16.13	16.13	20.2	gi|6324601	Sti1p [Saccharomyces cerevisiae S288c]	Saccharomyces cerevisiae S288c	9	0.8438	0.024	0.3473	0	0.4647	0	1.1851	0.024	0.4108	0	0.5503	0.0001	2.8797	0	2.4342	0	1.344	0.003	2.1519	0	1.8171	0.0001	0.744	0.003
51	16.12	16.12	30.4	gi|6321721	Bgl2p [Saccharomyces cerevisiae S288c]	Saccharomyces cerevisiae S288c	10	0.8021	0.0251	0.6121	0.0064	0.7232	0.011	1.2468	0.0251	0.7709	0.2256	0.9078	0.5616	1.6337	0.0064	1.2971	0.2256	1.1901	0.0078	1.3828	0.011	1.1016	0.5616	0.8402	0.0078
52	16.01	16.01	94.9	gi|9755343	hypothetical protein YNR034W-A [Saccharomyces cerevisiae S288c]	Saccharomyces cerevisiae S288c	8	0.7721	0.016	0.4625	0.0002	0.6107	0.0007	1.2951	0.016	0.6027	0.0021	0.7977	0.1291	2.1622	0.0002	1.6592	0.0021	1.3335	0.035	1.6375	0.0007	1.2535	0.1291	0.7499	0.035
53	16	16.14	25.1	gi|6319901	Thr4p [Saccharomyces cerevisiae S288c]	Saccharomyces cerevisiae S288c	10	0.8403	0.1124	0.304	0	0.4458	0.0001	1.1901	0.1124	0.3654	0.0003	0.5341	0.0017	3.2894	0	2.7365	0.0003	1.4576	0.0034	2.2431	0.0001	1.8721	0.0017	0.6861	0.0034
54	15.74	16.06	22.5	gi|6323333	Met17p [Saccharomyces cerevisiae S288c]	Saccharomyces cerevisiae S288c	9	0.9222	0.2055	0.3253	0.0002	0.4152	0.0011	1.0844	0.2055	0.3518	0.0005	0.4505	0.0022	3.074	0.0002	2.8429	0.0005	1.2718	0.0055	2.4085	0.0011	2.2197	0.0022	0.7863	0.0055
55	14.95	15.11	27.8	gi|6325196	Ald6p [Saccharomyces cerevisiae S288c]	Saccharomyces cerevisiae S288c	8	0.9582	0.5238	0.3612	0.0051	0.445	0.0016	1.0436	0.5238	0.3663	0.0014	0.4551	0.0003	2.7682	0.0051	2.7298	0.0014	1.2487	0.125	2.2472	0.0016	2.1975	0.0003	0.8008	0.125
56	14.59	19.57	37.9	gi|14318578	Hxk1p [Saccharomyces cerevisiae S288c]	Saccharomyces cerevisiae S288c	9	0.8642	0.4482	0.3112	0.0037	0.4518	0.0088	1.1571	0.4482	0.3647	0.0289	0.5229	0.0052	3.2139	0.0037	2.7422	0.0289	1.4523	0.1052	2.2133	0.0088	1.9125	0.0052	0.6886	0.1052
57	14.46	14.46	11.6	gi|6325331	Tkl1p [Saccharomyces cerevisiae S288c]	Saccharomyces cerevisiae S288c	9	0.9524	0.6393	0.3381	0.002	0.4058	0.0015	1.05	0.6393	0.357	0.0031	0.4258	0.0041	2.9576	0.002	2.801	0.0031	1.2187	0.0179	2.4642	0.0015	2.3485	0.0041	0.8206	0.0179
58	14.36	14.53	18.3	gi|6320908	Icl1p [Saccharomyces cerevisiae S288c]	Saccharomyces cerevisiae S288c	7	0.9416	0.2398	0.5392	0.0027	0.7443	0.01	1.062	0.2398	0.5679	0.0026	0.7904	0.0084	1.8547	0.0027	1.7609	0.0026	1.4006	0.0082	1.3435	0.01	1.2652	0.0084	0.714	0.0082
59	14.31	14.38	33.2	gi|6323763	Asc1p [Saccharomyces cerevisiae S288c]	Saccharomyces cerevisiae S288c	10	0.8058	0.0518	0.3278	0.0002	0.4125	0.0003	1.2409	0.0518	0.4052	0.0008	0.512	0.0016	3.0502	0.0002	2.4677	0.0008	1.2686	0.0022	2.4241	0.0003	1.9533	0.0016	0.7883	0.0022
60	14.15	14.35	19.5	gi|6319568	Pho3p [Saccharomyces cerevisiae S288c]	Saccharomyces cerevisiae S288c	9	0.8462	0.169	0.6798	0.0477	0.8334	0.0176	1.1818	0.169	0.8048	0.3043	0.9849	0.8923	1.4709	0.0477	1.2426	0.3043	1.2276	0.0849	1.1999	0.0176	1.0153	0.8923	0.8146	0.0849
61	14.03	14.03	53.3	gi|6322564	Sod1p [Saccharomyces cerevisiae S288c]	Saccharomyces cerevisiae S288c	14	0.7755	0.0997	0.3942	0.0126	0.5742	0.0131	1.2894	0.0997	0.4977	0.0132	0.7403	0.003	2.537	0.0126	2.0092	0.0132	1.508	0.0309	1.7414	0.0131	1.3507	0.003	0.6631	0.0309
62	14.01	14.06	22.5	gi|6321977	Gnd1p [Saccharomyces cerevisiae S288c]	Saccharomyces cerevisiae S288c	8	0.7826	0.0122	0.2466	0	0.3181	0.0001	1.2777	0.0122	0.3187	0.0001	0.4073	0.0004	4.0553	0	3.1381	0.0001	1.2599	0.0171	3.1436	0.0001	2.455	0.0004	0.7937	0.0171
63	14	14.05	31.5	gi|6323882	hypothetical protein YMR226C [Saccharomyces cerevisiae S288c]	Saccharomyces cerevisiae S288c	7	0.833	0.0699	0.3301	0.0002	0.4266	0.0001	1.2005	0.0699	0.3941	0.0011	0.5111	0.0001	3.029	0.0002	2.5373	0.0011	1.3126	0.0253	2.344	0.0001	1.9567	0.0001	0.7618	0.0253
64	13.98	14.7	12.9	gi|6325097	Cdc60p [Saccharomyces cerevisiae S288c]	Saccharomyces cerevisiae S288c	7	0.8775	0.2636	0.291	0.0001	0.421	0.0001	1.1396	0.2636	0.3425	0.0008	0.4868	0.0003	3.4368	0.0001	2.9196	0.0008	1.4394	0.0117	2.3754	0.0001	2.0541	0.0003	0.6947	0.0117
65	13.94	14.04	7.1	gi|6322569	Cpa2p [Saccharomyces cerevisiae S288c]	Saccharomyces cerevisiae S288c	7	0.9147	0.0121	0.3679	0.0006	0.4711	0.0022	1.0932	0.0121	0.402	0.0006	0.5136	0.0017	2.7181	0.0006	2.4878	0.0006	1.2729	0.0195	2.1226	0.0022	1.9471	0.0017	0.7856	0.0195
66	13.79	13.79	79.3	gi|6322910	Rps21ap [Saccharomyces cerevisiae S288c]	Saccharomyces cerevisiae S288c	12	0.6848		0.3013		0.3539		1.4602		0.4399		0.5168		3.3192		2.2731		1.1746		2.8257		1.9352		0.8513
67	13.47	13.47	21.3	gi|6322732	Sba1p [Saccharomyces cerevisiae S288c]	Saccharomyces cerevisiae S288c	9	0.8288	0.0686	0.386	0.0027	0.5797	0.0035	1.2065	0.0686	0.4631	0.0156	0.6997	0.0805	2.5905	0.0027	2.1594	0.0156	1.5237	0.0029	1.7251	0.0035	1.4292	0.0805	0.6563	0.0029
68	13.44	13.56	20.7	gi|6319603	Vma2p [Saccharomyces cerevisiae S288c]	Saccharomyces cerevisiae S288c	8	0.8862	0.0696	0.3068	0.0056	0.3663	0	1.1284	0.0696	0.3435	0.0057	0.415	0	3.2589	0.0056	2.9116	0.0057	1.2113	0.4253	2.7298	0	2.4095	0	0.8255	0.4253
69	13.14	13.18	41.3	gi|6323613	Tsa1p [Saccharomyces cerevisiae S288c]	Saccharomyces cerevisiae S288c	10	0.879	0.3419	0.2418	0	0.3022	0	1.1377	0.3419	0.2774	0.0006	0.3439	0.0002	4.1355	0	3.6047	0.0006	1.2709	0.0134	3.3092	0	2.9075	0.0002	0.7868	0.0134
70	12.78	12.79	18.2	gi|6324088	Zwf1p [Saccharomyces cerevisiae S288c]	Saccharomyces cerevisiae S288c	7	0.8008	0.021	0.2538	0.0034	0.3556	0.0002	1.2487	0.021	0.3184	0.0057	0.445	0.0009	3.9395	0.0034	3.1409	0.0057	1.4254	0.1116	2.8125	0.0002	2.2473	0.0009	0.7016	0.1116
71	12	12.09	19.8	gi|6319307	Cys3p [Saccharomyces cerevisiae S288c]	Saccharomyces cerevisiae S288c	7	0.8906	0.0276	0.2667	0	0.3617	0	1.1228	0.0276	0.3007	0	0.4073	0	3.7495	0	3.3259	0	1.3357	0.002	2.7646	0	2.4554	0	0.7487	0.002
72	12	12	23.2	gi|6324759	Gsp2p [Saccharomyces cerevisiae S288c]	Saccharomyces cerevisiae S288c	7	0.9005	0.0861	0.448	0.0019	0.558	0.0019	1.1105	0.0861	0.496	0.0034	0.6173	0.0034	2.2323	0.0019	2.016	0.0034	1.2575	0.0089	1.792	0.0019	1.6199	0.0034	0.7952	0.0089
73	12	12	45.9	gi|6320801	Hyp2p [Saccharomyces cerevisiae S288c]	Saccharomyces cerevisiae S288c	7	0.8445	0.1022	0.2505	0.0051	0.3819	0.0059	1.1841	0.1022	0.2945	0.0017	0.4517	0.0017	3.9918	0.0051	3.3959	0.0017	1.5292	0.0045	2.6188	0.0059	2.2139	0.0017	0.6539	0.0045
74	11.68	11.71	61.2	gi|6324859	Rdl1p [Saccharomyces cerevisiae S288c]	Saccharomyces cerevisiae S288c	7	0.7896	0.045	0.41	0.004	0.6439	0.0015	1.2665	0.045	0.516	0.0031	0.8154	0.066	2.4392	0.004	1.9379	0.0031	1.5788	0.0505	1.5531	0.0015	1.2265	0.066	0.6334	0.0505
75	11.67	11.77	10	gi|6324911	Ala1p [Saccharomyces cerevisiae S288c]	Saccharomyces cerevisiae S288c	6	0.8259	0.1451	0.2933	0	0.4148	0.0002	1.2109	0.1451	0.3518	0.0003	0.5098	0.009	3.409	0	2.8423	0.0003	1.4005	0.0149	2.4111	0.0002	1.9615	0.009	0.7141	0.0149
76	11.63	11.63	23.9	gi|6323386	Tal1p [Saccharomyces cerevisiae S288c]	Saccharomyces cerevisiae S288c	6	0.7579	0.0088	0.2137	0	0.261	0	1.3195	0.0088	0.2856	0.0002	0.3455	0.0003	4.68	0	3.5013	0.0002	1.2225	0.0243	3.8312	0	2.894	0.0003	0.818	0.0243
77	11.45	11.58	19.8	gi|6325112	Kes1p [Saccharomyces cerevisiae S288c]	Saccharomyces cerevisiae S288c	6	0.8554	0.0698	0.2761	0.0003	0.3388	0.0001	1.169	0.0698	0.3175	0.0001	0.3916	0	3.6222	0.0003	3.1498	0.0001	1.2419	0.0059	2.9512	0.0001	2.5539	0	0.8052	0.0059
78	11.4	11.4	15.4	gi|6323331	Exg1p [Saccharomyces cerevisiae S288c]	Saccharomyces cerevisiae S288c	6	0.9872	0.8202	0.7678	0.2915	0.9394	0.8038	1.0129	0.8202	0.7802	0.399	0.9512	0.8705	1.3024	0.2915	1.2817	0.399	1.2315	0.0524	1.0645	0.8038	1.0513	0.8705	0.812	0.0524
79	11.24	11.34	15.8	gi|6321013	Pab1p [Saccharomyces cerevisiae S288c]	Saccharomyces cerevisiae S288c	6	0.927	0.2273	0.2751	0.0015	0.3343	0.0037	1.0788	0.2273	0.2971	0.0032	0.3609	0.0045	3.6349	0.0015	3.3655	0.0032	1.2301	0.1644	2.9914	0.0037	2.7711	0.0045	0.8129	0.1644
80	11.2	33.61	33.6	gi|6325403	Asn1p [Saccharomyces cerevisiae S288c]	Saccharomyces cerevisiae S288c	18	0.8577	0.0619	0.3059	0.0015	0.3884	0.0123	1.1659	0.0619	0.3535	0.0009	0.4485	0.0171	3.2693	0.0015	2.8291	0.0009	1.2689	0.481	2.5745	0.0123	2.2299	0.0171	0.7881	0.481
81	10.95	11.1	16.6	gi|6323570	Dak1p [Saccharomyces cerevisiae S288c]	Saccharomyces cerevisiae S288c	5	0.8701	0.1563	0.3283	0.0001	0.484	0	1.1492	0.1563	0.3776	0.0002	0.5594	0.0001	3.0462	0.0001	2.6481	0.0002	1.4853	0.0044	2.0662	0	1.7876	0.0001	0.6733	0.0044
82	10.78	10.78	32.5	gi|6323077	Rps0bp [Saccharomyces cerevisiae S288c]	Saccharomyces cerevisiae S288c	9	0.8324	0.003	0.3084	0.0049	0.3505	0.0023	1.2014	0.003	0.3671	0.0103	0.4199	0.0033	3.2424	0.0049	2.7238	0.0103	1.1593	0.5629	2.8533	0.0023	2.3817	0.0033	0.8626	0.5629
83	10.65	12.72	22.2	gi|6320724	Emi2p [Saccharomyces cerevisiae S288c]	Saccharomyces cerevisiae S288c	7	0.752	0.0014	0.2168	0.002	0.3106	0.0008	1.3298	0.0014	0.2887	0.0046	0.4134	0.0032	4.6122	0.002	3.464	0.0046	1.4361	0.0182	3.2198	0.0008	2.4191	0.0032	0.6963	0.0182
84	10.3	10.35	19.7	gi|6321594	Cys4p [Saccharomyces cerevisiae S288c]	Saccharomyces cerevisiae S288c	5	0.8073	0.0363	0.264	0.0001	0.3495	0	1.2387	0.0363	0.333	0.0015	0.4336	0.0002	3.7875	0.0001	3.0028	0.0015	1.3243	0.0692	2.8613	0	2.3062	0.0002	0.7551	0.0692
85	10.24	10.24	12.6	gi|6324951	Gdh1p [Saccharomyces cerevisiae S288c]	Saccharomyces cerevisiae S288c	5	0.8555	0.1177	0.3262	0.0004	0.4066	0	1.1688	0.1177	0.3788	0.001	0.4728	0.0002	3.066	0.0004	2.6401	0.001	1.2646	0.0712	2.4595	0	2.1151	0.0002	0.7908	0.0712
86	10.24	10.24	20.5	gi|6324580	Sgt2p [Saccharomyces cerevisiae S288c]	Saccharomyces cerevisiae S288c	5	0.8442	0.0423	0.306	0.0035	0.4152	0.004	1.1846	0.0423	0.3611	0.0066	0.485	0.0062	3.2682	0.0035	2.7694	0.0066	1.3817	0.0153	2.4084	0.004	2.0617	0.0062	0.7238	0.0153
87	10.16	10.24	21	gi|14318569	Dug1p [Saccharomyces cerevisiae S288c]	Saccharomyces cerevisiae S288c	5	0.7656	0.0405	0.3268	0.0001	0.417	0.0002	1.3061	0.0405	0.4341	0.0004	0.5579	0.001	3.06	0.0001	2.3037	0.0004	1.2907	0.002	2.398	0.0002	1.7924	0.001	0.7748	0.002
88	10.15	10.17	34.8	gi|6325326	Spe3p [Saccharomyces cerevisiae S288c]	Saccharomyces cerevisiae S288c	6	0.7807	0.0478	0.3224	0.0032	0.5266	0.0116	1.2808	0.0478	0.4156	0.0105	0.6706	0.0382	3.1015	0.0032	2.4063	0.0105	1.628	0.0027	1.899	0.0116	1.4912	0.0382	0.6143	0.0027
89	10.06	10.16	33.8	gi|6320205	Yrb1p [Saccharomyces cerevisiae S288c]	Saccharomyces cerevisiae S288c	7	0.8532	0.044	0.2429	0.0002	0.3155	0.0002	1.172	0.044	0.2874	0.0012	0.3719	0.0018	4.1177	0.0002	3.4795	0.0012	1.308	0.055	3.1697	0.0002	2.689	0.0018	0.7645	0.055
90	10.03	10.17	18.3	gi|6319625	Ara1p [Saccharomyces cerevisiae S288c]	Saccharomyces cerevisiae S288c	5	0.8429	0.2252	0.3543	0.002	0.4861	0.0013	1.1864	0.2252	0.4211	0.0204	0.5782	0.0318	2.8224	0.002	2.375	0.0204	1.3748	0.0085	2.0571	0.0013	1.7296	0.0318	0.7274	0.0085
91	10.01	10.07	8.8	gi|6319264	Acs1p [Saccharomyces cerevisiae S288c]	Saccharomyces cerevisiae S288c	5	0.8991	0.222	0.4556	0.0042	0.6417	0.0123	1.1122	0.222	0.5018	0.0014	0.7104	0.0116	2.1948	0.0042	1.9926	0.0014	1.4092	0.0011	1.5585	0.0123	1.4076	0.0116	0.7096	0.0011
92	10.01	10.02	6.5	gi|6323861	Pfk2p [Saccharomyces cerevisiae S288c]	Saccharomyces cerevisiae S288c	5	0.8163	0.0169	0.3723	0.0038	0.4525	0.0007	1.225	0.0169	0.4537	0.0104	0.5534	0.001	2.6858	0.0038	2.2039	0.0104	1.2398	0.1822	2.2098	0.0007	1.8069	0.001	0.8066	0.1822
93	10	10.18	25.3	gi|6319594	Tef2p [Saccharomyces cerevisiae S288c]	Saccharomyces cerevisiae S288c	5	0.9893	0.9587	0.4379	0.2146	0.5108	0.1336	1.0108	0.9587	0.4274	0.1684	0.5048	0.028	2.2837	0.2146	2.3399	0.1684	1.2163	0.6289	1.9577	0.1336	1.9811	0.028	0.8222	0.6289
94	10	10.08	9.6	gi|6320077	Cdc48p [Saccharomyces cerevisiae S288c]	Saccharomyces cerevisiae S288c	5	0.9724	0.8184	0.3305	0.0082	0.3488	0	1.0284	0.8184	0.3359	0.0096	0.3599	0.0002	3.0255	0.0082	2.9767	0.0096	1.0712	0.7897	2.8667	0	2.7782	0.0002	0.9335	0.7897
95	10	10	25	gi|6320576	Ypr1p [Saccharomyces cerevisiae S288c]	Saccharomyces cerevisiae S288c	5	0.8819	0.18	0.4998	0.048	0.6656	0.0475	1.1339	0.18	0.5548	0.0277	0.7501	0.0121	2.0008	0.048	1.8025	0.0277	1.3668	0.0519	1.5024	0.0475	1.3331	0.0121	0.7317	0.0519
96	10	10	38.7	gi|6324313	Pbi2p [Saccharomyces cerevisiae S288c]	Saccharomyces cerevisiae S288c	6	0.78	0.058	0.6914	0.027	1.213	0.0132	1.282	0.058	0.8835	0.0545	1.5542	0.018	1.4464	0.027	1.1319	0.0545	1.7559	0.0074	0.8244	0.0132	0.6434	0.018	0.5695	0.0074
97	9.77	9.77	13.5	gi|6321814	Thr1p [Saccharomyces cerevisiae S288c]	Saccharomyces cerevisiae S288c	5	0.8375	0.2945	0.3443	0.0148	0.4224	0.0195	1.194	0.2945	0.4045	0.0105	0.4999	0.0122	2.9045	0.0148	2.4721	0.0105	1.259	0.007	2.3674	0.0195	2.0006	0.0122	0.7943	0.007
98	9.36	9.44	37.8	gi|6322978	Cof1p [Saccharomyces cerevisiae S288c]	Saccharomyces cerevisiae S288c	9	0.8914	0.3737	0.2921	0.0008	0.3618	0.0001	1.1219	0.3737	0.3322	0.0087	0.4104	0.0048	3.423	0.0008	3.0098	0.0087	1.273	0.0723	2.7641	0.0001	2.4364	0.0048	0.7855	0.0723
99	9.29	9.29	62.3	gi|6324194	Fpr1p [Saccharomyces cerevisiae S288c]	Saccharomyces cerevisiae S288c	8	0.8643	0.0875	0.4613	0.0004	0.7022	0.002	1.157	0.0875	0.5349	0.0006	0.8143	0.0021	2.1676	0.0004	1.8694	0.0006	1.5219	0.0004	1.4241	0.002	1.2281	0.0021	0.6571	0.0004
100	9.21	84.78	79.8	gi|6322468	Tdh2p [Saccharomyces cerevisiae S288c]	Saccharomyces cerevisiae S288c	132	0.9279	0.2692	0.4131	0.0691	0.4935	0.044	1.0777	0.2692	0.445	0.0604	0.5323	0.0426	2.421	0.0691	2.247	0.0604	1.2448	0.1646	2.0265	0.044	1.8787	0.0426	0.8033	0.1646
101	9.08	9.08	46.4	gi|6322783	Ynk1p [Saccharomyces cerevisiae S288c]	Saccharomyces cerevisiae S288c	5	0.8728	0.2302	0.3549	0.0009	0.4956	0.0028	1.1458	0.2302	0.4014	0	0.5623	0.0002	2.8173	0.0009	2.4914	0	1.4002	0.0003	2.0178	0.0028	1.7784	0.0002	0.7142	0.0003
102	8.96	8.96	9.3	gi|6320775	Prb1p [Saccharomyces cerevisiae S288c]	Saccharomyces cerevisiae S288c	5	0.8496	0.1042	0.387	0.0169	0.5472	0.0141	1.1771	0.1042	0.4542	0.0106	0.6437	0.0018	2.5837	0.0169	2.2015	0.0106	1.419	0.0318	1.8276	0.0141	1.5536	0.0018	0.7047	0.0318
103	8.76	8.77	25.4	gi|6324804	Wtm1p [Saccharomyces cerevisiae S288c]	Saccharomyces cerevisiae S288c	7	0.9304	0.243	0.3359	0.0056	0.4383	0.0035	1.0748	0.243	0.3597	0.0059	0.4698	0.0032	2.9774	0.0056	2.7802	0.0059	1.3285	0.0292	2.2815	0.0035	2.1287	0.0032	0.7528	0.0292
104	8.7	8.78	24.3	gi|6322434	Rnr2p [Saccharomyces cerevisiae S288c]	Saccharomyces cerevisiae S288c	6	0.8532	0.0059	0.3617	0.0003	0.4842	0.0011	1.172	0.0059	0.4229	0.0006	0.5673	0.0062	2.7644	0.0003	2.3648	0.0006	1.3379	0.0413	2.0651	0.0011	1.7627	0.0062	0.7474	0.0413
105	8.66	50.25	31.6	gi|6320950	Ssa4p [Saccharomyces cerevisiae S288c]	Saccharomyces cerevisiae S288c	33	0.945	0.7177	0.596	0.0102	0.7387	0.1106	1.0582	0.7177	0.6259	0.0125	0.7744	0.0412	1.6779	0.0102	1.5977	0.0125	1.2367	0.0213	1.3537	0.1106	1.2913	0.0412	0.8086	0.0213
106	8.54	8.54	18.8	gi|6322633	Ura1p [Saccharomyces cerevisiae S288c]	Saccharomyces cerevisiae S288c	6	0.8084	0.0029	0.5343	0.0023	0.7897	0.0217	1.237	0.0029	0.6622	0.0091	0.9773	0.7637	1.8715	0.0023	1.51	0.0091	1.4828	0.0005	1.2664	0.0217	1.0232	0.7637	0.6744	0.0005
107	8.3	8.39	8.2	gi|6325418	Gph1p [Saccharomyces cerevisiae S288c]	Saccharomyces cerevisiae S288c	5	0.9621	0.6914	0.281	0.004	0.342	0.0015	1.0394	0.6914	0.2895	0.0011	0.3487	0.0004	3.5585	0.004	3.4538	0.0011	1.1947	0.1755	2.9236	0.0015	2.8674	0.0004	0.837	0.1755
108	8.26	8.27	21.4	gi|6323203	Idp2p [Saccharomyces cerevisiae S288c]	Saccharomyces cerevisiae S288c	4	0.9417	0.6554	0.6041	0.0231	0.9673	0.6715	1.0619	0.6554	0.6377	0.0016	1.028	0.7199	1.6554	0.0231	1.5682	0.0016	1.6139	0.0056	1.0338	0.6715	0.9728	0.7199	0.6196	0.0056
109	8.16	8.32	7.6	gi|6319695	Pyc2p [Saccharomyces cerevisiae S288c]	Saccharomyces cerevisiae S288c	5	0.8197	0.2864	0.3687	0.0108	0.4674	0.0211	1.22	0.2864	0.453	0.0016	0.5715	0.007	2.7123	0.0108	2.2076	0.0016	1.2627	0.0177	2.1393	0.0211	1.7498	0.007	0.792	0.0177
111	8.08	8.19	10.4	gi|6320548	hypothetical protein YDR341C [Saccharomyces cerevisiae S288c]	Saccharomyces cerevisiae S288c	5	0.7452	0.0189	0.3137	0.0012	0.3894	0.0006	1.3419	0.0189	0.4265	0.0057	0.5276	0.0046	3.1874	0.0012	2.3445	0.0057	1.2587	0.0172	2.5682	0.0006	1.8952	0.0046	0.7945	0.0172
112	8.01	8.01	18.4	gi|6323577	Rps1bp [Saccharomyces cerevisiae S288c]	Saccharomyces cerevisiae S288c	4	0.8268	0.1601	0.3093	0.1263	0.4631	0.1092	1.2095	0.1601	0.3701	0.1197	0.5567	0.0965	3.2335	0.1263	2.7022	0.1197	1.509	0.1453	2.1595	0.1092	1.7962	0.0965	0.6627	0.1453
113	8	32.76	60.4	gi|6320304	Bmh2p [Saccharomyces cerevisiae S288c]	Saccharomyces cerevisiae S288c	20	0.86		0.3776		0.5231		1.1628		0.4391		0.6083		2.6481		2.2773		1.3853		1.9116		1.644		0.7219
114	8	8.07	20.7	gi|6323725	Sec14p [Saccharomyces cerevisiae S288c]	Saccharomyces cerevisiae S288c	4	0.9029	0.3174	0.3604	0.0043	0.4809	0.0114	1.1076	0.3174	0.4019	0.0125	0.5324	0.0307	2.7749	0.0043	2.4881	0.0125	1.347	0.0014	2.0792	0.0114	1.8784	0.0307	0.7424	0.0014
115	8	8.05	32.2	gi|6321772	Rps20p [Saccharomyces cerevisiae S288c]	Saccharomyces cerevisiae S288c	4	0.831	0.4733	0.2115	0.0758	0.2739	0.0028	1.2034	0.4733	0.2508	0.0299	0.3304	0.0268	4.7272	0.0758	3.9871	0.0299	1.3287	0.5877	3.6513	0.0028	3.0265	0.0268	0.7526	0.5877
116	8	8	39.9	gi|6324945	Rps12p [Saccharomyces cerevisiae S288c]	Saccharomyces cerevisiae S288c	4	0.5857	0.0262	0.2069	0.0096	0.2031	0.0037	1.7073	0.0262	0.3526	0.0278	0.3468	0.0188	4.8327	0.0096	2.8359	0.0278	0.9798	0.3947	4.9234	0.0037	2.8833	0.0188	1.0206	0.3947
117	8	8	13.8	gi|6324195	hypothetical protein YNL134C [Saccharomyces cerevisiae S288c]	Saccharomyces cerevisiae S288c	4	0.8149	0.0968	0.5358	0.1258	0.5481	0.0388	1.2271	0.0968	0.6512	0.2091	0.6693	0.0193	1.8664	0.1258	1.5356	0.2091	1.0544	0.8288	1.8244	0.0388	1.4941	0.0193	0.9484	0.8288
118	8	8	12.4	gi|6323509	Erg13p [Saccharomyces cerevisiae S288c]	Saccharomyces cerevisiae S288c	4	0.7994	0.0787	0.2001	0.0001	0.2902	0.0007	1.251	0.0787	0.2499	0	0.3633	0.0018	4.9982	0.0001	4.0019	0	1.449	0.0209	3.4453	0.0007	2.7528	0.0018	0.6901	0.0209
119	8	8	15.4	gi|6320560	Trr1p [Saccharomyces cerevisiae S288c]	Saccharomyces cerevisiae S288c	4	0.9553	0.4108	0.3513	0.0144	0.4332	0.0214	1.0468	0.4108	0.363	0.0087	0.4461	0.0142	2.8465	0.0144	2.755	0.0087	1.2285	0.0317	2.3087	0.0214	2.2416	0.0142	0.814	0.0317
120	8	8	24.2	gi|6320235	Pst2p [Saccharomyces cerevisiae S288c]	Saccharomyces cerevisiae S288c	5	0.878	0.2095	0.3931	0.0133	0.5507	0.0111	1.139	0.2095	0.4503	0.0325	0.6285	0.0731	2.544	0.0133	2.2208	0.0325	1.4318	0.0679	1.816	0.0111	1.5911	0.0731	0.6984	0.0679
121	7.82	7.82	13	gi|6319931	Abp1p [Saccharomyces cerevisiae S288c]	Saccharomyces cerevisiae S288c	4	0.8736	0.6093	0.3036	0.0227	0.4175	0.0793	1.1447	0.6093	0.3403	0.0029	0.471	0.0187	3.294	0.0227	2.9383	0.0029	1.3865	0.1962	2.3954	0.0793	2.1232	0.0187	0.7212	0.1962
122	7.82	7.82	28.2	gi|6321401	Pnc1p [Saccharomyces cerevisiae S288c]	Saccharomyces cerevisiae S288c	4	0.8189	0.0409	0.3932	0.0241	0.579	0.0405	1.2212	0.0409	0.4772	0.0293	0.7036	0.0689	2.5431	0.0241	2.0957	0.0293	1.4887	0.0086	1.727	0.0405	1.4212	0.0689	0.6717	0.0086
123	7.43	7.53	17.5	gi|6323980	Adh6p [Saccharomyces cerevisiae S288c]	Saccharomyces cerevisiae S288c	4	0.8786	0.0776	0.3017	0.0001	0.3989	0.0082	1.1382	0.0776	0.3449	0.001	0.4533	0.0083	3.3143	0.0001	2.8997	0.001	1.3051	0.1921	2.507	0.0082	2.2059	0.0083	0.7662	0.1921
124	7.38	7.44	22.8	gi|6323207	Tfs1p [Saccharomyces cerevisiae S288c]	Saccharomyces cerevisiae S288c	4	0.7897	0.2428	0.4316	0.1101	0.7214	0.0016	1.2664	0.2428	0.5596	0.3009	0.917	0.6251	2.3167	0.1101	1.7871	0.3009	1.6863	0.2169	1.3862	0.0016	1.0905	0.6251	0.593	0.2169
125	7.23	7.29	11.7	gi|6320839	Pmi40p [Saccharomyces cerevisiae S288c]	Saccharomyces cerevisiae S288c	4	0.82	0.005	0.2575	0.0217	0.4169	0.0082	1.2195	0.005	0.314	0.0263	0.5084	0.0091	3.8835	0.0217	3.1848	0.0263	1.6191	0.0756	2.3988	0.0082	1.967	0.0091	0.6176	0.0756
126	7.02	7.06	38.2	gi|6324250	Tpm1p [Saccharomyces cerevisiae S288c]	Saccharomyces cerevisiae S288c	4	0.8534	0.4427	0.3211	0.0238	0.4759	0.0069	1.1717	0.4427	0.3711	0.018	0.5607	0.0318	3.1141	0.0238	2.6945	0.018	1.5073	0.1074	2.1014	0.0069	1.7836	0.0318	0.6634	0.1074
127	6.97	7.09	70.1	gi|6321474	Acb1p [Saccharomyces cerevisiae S288c]	Saccharomyces cerevisiae S288c	5	0.8604	0.7207	0.5131	0.0107	0.5597	0.1263	1.1622	0.7207	0.6092	0.2428	0.6461	0.1404	1.9491	0.0107	1.6416	0.2428	1.0775	0.7433	1.7868	0.1263	1.5477	0.1404	0.928	0.7433
128	6.89	7.06	7.8	gi|6319395	Ils1p [Saccharomyces cerevisiae S288c]	Saccharomyces cerevisiae S288c	4	0.8522	0.0289	0.2981	0.0041	0.3917	0.0063	1.1735	0.0289	0.3498	0.0028	0.46	0.0142	3.355	0.0041	2.8584	0.0028	1.3141	0.1297	2.5531	0.0063	2.1741	0.0142	0.7609	0.1297
129	6.76	12.43	7.3	gi|330443609	Ura2p [Saccharomyces cerevisiae S288c]	Saccharomyces cerevisiae S288c	6	1.1085	0.5514	0.5089	0.0284	0.6593	0.0076	0.9021	0.5514	0.4736	0.1016	0.6032	0.0769	1.9649	0.0284	2.1114	0.1016	1.3024	0.1573	1.5169	0.0076	1.6578	0.0769	0.7678	0.1573
130	6.72	6.72	17.3	gi|6319726	Aro4p [Saccharomyces cerevisiae S288c]	Saccharomyces cerevisiae S288c	4	0.8415	0.096	0.2591	0.0004	0.375	0.0006	1.1883	0.096	0.3062	0.0004	0.4437	0.0007	3.8593	0.0004	3.2661	0.0004	1.448	0.0014	2.6667	0.0006	2.2538	0.0007	0.6906	0.0014
131	6.52	6.52	7.1	gi|6320826	Glc3p [Saccharomyces cerevisiae S288c]	Saccharomyces cerevisiae S288c	3	0.9015	0.7008	0.3834	0.0072	0.4666	0.0774	1.1093	0.7008	0.4315	0.0316	0.5083	0.006	2.6086	0.0072	2.3176	0.0316	1.1875	0.3627	2.1434	0.0774	1.9672	0.006	0.8421	0.3627
132	6.38	6.68	39.8	gi|6323072	Trx1p [Saccharomyces cerevisiae S288c]	Saccharomyces cerevisiae S288c	3	0.8261		0.4662		0.653		1.2105		0.5643		0.7904		2.1451		1.7721		1.4007		1.5314		1.2651		0.7139
133	6.32	6.33	15.1	gi|6322950	Pck1p [Saccharomyces cerevisiae S288c]	Saccharomyces cerevisiae S288c	5	1.0513	0.4213	0.5027	0.1826	0.7127	0.2597	0.9512	0.4213	0.476	0.1366	0.6769	0.1701	1.9891	0.1826	2.1006	0.1366	1.4317	0.0911	1.4032	0.2597	1.4773	0.1701	0.6985	0.0911
134	6.32	6.32	5.6	gi|6323826	Ddr48p [Saccharomyces cerevisiae S288c]	Saccharomyces cerevisiae S288c	3	0.7833	0.0603	0.2454	0.0029	0.3374	0.0003	1.2766	0.0603	0.3233	0.0137	0.4343	0.0026	4.0752	0.0029	3.0931	0.0137	1.3997	0.0723	2.9636	0.0003	2.3025	0.0026	0.7144	0.0723
135	6.18	8.25	9.4	gi|6319593	Tkl2p [Saccharomyces cerevisiae S288c]	Saccharomyces cerevisiae S288c	4	1.017	0.921	0.6696	0.4091	0.9783	0.5395	0.9833	0.921	0.6673	0.5217	0.9596	0.8393	1.4933	0.4091	1.4987	0.5217	1.477	0.3908	1.0222	0.5395	1.0421	0.8393	0.6771	0.3908
136	6.14	6.21	28.7	gi|6320720	Grx2p [Saccharomyces cerevisiae S288c]	Saccharomyces cerevisiae S288c	4	0.9067	0.2538	0.3903	0.0796	0.6533	0.0976	1.1029	0.2538	0.4318	0.0872	0.715	0.0692	2.562	0.0796	2.3158	0.0872	1.6688	0.1232	1.5308	0.0976	1.3985	0.0692	0.5992	0.1232
137	6.13	6.13	15.5	gi|330443730	Arg1p [Saccharomyces cerevisiae S288c]	Saccharomyces cerevisiae S288c	3	0.8137	0.3774	0.1954	0.02	0.2762	0.0638	1.2289	0.3774	0.2454	0.0397	0.3363	0.0061	5.1179	0.02	4.0755	0.0397	1.3819	0.1489	3.6202	0.0638	2.9738	0.0061	0.7237	0.1489
138	6.1	6.1	14.4	gi|6322565	Ado1p [Saccharomyces cerevisiae S288c]	Saccharomyces cerevisiae S288c	3	0.935	0.6524	0.4241	0.0422	0.6419	0.1758	1.0696	0.6524	0.4483	0.0053	0.6762	0.0496	2.3581	0.0422	2.2309	0.0053	1.5032	0.0057	1.558	0.1758	1.4788	0.0496	0.6653	0.0057
139	6.09	8.01	23.6	gi|6320910	Rgi1p [Saccharomyces cerevisiae S288c]	Saccharomyces cerevisiae S288c	4	0.7746	0.0723	0.3618	0.0556	0.5514	0.0515	1.2911	0.0723	0.4771	0.1327	0.7122	0.2072	2.7636	0.0556	2.0959	0.1327	1.6004	0.0426	1.8136	0.0515	1.4041	0.2072	0.6248	0.0426
140	6.04	6.1	16.5	gi|6321687	Sol4p [Saccharomyces cerevisiae S288c]	Saccharomyces cerevisiae S288c	3	1.0045	0.9453	0.6399	0	0.815	0.0775	0.9956	0.9453	0.6372	0.0157	0.8069	0.0965	1.5626	0	1.5692	0.0157	1.2715	0.0626	1.227	0.0775	1.2393	0.0965	0.7865	0.0626
141	6.03	6.03	11.3	gi|6325384	hypothetical protein YPR127W [Saccharomyces cerevisiae S288c]	Saccharomyces cerevisiae S288c	4	0.8486	0.2425	0.3846	0.0146	0.611	0.0958	1.1784	0.2425	0.4546	0.0252	0.73	0.3146	2.6003	0.0146	2.1997	0.0252	1.5759	0.0769	1.6368	0.0958	1.3699	0.3146	0.6346	0.0769
142	6.02	6.11	19	gi|6323104	Rpl10p [Saccharomyces cerevisiae S288c]	Saccharomyces cerevisiae S288c	3	0.8267	0.2038	0.3467	0.0336	0.4784	0.0107	1.2097	0.2038	0.4205	0.0294	0.5799	0.0018	2.8841	0.0336	2.3779	0.0294	1.3974	0.1547	2.0902	0.0107	1.7246	0.0018	0.7156	0.1547
143	6.02	6.02	11.1	gi|6322896	hypothetical protein YKR043C [Saccharomyces cerevisiae S288c]	Saccharomyces cerevisiae S288c	3	0.8293	0.0833	0.3141	0.0009	0.4494	0.0015	1.2058	0.0833	0.3828	0.0047	0.5447	0.0096	3.1838	0.0009	2.6126	0.0047	1.4259	0.0155	2.2251	0.0015	1.8359	0.0096	0.7013	0.0155
144	6.01	6.11	14.6	gi|6322707	Mrp8p [Saccharomyces cerevisiae S288c]	Saccharomyces cerevisiae S288c	3	1.0828	0.1967	0.6452	0.4132	0.7262	0.3105	0.9236	0.1967	0.5858	0.2977	0.6634	0.1691	1.5499	0.4132	1.707	0.2977	1.1717	0.4889	1.377	0.3105	1.5075	0.1691	0.8535	0.4889
145	6.01	6.01	11.7	gi|6323639	Glo1p [Saccharomyces cerevisiae S288c]	Saccharomyces cerevisiae S288c	3	0.8652	0.2393	0.3984	0.018	0.5216	0	1.1558	0.2393	0.4665	0.0315	0.6013	0.0263	2.5099	0.018	2.1438	0.0315	1.3075	0.1647	1.9172	0	1.663	0.0263	0.7648	0.1647
146	6.01	6.01	10.6	gi|116006499	Mdh2p [Saccharomyces cerevisiae S288c]	Saccharomyces cerevisiae S288c	3	0.9496	0.2518	0.2593	0.0238	0.3881	0.0423	1.0531	0.2518	0.275	0.0333	0.4096	0.0489	3.857	0.0238	3.6363	0.0333	1.459	0.213	2.5767	0.0423	2.4413	0.0489	0.6854	0.213
147	6	6.4	27.6	gi|6319509	Pdx3p [Saccharomyces cerevisiae S288c]	Saccharomyces cerevisiae S288c	4	0.7771	0.0499	0.3122	0.0082	0.4129	0.0052	1.2868	0.0499	0.4005	0.0025	0.5334	0.0285	3.2031	0.0082	2.4969	0.0025	1.3221	0.2097	2.4216	0.0052	1.8746	0.0285	0.7564	0.2097
148	6	6.1	25.4	gi|6320009	Arf1p [Saccharomyces cerevisiae S288c]	Saccharomyces cerevisiae S288c	3	0.8148	0.0425	0.4701	0.0228	0.6121	0.0765	1.2273	0.0425	0.575	0.0169	0.7483	0.1505	2.127	0.0228	1.739	0.0169	1.3017	0.1692	1.6337	0.0765	1.3364	0.1505	0.7682	0.1692
149	6	6.06	6.7	gi|6324283	Lap2p [Saccharomyces cerevisiae S288c]	Saccharomyces cerevisiae S288c	3	1.0357	0.8274	0.4351	0.0295	0.5402	0.0908	0.9655	0.8274	0.4179	0.0051	0.5115	0.0085	2.2982	0.0295	2.3932	0.0051	1.2212	0.093	1.8513	0.0908	1.9552	0.0085	0.8189	0.093
150	6	6.06	6.9	gi|6325103	Pep4p [Saccharomyces cerevisiae S288c]	Saccharomyces cerevisiae S288c	3	0.941	0.4289	0.3971	0.0518	0.58	0.0294	1.0627	0.4289	0.4208	0.0362	0.6164	0.005	2.5183	0.0518	2.3766	0.0362	1.4693	0.129	1.7242	0.0294	1.6224	0.005	0.6806	0.129
151	6	6.01	8.2	gi|6323967	Gas1p [Saccharomyces cerevisiae S288c]	Saccharomyces cerevisiae S288c	3	0.9708	0.7213	0.3692	0.0271	0.4987	0.0378	1.0301	0.7213	0.3768	0.0123	0.5106	0.0187	2.7088	0.0271	2.6536	0.0123	1.3539	0.0145	2.0051	0.0378	1.9584	0.0187	0.7386	0.0145
152	6	6	14.6	gi|6325229	Erg10p [Saccharomyces cerevisiae S288c]	Saccharomyces cerevisiae S288c	3	0.8432	0.5282	0.3211	0.1391	0.3554	0.1093	1.1859	0.5282	0.3621	0.0481	0.404	0.0242	3.1141	0.1391	2.7618	0.0481	1.1202	0.4944	2.8137	0.1093	2.475	0.0242	0.8927	0.4944
153	6	6	19.7	gi|6322244	Ree1p [Saccharomyces cerevisiae S288c]	Saccharomyces cerevisiae S288c	3	0.7919	0.2427	0.6277	0.0062	0.825	0.0632	1.2627	0.2427	0.7958	0.1792	1.0386	0.8231	1.5931	0.0062	1.2565	0.1792	1.3073	0.0298	1.2121	0.0632	0.9628	0.8231	0.7649	0.0298
154	6	6	44.6	gi|6320718	Smt3p [Saccharomyces cerevisiae S288c]	Saccharomyces cerevisiae S288c	3	0.8293	0.5373	0.4583	0.2717	0.6458	0.406	1.2059	0.5373	0.5379	0.1493	0.7732	0.2677	2.1821	0.2717	1.8589	0.1493	1.4465	0.0576	1.5485	0.406	1.2933	0.2677	0.6913	0.0576
155	5.94	5.94	12.6	gi|6325146	Car1p [Saccharomyces cerevisiae S288c]	Saccharomyces cerevisiae S288c	4	0.7725	0.1807	0.3651	0.1065	0.4801	0.044	1.2945	0.1807	0.475	0.2011	0.622	0.1648	2.7386	0.1065	2.1054	0.2011	1.3247	0.2605	2.083	0.044	1.6078	0.1648	0.7549	0.2605
156	5.75	5.75	38.9	gi|6324696	Pfy1p [Saccharomyces cerevisiae S288c]	Saccharomyces cerevisiae S288c	3	0.7841	0.1328	0.3608		0.5055	0.2221	1.2754	0.1328	0.4573		0.6441	0.267	2.7716		2.1869		1.4362		1.9783	0.2221	1.5525	0.267	0.6963
157	5.71	5.71	6.6	gi|6322029	Suc2p [Saccharomyces cerevisiae S288c]	Saccharomyces cerevisiae S288c	3	0.7403	0.1755	0.6054	0.0292	0.7494	0.0694	1.3507	0.1755	0.8356	0.513	1.0297	0.8957	1.6519	0.0292	1.1968	0.513	1.2369	0.0625	1.3344	0.0694	0.9712	0.8957	0.8085	0.0625
158	5.67	5.69	14.6	gi|6324433	Cdc33p [Saccharomyces cerevisiae S288c]	Saccharomyces cerevisiae S288c	3	0.7833	0.0067	0.2745	0.0449	0.344	0.0496	1.2767	0.0067	0.3459	0.0589	0.435	0.0698	3.6428	0.0449	2.8914	0.0589	1.2819	0.0318	2.9074	0.0496	2.2988	0.0698	0.7801	0.0318
159	5.64	5.65	7.9	gi|330443644	Ape2p [Saccharomyces cerevisiae S288c]	Saccharomyces cerevisiae S288c	3	0.9201	0.2507	0.3584	0.0374	0.4764	0.0353	1.0868	0.2507	0.3833	0.0256	0.5143	0.0215	2.7905	0.0374	2.609	0.0256	1.3672	0.0321	2.0991	0.0353	1.9443	0.0215	0.7314	0.0321
160	5.49	5.52	12.5	gi|6322505	Ssc1p [Saccharomyces cerevisiae S288c]	Saccharomyces cerevisiae S288c	3	0.877	0.0632	0.3611	0.0001	0.4874	0.0002	1.1403	0.0632	0.4138	0.0008	0.5578	0.0004	2.769	0.0001	2.4166	0.0008	1.3552	0.0048	2.0517	0.0002	1.7929	0.0004	0.7379	0.0048
161	5.17	5.18	11.4	gi|6323554	Tub1p [Saccharomyces cerevisiae S288c]	Saccharomyces cerevisiae S288c	3	0.887	0.499	0.4865	0.3482	0.5647	0.1914	1.1273	0.499	0.5363	0.2956	0.6326	0.0775	2.0555	0.3482	1.8647	0.2956	1.1958	0.6059	1.7708	0.1914	1.5808	0.0775	0.8363	0.6059
162	4.89	4.94	14.5	gi|6321523	Pil1p [Saccharomyces cerevisiae S288c]	Saccharomyces cerevisiae S288c	3	0.962	0.7655	0.274	0.1048	0.3406	0.0501	1.0395	0.7655	0.2831	0.0575	0.3522	0.0097	3.6493	0.1048	3.5317	0.0575	1.2446	0.3412	2.9361	0.0501	2.8394	0.0097	0.8035	0.3412
163	4.63	4.63	40.5	gi|6321879	Rtc3p [Saccharomyces cerevisiae S288c]	Saccharomyces cerevisiae S288c	4	0.7401	0.0195	0.456	0.0079	0.666	0.0002	1.3512	0.0195	0.617	0.0413	0.9007	0.1584	2.193	0.0079	1.6207	0.0413	1.4619	0.031	1.5015	0.0002	1.1103	0.1584	0.684	0.031
164	4.54	4.6	13.6	gi|6324899	Pro2p [Saccharomyces cerevisiae S288c]	Saccharomyces cerevisiae S288c	3	0.9519	0.6167	0.4347	0.0679	0.5676	0.1325	1.0505	0.6167	0.4494	0.0381	0.5908	0.0908	2.3005	0.0679	2.2251	0.0381	1.3125	0.0084	1.7617	0.1325	1.6928	0.0908	0.7619	0.0084
165	4.39	4.4	24.6	gi|6320662	Guk1p [Saccharomyces cerevisiae S288c]	Saccharomyces cerevisiae S288c	2	0.7528	0.0598	0.3049	0.0003	0.4137	0.0022	1.3283	0.0598	0.4061	0.0044	0.5499	0.0165	3.2798	0.0003	2.4624	0.0044	1.3477	0.0099	2.4173	0.0022	1.8186	0.0165	0.742	0.0099
166	4.31	4.34	10.2	gi|6320983	Gdi1p [Saccharomyces cerevisiae S288c]	Saccharomyces cerevisiae S288c	2	0.7856	0.0822	0.2766	0.009	0.3585	0.0103	1.2729	0.0822	0.3528	0.0023	0.4577	0.0176	3.6153	0.009	2.8348	0.0023	1.305	0.1512	2.7893	0.0103	2.1847	0.0176	0.7663	0.1512
167	4.3	4.33	14.1	gi|6321023	Tmt1p [Saccharomyces cerevisiae S288c]	Saccharomyces cerevisiae S288c	2	0.8352	0.302	0.4992	0.0374	0.8099	0.1382	1.1973	0.302	0.6004	0.0529	0.9803	0.7287	2.003	0.0374	1.6655	0.0529	1.6335	0.0336	1.2348	0.1382	1.0201	0.7287	0.6122	0.0336
168	4.12	4.12	9.3	gi|6322765	Mdh1p [Saccharomyces cerevisiae S288c]	Saccharomyces cerevisiae S288c	2	0.9436	0.6927	0.4916	0.0165	0.6947	0.111	1.0598	0.6927	0.5231	0.0897	0.7389	0.333	2.0341	0.0165	1.9118	0.0897	1.4112	0.15	1.4395	0.111	1.3533	0.333	0.7086	0.15
169	4.1	4.1	11	gi|330443362	Bdh1p [Saccharomyces cerevisiae S288c]	Saccharomyces cerevisiae S288c	3	0.856	0.1458	0.2165	0.0209	0.3181	0.0019	1.1682	0.1458	0.2523	0.0398	0.3717	0.0211	4.6182	0.0209	3.9635	0.0398	1.4675	0.0884	3.144	0.0019	2.6903	0.0211	0.6814	0.0884
170	4.09	4.14	7.3	gi|6321796	Sod2p [Saccharomyces cerevisiae S288c]	Saccharomyces cerevisiae S288c	2	0.8549	0.628	0.5031	0.1353	0.6111	0.1578	1.1697	0.628	0.5919	0.4004	0.7206	0.2024	1.9875	0.1353	1.6894	0.4004	1.2148	0.6055	1.6363	0.1578	1.3877	0.2024	0.8232	0.6055
171	4.07	4.13	10.7	gi|6324783	Npt1p [Saccharomyces cerevisiae S288c]	Saccharomyces cerevisiae S288c	2	0.8759	0.6052	0.3513	0.2276	0.4868	0.2641	1.1417	0.6052	0.3925	0.145	0.55	0.1437	2.8465	0.2276	2.5477	0.145	1.4116	0.1508	2.0543	0.2641	1.818	0.1437	0.7084	0.1508
172	4.05	4.05	20.7	gi|6321987	Egd2p [Saccharomyces cerevisiae S288c]	Saccharomyces cerevisiae S288c	2	0.8451		0.2316		0.4333		1.1833		0.274		0.5128		4.3185		3.6495		1.8713		2.3077		1.9502		0.5344
173	4.04	4.09	6.5	gi|6324225	Leu4p [Saccharomyces cerevisiae S288c]	Saccharomyces cerevisiae S288c	2	0.9488	0.71	0.3236	0.034	0.4657	0.0198	1.0539	0.71	0.346	0.1006	0.4914	0.1161	3.0898	0.034	2.8906	0.1006	1.4446	0.0618	2.1472	0.0198	2.0351	0.1161	0.6922	0.0618
174	4.04	4.08	7.3	gi|6323056	Ade16p [Saccharomyces cerevisiae S288c]	Saccharomyces cerevisiae S288c	2	0.9491	0.4749	0.2536	0.0375	0.3347	0.0146	1.0537	0.4749	0.268	0.0623	0.3548	0.0453	3.9424	0.0375	3.7312	0.0623	1.3146	0.1289	2.988	0.0146	2.8184	0.0453	0.7607	0.1289
175	4.03	4.1	7.5	gi|37362649	Gus1p [Saccharomyces cerevisiae S288c]	Saccharomyces cerevisiae S288c	2	1.2748	0.1274	0.6754	0.0817	0.8236	0.0413	0.7844	0.1274	0.5291	0.099	0.6459	0.0894	1.4807	0.0817	1.8899	0.099	1.2195	0.1205	1.2142	0.0413	1.5483	0.0894	0.82	0.1205
176	4.02	4.07	11.3	gi|6324273	Por1p [Saccharomyces cerevisiae S288c]	Saccharomyces cerevisiae S288c	2	0.9645	0.9181	0.4431	0.1863	0.6293	0.0725	1.0368	0.9181	0.4607	0.0268	0.6618	0.3104	2.2571	0.1863	2.1704	0.0268	1.4306	0.3084	1.5891	0.0725	1.511	0.3104	0.699	0.3084
177	4.02	4.02	9.5	gi|6321673	Yhb1p [Saccharomyces cerevisiae S288c]	Saccharomyces cerevisiae S288c	2	0.8549	0.2025	0.4599	0.1796	0.5274	0.2023	1.1697	0.2025	0.5339	0.1753	0.615	0.203	2.1744	0.1796	1.873	0.1753	1.1618	0.0896	1.8959	0.2023	1.6259	0.203	0.8608	0.0896
178	4.01	4.09	10.8	gi|6320226	Ses1p [Saccharomyces cerevisiae S288c]	Saccharomyces cerevisiae S288c	2	0.8061	0.5693	0.2124	0.0707	0.3275	0.0187	1.2405	0.5693	0.2584	0.0459	0.4193	0.2123	4.7085	0.0707	3.8701	0.0459	1.5492	0.2781	3.0537	0.0187	2.385	0.2123	0.6455	0.2781
179	4.01	4.06	8.1	gi|14318481	Tub2p [Saccharomyces cerevisiae S288c]	Saccharomyces cerevisiae S288c	2	0.9686	0.916	0.4608	0.0047	0.4892	0.224	1.0325	0.916	0.4799	0.2007	0.4986	0.0255	2.1703	0.0047	2.0837	0.2007	1.0467	0.8909	2.0444	0.224	2.0054	0.0255	0.9554	0.8909
180	4.01	4.01	55.9	gi|6323828	Pai3p [Saccharomyces cerevisiae S288c]	Saccharomyces cerevisiae S288c	2	0.7927	0.0145	0.6449	0.0101	1.3295	0.4653	1.2615	0.0145	0.8129	0.0062	1.636	0.3101	1.5505	0.0101	1.2302	0.0062	2.0983	0.201	0.7521	0.4653	0.6112	0.3101	0.4766	0.201
181	4.01	4.01	23	gi|6322652	Ykt6p [Saccharomyces cerevisiae S288c]	Saccharomyces cerevisiae S288c	2	0.8418	0.6534	0.2798	0.1977	0.3834	0.0927	1.1879	0.6534	0.3464	0.3616	0.4704	0.3179	3.5737	0.1977	2.8871	0.3616	1.3662	0.4511	2.608	0.0927	2.1258	0.3179	0.732	0.4511
182	4	4.07	5.7	gi|6323011	Dps1p [Saccharomyces cerevisiae S288c]	Saccharomyces cerevisiae S288c	2	0.9537	0.1979	0.4031	0.0428	0.5872	0.1731	1.0485	0.1979	0.4227	0.0563	0.6164	0.2076	2.4811	0.0428	2.3655	0.0563	1.4414	0.1468	1.7029	0.1731	1.6224	0.2076	0.6938	0.1468
183	4	4.07	11.6	gi|330443748	Gln1p [Saccharomyces cerevisiae S288c]	Saccharomyces cerevisiae S288c	2	0.7755	0.2857	0.5043	0.0868	0.6405	0.5109	1.2895	0.2857	0.6517	0.0443	0.8326	0.8078	1.9831	0.0868	1.5343	0.0443	1.2637	0.7445	1.5613	0.5109	1.201	0.8078	0.7914	0.7445
184	4	4.07	20.9	gi|6320078	Hnt1p [Saccharomyces cerevisiae S288c]	Saccharomyces cerevisiae S288c	2	0.8573	0.1363	0.398		0.5784	0.2375	1.1665	0.1363	0.46		0.6715	0.2677	2.5127		2.1739		1.5145		1.729	0.2375	1.4891	0.2677	0.6603
185	4	4.06	13.7	gi|6324318	hypothetical protein YNL010W [Saccharomyces cerevisiae S288c]	Saccharomyces cerevisiae S288c	2	0.7437		0.3043		0.4274		1.3447		0.4092		0.5747		3.2861		2.4438		1.4044		2.3399		1.7401		0.7121
186	4	4.04	13.7	gi|6324758	Ser1p [Saccharomyces cerevisiae S288c]	Saccharomyces cerevisiae S288c	2	1.0698		0.3707		0.4978		0.9348		0.3465		0.4653		2.6978		2.8859		1.3429		2.0089		2.1491		0.7447
188	4	4.03	29	gi|6325006	Rpl36bp [Saccharomyces cerevisiae S288c]	Saccharomyces cerevisiae S288c	2	0.6542	0.0768	0.4022	0.0082	0.423	0.0008	1.5286	0.0768	0.6162	0.0528	0.6455	0.0756	2.4862	0.0082	1.6227	0.0528	1.0513	0.158	2.3638	0.0008	1.5493	0.0756	0.9512	0.158
189	4	4.03	5.1	gi|6324212	Mls1p [Saccharomyces cerevisiae S288c]	Saccharomyces cerevisiae S288c	2	0.9511	0.6779	0.3869	0.0703	0.5619	0.089	1.0514	0.6779	0.41	0.1397	0.5919	0.2021	2.5845	0.0703	2.4387	0.1397	1.457	0.0385	1.7798	0.089	1.6893	0.2021	0.6863	0.0385
190	4	4.03	6.9	gi|37362677	Aat2p [Saccharomyces cerevisiae S288c]	Saccharomyces cerevisiae S288c	2	0.896	0.0889	0.2957	0.1125	0.3651	0.0523	1.1161	0.0889	0.3261	0.1133	0.4087	0.0704	3.3815	0.1125	3.0669	0.1133	1.264	0.5698	2.7391	0.0523	2.447	0.0704	0.7911	0.5698
191	4	4.02	17.7	gi|6320742	Hsp31p [Saccharomyces cerevisiae S288c]	Saccharomyces cerevisiae S288c	2	1.0094	0.9666	0.5244	0.2516	1.2332	0.4697	0.9906	0.9666	0.5349	0.0937	1.1889	0.7198	1.907	0.2516	1.8694	0.0937	2.3253	0.3167	0.8109	0.4697	0.8411	0.7198	0.43	0.3167
192	4	4.01	7.7	gi|6323299	Dcs1p [Saccharomyces cerevisiae S288c]	Saccharomyces cerevisiae S288c	2
193	4	4.01	10.8	gi|6319326	Ade1p [Saccharomyces cerevisiae S288c]	Saccharomyces cerevisiae S288c	2	0.9223	0.5513	0.691	0.3574	0.8115	0.53	1.0843	0.5513	0.7404	0.2762	0.8673	0.4865	1.4473	0.3574	1.3506	0.2762	1.1682	0.0101	1.2322	0.53	1.153	0.4865	0.856	0.0101
194	4	4	15.6	gi|6322583	Rps5p [Saccharomyces cerevisiae S288c]	Saccharomyces cerevisiae S288c	2	0.8023		0.4972		0.4864		1.2465		0.6198		0.6063		2.0112		1.6135		0.9783		2.0558		1.6493		1.0222
195	4	4	9.1	gi|6323746	hypothetical protein YMR099C [Saccharomyces cerevisiae S288c]	Saccharomyces cerevisiae S288c	2	0.8498	0.5794	0.3757	0.0924	0.5253	0.0231	1.1768	0.5794	0.4408	0.0508	0.613	0.2799	2.662	0.0924	2.2686	0.0508	1.3923	0.2946	1.9035	0.0231	1.6314	0.2799	0.7182	0.2946
196	4	4	6.1	gi|6323371	Rpp0p [Saccharomyces cerevisiae S288c]	Saccharomyces cerevisiae S288c	2	0.7831	0.2323	0.3804	0.0164	0.4862	0.0456	1.2769	0.2323	0.486	0.0602	0.6242	0.1906	2.6291	0.0164	2.0576	0.0602	1.2766	0.1933	2.0566	0.0456	1.602	0.1906	0.7833	0.1933
197	4	4	14.7	gi|6322485	Bna1p [Saccharomyces cerevisiae S288c]	Saccharomyces cerevisiae S288c	2	0.8401	0.6917	0.3433	0.0132	0.5496	0.1706	1.1904	0.6917	0.4324	0.2713	0.6708	0.5751	2.9132	0.0132	2.3129	0.2713	1.6122	0.1887	1.8195	0.1706	1.4908	0.5751	0.6203	0.1887
198	4	4	4.9	gi|6320119	Sub2p [Saccharomyces cerevisiae S288c]	Saccharomyces cerevisiae S288c	2	0.8941	0.3254	0.3527	0.2169	0.4406	0.1538	1.1185	0.3254	0.399	0.279	0.4968	0.2293	2.8351	0.2169	2.506	0.279	1.2584	0.4008	2.2695	0.1538	2.0127	0.2293	0.7947	0.4008
199	4	4	11.6	gi|154199621	Rpl20ap [Saccharomyces cerevisiae S288c]	Saccharomyces cerevisiae S288c	2	0.9191	0.0157	0.3266	0.0212	0.4597	0.1739	1.088	0.0157	0.3551	0.0215	0.5051	0.1951	3.0623	0.0212	2.8159	0.0215	1.3947	0.4209	2.1756	0.1739	1.9798	0.1951	0.717	0.4209
200	3.92	3.93	9.6	gi|6321290	Aro2p [Saccharomyces cerevisiae S288c]	Saccharomyces cerevisiae S288c	2	0.7037	0.2035	0.1972	0.0634	0.2221	0.1784	1.4211	0.2035	0.2811	0.0222	0.3173	0.17	5.0717	0.0634	3.5571	0.0222	1.1246	0.7402	4.503	0.1784	3.1516	0.17	0.8892	0.7402
201	3.7	3.71	18	gi|6323332	hypothetical protein YLR301W [Saccharomyces cerevisiae S288c]	Saccharomyces cerevisiae S288c	2	1.174		0.5552		0.6167		0.8518		0.4729		0.5253		1.8012		2.1145		1.1108		1.6215		1.9036		0.9003
202	3.6	3.64	20.4	gi|6324151	Rps3p [Saccharomyces cerevisiae S288c]	Saccharomyces cerevisiae S288c	2	0.8953	0.6003	0.3118		0.4842	0.1053	1.117	0.6003	0.3715		0.5456	0.0373	3.2069		2.6921		1.4884		2.0651	0.1053	1.833	0.0373	0.6719
203	3.43	72.8	44.2	gi|6325016	Hsp82p [Saccharomyces cerevisiae S288c]	Saccharomyces cerevisiae S288c	47	1.0344	0.7814	0.2127	0.0081	0.3053	0.0195	0.9668	0.7814	0.2056	0.03	0.2944	0.0296	4.7008	0.0081	4.864	0.03	1.4344	0.0297	3.2752	0.0195	3.3968	0.0296	0.6972	0.0297
204	3.42	3.43	9	gi|6320980	Glc7p [Saccharomyces cerevisiae S288c]	Saccharomyces cerevisiae S288c	2	0.8923	0.4834	0.3786	0.2085	0.331	0.0976	1.1206	0.4834	0.405	0.1488	0.359	0.0373	2.641	0.2085	2.4689	0.1488	0.8958	0.6011	3.0215	0.0976	2.7857	0.0373	1.1164	0.6011
205	3.22	5.4	14.6	gi|6323246	Cpr6p [Saccharomyces cerevisiae S288c]	Saccharomyces cerevisiae S288c	4	0.8806		0.3956		0.3941		1.1356		0.4492		0.4475		2.5279		2.226		0.9962		2.5376		2.2346		1.0039
206	3.05	3.05	29.1	gi|6319814	Grx1p [Saccharomyces cerevisiae S288c]	Saccharomyces cerevisiae S288c	2	0.7961		0.5385		0.5902		1.2562		0.6764		0.7414		1.8571		1.4784		1.0961		1.6943		1.3488		0.9123
207	2.99	3.03	34.4	gi|6322228	Hyr1p [Saccharomyces cerevisiae S288c]	Saccharomyces cerevisiae S288c	4	0.7698	0.2943	0.3763	0.0239	0.4916	0.0151	1.299	0.2943	0.4919	0.0422	0.6447	0.0515	2.6572	0.0239	2.0327	0.0422	1.3098	0.2113	2.0343	0.0151	1.5511	0.0515	0.7635	0.2113
208	2.96	2.96	6.9	gi|10383757	Apa1p [Saccharomyces cerevisiae S288c]	Saccharomyces cerevisiae S288c	2	0.7891		0.2693		0.3183		1.2673		0.3413		0.4034		3.7129		2.9299		1.1819		3.1415		2.479		0.8461
209	2.92	2.92	16.1	gi|6325033	Gre1p [Saccharomyces cerevisiae S288c]	Saccharomyces cerevisiae S288c	2	0.7463		0.2312		0.4953		1.34		0.3098		0.6637		4.3254		3.228		2.1423		2.019		1.5068		0.4668
210	2.76	2.77	6	gi|6320788	hypothetical protein YEL047C [Saccharomyces cerevisiae S288c]	Saccharomyces cerevisiae S288c	2
211	2.68	2.68	4.9	gi|6323335	Aco1p [Saccharomyces cerevisiae S288c]	Saccharomyces cerevisiae S288c	2	0.8864	0.6461	0.4193	0.0319	0.5821	0.1394	1.1281	0.6461	0.4737	0.1272	0.6505	0.1001	2.3848	0.0319	2.1109	0.1272	1.3816	0.1536	1.7179	0.1394	1.5373	0.1001	0.7238	0.1536
212	2.44	2.44	6.4	gi|6320181	Gpd1p [Saccharomyces cerevisiae S288c]	Saccharomyces cerevisiae S288c	1	0.8772	0.5174	0.3892	0.24	0.5657	0.2494	1.14	0.5174	0.4429	0.356	0.6401	0.4463	2.5692	0.24	2.2579	0.356	1.4997	0.2254	1.7677	0.2494	1.5623	0.4463	0.6668	0.2254
213	2.29	2.3	27.9	gi|6323829	Sip18p [Saccharomyces cerevisiae S288c]	Saccharomyces cerevisiae S288c	2
214	2.24	2.31	7.9	gi|6320935	Trp2p [Saccharomyces cerevisiae S288c]	Saccharomyces cerevisiae S288c	1	0.9459	0.6229	0.2475	0.0744	0.3862	0.1546	1.0572	0.6229	0.2605	0.0393	0.4073	0.1082	4.041	0.0744	3.8383	0.0393	1.5641	0.0998	2.5892	0.1546	2.4552	0.1082	0.6393	0.0998
215	2.22	2.25	4.4	gi|6325062	Ddc1p [Saccharomyces cerevisiae S288c]	Saccharomyces cerevisiae S288c	1	0.8718		0.3563		0.4255		1.147		0.4086		0.4881		2.807		2.4472		1.1945		2.35		2.0488		0.8372
216	2.22	2.22	14	gi|6323359	Tma10p [Saccharomyces cerevisiae S288c]	Saccharomyces cerevisiae S288c	1	0.7339		0.1145		0.1342		1.3626		0.156		0.1828		8.7345		6.41		1.1719		7.4535		5.4699		0.8533
217	2.2	6.28	34.6	gi|6321648	Trx2p [Saccharomyces cerevisiae S288c]	Saccharomyces cerevisiae S288c	3	0.6861		0.4395		0.6255		1.4576		0.6406		0.9118		2.2753		1.561		1.4233		1.5987		1.0968		0.7026
218	2.15	2.2	5.8	gi|6324371	Mvd1p [Saccharomyces cerevisiae S288c]	Saccharomyces cerevisiae S288c	1	0.9202	0.1256	0.3195	0.146	0.4595	0.1369	1.0867	0.1256	0.346	0.1468	0.4984	0.1377	3.1298	0.146	2.8902	0.1468	1.4616	0.1533	2.1764	0.1369	2.0063	0.1377	0.6842	0.1533
219	2.15	2.15	8.5	gi|6324169	Ygp1p [Saccharomyces cerevisiae S288c]	Saccharomyces cerevisiae S288c	2
220	2.11	85.9	57.6	gi|6323004	Ssa2p [Saccharomyces cerevisiae S288c]	Saccharomyces cerevisiae S288c	64	0.6958		0.3096		0.3233		1.4371		0.4449		0.4646		3.2298		2.2475		1.0442		3.0932		2.1524		0.9577
221	2.09	2.18	6.5	gi|6321412	Trp5p [Saccharomyces cerevisiae S288c]	Saccharomyces cerevisiae S288c	1	0.9284		0.282		0.4347		1.0771		0.3038		0.4682		3.5458		3.292		1.5412		2.3006		2.136		0.6488
222	2.09	2.09	5.2	gi|6325166	Glr1p [Saccharomyces cerevisiae S288c]	Saccharomyces cerevisiae S288c	1	0.7605	0.0101	0.3787	0.2881	0.44	0.3488	1.3148	0.0101	0.4939	0.3756	0.571	0.4628	2.6407	0.2881	2.0249	0.3756	1.1375	0.0872	2.2729	0.3488	1.7512	0.4628	0.8791	0.0872
223	2.09	2.09	10.2	gi|6323530	Ura5p [Saccharomyces cerevisiae S288c]	Saccharomyces cerevisiae S288c	1	0.8671	0.1708	0.5887	0.1994	0.6739	0.1413	1.1532	0.1708	0.678	0.2101	0.7781	0.1234	1.6987	0.1994	1.4749	0.2101	1.1538	0.3455	1.4839	0.1413	1.2851	0.1234	0.8667	0.3455
224	2.06	2.08	8.1	gi|6321833	Dog2p [Saccharomyces cerevisiae S288c]	Saccharomyces cerevisiae S288c	1	0.887	0.344	0.3245	0.0621	0.4785	0.0402	1.1274	0.344	0.3643	0.0246	0.5417	0.0274	3.0814	0.0621	2.7451	0.0246	1.4859	0.1039	2.0897	0.0402	1.8461	0.0274	0.673	0.1039
225	2.05	2.07	25.4	gi|6324429	Rib4p [Saccharomyces cerevisiae S288c]	Saccharomyces cerevisiae S288c	2	1.003		0.4796	0.1416	0.5285	0.0103	0.997		0.404		0.522		2.0849	0.1416	2.475		1.108	0.6295	1.892	0.0103	1.9156		0.9025	0.6295
226	2.05	2.07	6.9	gi|6320553	Svf1p [Saccharomyces cerevisiae S288c]	Saccharomyces cerevisiae S288c	1	0.98	0.8207	0.3798	0.0233	0.4042	0.0559	1.0204	0.8207	0.3872	0.0228	0.4128	0.007	2.6332	0.0233	2.5825	0.0228	1.0659	0.3832	2.4738	0.0559	2.4223	0.007	0.9382	0.3832
227	2.05	2.05	8.7	gi|6319997	Rtn2p [Saccharomyces cerevisiae S288c]	Saccharomyces cerevisiae S288c	1	1.0348		0.2788		0.5466		0.9663		0.2694		0.5282		3.5872		3.7122		1.9609		1.8294		1.8931		0.51
228	2.04	2.05	8.4	gi|6322770	Vma5p [Saccharomyces cerevisiae S288c]	Saccharomyces cerevisiae S288c	1	1.008	0.9589	0.3902	0.141	0.4103	0.1294	0.9921	0.9589	0.3825	0.0567	0.4038	0.041	2.5628	0.141	2.6144	0.0567	1.0577	0.2831	2.4372	0.1294	2.4766	0.041	0.9454	0.2831
229	2.03	2.21	2.1	gi|6322907	Dyn1p [Saccharomyces cerevisiae S288c]	Saccharomyces cerevisiae S288c	1
230	2.03	2.13	5.2	gi|330443451	Grs1p [Saccharomyces cerevisiae S288c]	Saccharomyces cerevisiae S288c	1	0.7286	0.0895	0.2291	0.1454	0.3432	0.0517	1.3725	0.0895	0.3133	0.1609	0.47	0.0367	4.3643	0.1454	3.1919	0.1609	1.5011	0.3587	2.9135	0.0517	2.1277	0.0367	0.6662	0.3587
231	2.03	2.06	6.1	gi|6324595	hypothetical protein YOR021C [Saccharomyces cerevisiae S288c]	Saccharomyces cerevisiae S288c	1	0.8492		0.6356		0.6327		1.1776		0.7485		0.745		1.5732		1.3359		0.9953		1.5806		1.3422		1.0047
232	2.03	2.05	15.6	gi|6320918	Rps24ap [Saccharomyces cerevisiae S288c]	Saccharomyces cerevisiae S288c	1	0.93	0.5388	0.4014	0.1165	0.4911	0.1593	1.0753	0.5388	0.4251	0.0647	0.5266	0.0985	2.4916	0.1165	2.3522	0.0647	1.2531	0.0377	2.0363	0.1593	1.8991	0.0985	0.798	0.0377
233	2.03	2.03	10.8	gi|6323681	Ccs1p [Saccharomyces cerevisiae S288c]	Saccharomyces cerevisiae S288c	1	1.0073	0.2181	0.4206	0.3082	0.5637	0.2069	0.9928	0.2181	0.4178	0.3077	0.5599	0.2073	2.3775	0.3082	2.3933	0.3077	1.3884	0.4166	1.7741	0.2069	1.786	0.2073	0.7203	0.4166
234	2.02	2.1	5.8	gi|6320209	Sok1p [Saccharomyces cerevisiae S288c]	Saccharomyces cerevisiae S288c	1
235	2.02	2.05	6	gi|6325421	Tif3p [Saccharomyces cerevisiae S288c]	Saccharomyces cerevisiae S288c	1	0.7363		0.209		0.2786		1.3582		0.2839		0.3784		4.7836		3.522		1.3328		3.5892		2.6426		0.7503
236	2.02	2.05	7.5	gi|6322171	Rpl2bp [Saccharomyces cerevisiae S288c]	Saccharomyces cerevisiae S288c	1	0.7878		0.3401		0.533		1.2693		0.4317		0.6765		2.9403		2.3165		1.5672		1.8762		1.4781		0.6381
237	2.01	21.08	32.5	gi|6323163	Pdc5p [Saccharomyces cerevisiae S288c]	Saccharomyces cerevisiae S288c	24	9.5578		2.2979		0.4109		0.1046		0.2404		0.043		0.4352		4.1593		0.1788		2.4334		23.2582		5.5918
238	2.01	2.09	7.9	gi|85666121	Dus3p [Saccharomyces cerevisiae S288c]	Saccharomyces cerevisiae S288c	1	1.0057		0.552		0.3536		0.9944		0.5489		0.3516		1.8117		1.8219		0.6406		2.828		2.8441		1.561
239	2.01	2.07	2.9	gi|6321679	Pfk1p [Saccharomyces cerevisiae S288c]	Saccharomyces cerevisiae S288c	1	0.8819		0.3565		0.4684		1.1339		0.4042		0.5311		2.8053		2.4739		1.314		2.135		1.8828		0.7611
240	2.01	2.07	13	gi|6320881	Mxr1p [Saccharomyces cerevisiae S288c]	Saccharomyces cerevisiae S288c	1	0.6036		0.3374		0.4847		1.6567		0.559		0.803		2.9637		1.7889		1.4365		2.0631		1.2453		0.6961
241	2.01	2.06	20.2	gi|6321839	Fsh1p [Saccharomyces cerevisiae S288c]	Saccharomyces cerevisiae S288c	1	0.8069		0.453		0.5446		1.2393		0.5614		0.6749		2.2075		1.7813		1.2023		1.8361		1.4816		0.8317
243	2.01	2.02	7.3	gi|6319602	Tps1p [Saccharomyces cerevisiae S288c]	Saccharomyces cerevisiae S288c	1	0.8217		0.414		0.5437		1.2169		0.5039		0.6616		2.4152		1.9847		1.3132		1.8392		1.5114		0.7615
244	2.01	2.02	2.3	gi|10383761	His4p [Saccharomyces cerevisiae S288c]	Saccharomyces cerevisiae S288c	1	0.7393		0.3658		0.5669		1.3527		0.4949		0.7669		2.7335		2.0208		1.5497		1.7639		1.304		0.6453
245	2.01	2.01	11.6	gi|6325038	Sar1p [Saccharomyces cerevisiae S288c]	Saccharomyces cerevisiae S288c	1	0.7766		0.37		0.4131		1.2876		0.4764		0.5319		2.703		2.0992		1.1166		2.4208		1.8801		0.8956
246	2.01	2.01	3.1	gi|6322796	Def1p [Saccharomyces cerevisiae S288c]	Saccharomyces cerevisiae S288c	1	0.9561		0.2391		0.3413		1.0459		0.2501		0.3569		4.1823		3.9986		1.4273		2.9303		2.8016		0.7006
247	2.01	2.01	19.4	gi|6325309	Nhp6ap [Saccharomyces cerevisiae S288c]	Saccharomyces cerevisiae S288c	1	0.7005		0.3372		0.4476		1.4275		0.4813		0.639		2.9659		2.0776		1.3276		2.234		1.565		0.7532
248	2.01	2.01	18.4	gi|6323617	Rps17ap [Saccharomyces cerevisiae S288c]	Saccharomyces cerevisiae S288c	1	1.1976		0.3844		0.4962		0.835		0.321		0.4144		2.6012		3.1152		1.2908		2.0151		2.4134		0.7747
249	2	13.79	79.3	gi|6322325	Rps21bp [Saccharomyces cerevisiae S288c]	Saccharomyces cerevisiae S288c	11	0.6926		0.2597		0.247		1.4438		0.375		0.3567		3.8505		2.6669		0.9512		4.048		2.8037		1.0513
250	2	8.12	10.3	gi|6322011	Pho12p [Saccharomyces cerevisiae S288c]	Saccharomyces cerevisiae S288c	6	0.9879		0.7824		1.0979		1.0122		0.792		1.1113		1.2781		1.2627		1.4032		0.9108		0.8999		0.7126
251	2	4	4.2	gi|116006500	Dcs2p [Saccharomyces cerevisiae S288c]	Saccharomyces cerevisiae S288c	2	0.9626		0.3262		0.6041		1.0388		0.3389		0.6275		3.0657		2.9511		1.8519		1.6554		1.5936		0.54
252	2	2.11	5.8	gi|6321429	Leu1p [Saccharomyces cerevisiae S288c]	Saccharomyces cerevisiae S288c	1	1.103		0.3412		0.2835		0.9066		0.3093		0.257		2.9311		3.2329		0.831		3.5273		3.8905		1.2034
253	2	2.11	2.2	gi|6321812	Myo1p [Saccharomyces cerevisiae S288c]	Saccharomyces cerevisiae S288c	1
254	2	2.1	5.2	gi|6321807	Ded81p [Saccharomyces cerevisiae S288c]	Saccharomyces cerevisiae S288c	1	0.8556		0.2358		0.3656		1.1688		0.2756		0.4273		4.2402		3.6279		1.5503		2.7351		2.3401		0.645
255	2	2.09	7.6	gi|6319658	Rps6bp [Saccharomyces cerevisiae S288c]	Saccharomyces cerevisiae S288c	1	0.9169		0.3833		0.5421		1.0907		0.4181		0.5912		2.6086		2.3917		1.414		1.8448		1.6914		0.7072
256	2	2.08	11.2	gi|6322845	Cap1p [Saccharomyces cerevisiae S288c]	Saccharomyces cerevisiae S288c	1	0.7624		0.2805		0.4072		1.3116		0.3679		0.5341		3.5653		2.7184		1.4518		2.4558		1.8724		0.6888
257	2	2.08	25.7	gi|6321798	Rpl27ap [Saccharomyces cerevisiae S288c]	Saccharomyces cerevisiae S288c	1	0.8042		0.3215		0.5736		1.2435		0.3998		0.7134		3.1106		2.5014		1.7844		1.7432		1.4018		0.5604
258	2	2.07	5.6	gi|6322746	Lap4p [Saccharomyces cerevisiae S288c]	Saccharomyces cerevisiae S288c	1
259	2	2.07	22.3	gi|9755331	Rpl34ap [Saccharomyces cerevisiae S288c]	Saccharomyces cerevisiae S288c	1	0.6687		0.3368		0.37		1.4955		0.5037		0.5533		2.9691		1.9854		1.0985		2.703		1.8074		0.9103
260	2	2.06	11.4	gi|6321335	Rpl28p [Saccharomyces cerevisiae S288c]	Saccharomyces cerevisiae S288c	1	0.9048		0.2117		0.3209		1.1053		0.234		0.3547		4.7239		4.274		1.5159		3.1163		2.8194		0.6597
261	2	2.05	4.5	gi|6321650	Zpr1p [Saccharomyces cerevisiae S288c]	Saccharomyces cerevisiae S288c	1	0.8602		0.4464		0.5576		1.1625		0.5189		0.6481		2.2401		1.927		1.249		1.7935		1.5429		0.8007
262	2	2.05	16.3	gi|6320066	Rdi1p [Saccharomyces cerevisiae S288c]	Saccharomyces cerevisiae S288c	1	1.1102		0.3875		0.5893		0.9007		0.349		0.5308		2.581		2.8655		1.5211		1.6968		1.8839		0.6574
263	2	2.05	4.3	gi|6322294	Erg20p [Saccharomyces cerevisiae S288c]	Saccharomyces cerevisiae S288c	1	1.0113		0.5415		0.581		0.9888		0.5355		0.5746		1.8467		1.8675		1.073		1.721		1.7404		0.932
264	2	2.04	9.2	gi|6324524	Gsh2p [Saccharomyces cerevisiae S288c]	Saccharomyces cerevisiae S288c	1	0.8288		0.2709		0.2437		1.2066		0.3269		0.2941		3.6915		3.0594		0.8997		4.1032		3.4006		1.1115
265	2	2.04	17.6	gi|6324445	Rpl25p [Saccharomyces cerevisiae S288c]	Saccharomyces cerevisiae S288c	1	0.9019		0.5589		0.6475		1.1087		0.6196		0.7179		1.7893		1.6139		1.1586		1.5444		1.3929		0.8631
266	2	2.04	3.1	gi|6324307	Hda1p [Saccharomyces cerevisiae S288c]	Saccharomyces cerevisiae S288c	1
267	2	2.04	5.7	gi|6324321	Sis1p [Saccharomyces cerevisiae S288c]	Saccharomyces cerevisiae S288c	1	0.8819		0.3499		0.4909		1.1339		0.3967		0.5566		2.8581		2.5206		1.403		2.0371		1.7965		0.7127
268	2	2.04	14.4	gi|6323916	Tif11p [Saccharomyces cerevisiae S288c]	Saccharomyces cerevisiae S288c	1	0.7151		0.2702		0.3683		1.3984		0.3778		0.515		3.7009		2.6466		1.3629		2.7154		1.9419		0.7337
269	2	2.04	3	gi|6320372	Cdc37p [Saccharomyces cerevisiae S288c]	Saccharomyces cerevisiae S288c	1	0.9596		0.1617		0.2605		1.0421		0.1685		0.2715		6.1827		5.9331		1.6106		3.8388		3.6839		0.6209
271	2	2.03	5.6	gi|6319499	Ola1p [Saccharomyces cerevisiae S288c]	Saccharomyces cerevisiae S288c	1	0.8583		0.3191		0.4123		1.1651		0.3718		0.4804		3.1334		2.6893		1.2919		2.4255		2.0818		0.7741
272	2	2.03	9.3	gi|6324694	Gcy1p [Saccharomyces cerevisiae S288c]	Saccharomyces cerevisiae S288c	1	0.7636		0.3312		0.4497		1.3095		0.4337		0.5889		3.0194		2.3058		1.3578		2.2237		1.6982		0.7365
273	2	2.03	17.4	gi|6321587	Rpl24bp [Saccharomyces cerevisiae S288c]	Saccharomyces cerevisiae S288c	1	0.8382		0.2753		0.4193		1.1931		0.3284		0.5003		3.6326		3.0448		1.5232		2.3849		1.999		0.6565
274	2	2.03	4.8	gi|6325209	Cam1p [Saccharomyces cerevisiae S288c]	Saccharomyces cerevisiae S288c	1	0.9916		0.2325		0.3689		1.0084		0.2345		0.3721		4.3004		4.2645		1.5866		2.7104		2.6878		0.6303
275	2	2.02	18.5	gi|6321249	Rps26ap [Saccharomyces cerevisiae S288c]	Saccharomyces cerevisiae S288c	1	1.0523		0.4844		0.5474		0.9503		0.4603		0.5202		2.0644		2.1725		1.1302		1.8267		1.9223		0.8848
276	2	2.02	11.9	gi|6319407	Prx1p [Saccharomyces cerevisiae S288c]	Saccharomyces cerevisiae S288c	1	0.9255		0.3656		0.5969		1.0805		0.395		0.645		2.7355		2.5316		1.6328		1.6754		1.5505		0.6124
277	2	2.02	4	gi|14318501	Lpd1p [Saccharomyces cerevisiae S288c]	Saccharomyces cerevisiae S288c	1	0.8449		0.4305		0.5849		1.1836		0.5096		0.6923		2.3226		1.9624		1.3586		1.7096		1.4444		0.736
278	2	2.02	4.7	gi|6322581	Atp2p [Saccharomyces cerevisiae S288c]	Saccharomyces cerevisiae S288c	1	1.3877		0.8155		1.1434		0.7206		0.5876		0.8239		1.2263		1.7018		1.4021		0.8746		1.2137		0.7132
279	2	2.02	6.4	gi|6322393	hypothetical protein YJL068C [Saccharomyces cerevisiae S288c]	Saccharomyces cerevisiae S288c	1	0.889		0.4428		0.8371		1.1249		0.4981		0.9417		2.2583		2.0076		1.8904		1.1946		1.062		0.529
280	2	2.02	5.6	gi|6320376	Hsp42p [Saccharomyces cerevisiae S288c]	Saccharomyces cerevisiae S288c	1
281	2	2.02	4.2	gi|6325140	Idi1p [Saccharomyces cerevisiae S288c]	Saccharomyces cerevisiae S288c	1	0.6601		0.4201		0.5215		1.515		0.6364		0.79		2.3807		1.5714		1.2415		1.9176		1.2658		0.8055
282	2	2.01	3.3	gi|6323287	Gsy2p [Saccharomyces cerevisiae S288c]	Saccharomyces cerevisiae S288c	1	0.7869		0.203		0.2833		1.2707		0.258		0.3601		4.9258		3.8763		1.3957		3.5293		2.7774		0.7165
283	2	2.01	3.5	gi|6321929	Aro9p [Saccharomyces cerevisiae S288c]	Saccharomyces cerevisiae S288c	1	0.7946		0.4105		0.5555		1.2585		0.5166		0.6991		2.4363		1.9359		1.3533		1.8003		1.4305		0.7389
284	2	2.01	4	gi|6319456	Ach1p [Saccharomyces cerevisiae S288c]	Saccharomyces cerevisiae S288c	1	0.9652		0.4024		0.6462		1.036		0.4169		0.6695		2.4853		2.3989		1.606		1.5475		1.4937		0.6227
285	2	2.01	8.7	gi|6321332	Mlc1p [Saccharomyces cerevisiae S288c]	Saccharomyces cerevisiae S288c	1	0.7938		0.3969		0.4083		1.2598		0.5		0.5143		2.5196		2		1.0287		2.4494		1.9442		0.9721
286	2	2	8	gi|6320071	Lys21p [Saccharomyces cerevisiae S288c]	Saccharomyces cerevisiae S288c	1	0.7852		0.3438		0.3927		1.2735		0.4378		0.5001		2.9089		2.2842		1.1423		2.5467		1.9997		0.8755
287	2	2	4.1	gi|6323391	Ade13p [Saccharomyces cerevisiae S288c]	Saccharomyces cerevisiae S288c	1	0.8376		0.2694		0.2916		1.1939		0.3216		0.3481		3.7126		3.1097		1.0825		3.4296		2.8727		0.9238
288	2	2	5.2	gi|6320033	Sfa1p [Saccharomyces cerevisiae S288c]	Saccharomyces cerevisiae S288c	1	0.9809		0.3908		0.6066		1.0195		0.3985		0.6184		2.5586		2.5096		1.552		1.6486		1.617		0.6443
289	2	2	25.9	gi|6320020	Inh1p [Saccharomyces cerevisiae S288c]	Saccharomyces cerevisiae S288c	1	0.9674		0.5381		0.6253		1.0337		0.5562		0.6463		1.8583		1.7978		1.162		1.5993		1.5472		0.8606
290	2	2	7.8	gi|6319564	Pol30p [Saccharomyces cerevisiae S288c]	Saccharomyces cerevisiae S288c	1	0.7076		0.3151		0.3366		1.4133		0.4454		0.4757		3.1731		2.2452		1.068		2.9711		2.1022		0.9363
292	2	2	11.4	gi|6325319	Fcy1p [Saccharomyces cerevisiae S288c]	Saccharomyces cerevisiae S288c	1	0.7579		0.3394		0.5232		1.3194		0.4477		0.6903		2.9467		2.2334		1.5418		1.9112		1.4486		0.6486
293	2	2	6.4	gi|6325220	Egd1p [Saccharomyces cerevisiae S288c]	Saccharomyces cerevisiae S288c	1	0.8008		0.333		0.4852		1.2488		0.4158		0.606		3.0031		2.4048		1.4572		2.0609		1.6503		0.6862
294	2	2	3.7	gi|6325126	Rpl5p [Saccharomyces cerevisiae S288c]	Saccharomyces cerevisiae S288c	1	1.1441		0.6362		0.7294		0.8741		0.5561		0.6376		1.5719		1.7983		1.1466		1.3709		1.5684		0.8721
295	2	2	9.6	gi|6325031	hypothetical protein YPL225W [Saccharomyces cerevisiae S288c]	Saccharomyces cerevisiae S288c	1	0.8413		0.7285		0.5096		1.1887		0.866		0.6058		1.3727		1.1548		0.6995		1.9623		1.6508		1.4295
296	2	2	2.9	gi|6322901	Nap1p [Saccharomyces cerevisiae S288c]	Saccharomyces cerevisiae S288c	1	0.7121		0.3347		0.2832		1.4044		0.47		0.3977		2.9878		2.1275		0.8461		3.5313		2.5145		1.1819
297	2	2	4.5	gi|6320079	hypothetical protein YDL124W [Saccharomyces cerevisiae S288c]	Saccharomyces cerevisiae S288c	1	0.9433		0.3802		0.5282		1.0601		0.403		0.5599		2.6304		2.4813		1.3893		1.8933		1.786		0.7198
299	2	2	3.4	gi|6324892	Cot1p [Saccharomyces cerevisiae S288c]	Saccharomyces cerevisiae S288c	1
300	2	2	13.4	gi|6324741	Rps28ap [Saccharomyces cerevisiae S288c]	Saccharomyces cerevisiae S288c	1	0.7586		0.4656		0.57		1.3183		0.6139		0.7514		2.1476		1.6291		1.2241		1.7544		1.3308		0.8169
301	2	2	2.9	gi|6324700	Iah1p [Saccharomyces cerevisiae S288c]	Saccharomyces cerevisiae S288c	1	0.8422		0.5418		0.5819		1.1873		0.6433		0.6909		1.8458		1.5546		1.0741		1.7184		1.4473		0.931
302	2	2	4.7	gi|6324670	Rps7ap [Saccharomyces cerevisiae S288c]	Saccharomyces cerevisiae S288c	1	0.8127		0.3327		0.4372		1.2304		0.4094		0.5379		3.0056		2.4427		1.3139		2.2875		1.8591		0.7611
303	2	2	7.7	gi|6324533	Rps15p [Saccharomyces cerevisiae S288c]	Saccharomyces cerevisiae S288c	1	0.814		0.2184		0.4255		1.2285		0.2683		0.5227		4.5788		3.7271		1.9482		2.3503		1.9131		0.5133
304	2	2	11.8	gi|6324451	Rps19ap [Saccharomyces cerevisiae S288c]	Saccharomyces cerevisiae S288c	1	0.9298		0.564		0.5107		1.0755		0.6066		0.5493		1.7731		1.6486		0.9055		1.9581		1.8206		1.1044
305	2	2	3.4	gi|6324231	Ras2p [Saccharomyces cerevisiae S288c]	Saccharomyces cerevisiae S288c	1	0.7956		0.3699		0.616		1.257		0.4649		0.7743		2.7037		2.1509		1.6654		1.6234		1.2915		0.6004
306	2	2	14.8	gi|6324085	Sui1p [Saccharomyces cerevisiae S288c]	Saccharomyces cerevisiae S288c	1	0.8437		0.3624		0.4238		1.1853		0.4296		0.5023		2.7593		2.3279		1.1694		2.3595		1.9907		0.8551
307	2	2	1.5	gi|6323873	Gua1p [Saccharomyces cerevisiae S288c]	Saccharomyces cerevisiae S288c	1	0.7537		0.2555		0.313		1.3267		0.339		0.4153		3.9139		2.9501		1.2251		3.1948		2.4081		0.8163
308	2	2	8	gi|6323438	Rpl31bp [Saccharomyces cerevisiae S288c]	Saccharomyces cerevisiae S288c	1	0.867		0.2978		0.3756		1.1534		0.3435		0.4332		3.3575		2.9111		1.2612		2.6623		2.3082		0.7929
309	2	2	13	gi|6323365	Rps25bp [Saccharomyces cerevisiae S288c]	Saccharomyces cerevisiae S288c	1	0.979		0.2864		0.445		1.0214		0.2925		0.4545		3.4921		3.4188		1.5538		2.2474		2.2003		0.6436
310	2	2	8.3	gi|6322828	Ura6p [Saccharomyces cerevisiae S288c]	Saccharomyces cerevisiae S288c	1	0.8829		0.2484		0.4247		1.1327		0.2814		0.481		4.025		3.5535		1.7092		2.3548		2.079		0.5851
311	2	2	3.1	gi|6322148	Gvp36p [Saccharomyces cerevisiae S288c]	Saccharomyces cerevisiae S288c	1	0.8906		0.295		0.4024		1.1228		0.3312		0.4518		3.3898		3.019		1.3641		2.485		2.2132		0.7331
312	2	2	5.2	gi|6321896	Gre3p [Saccharomyces cerevisiae S288c]	Saccharomyces cerevisiae S288c	1	0.9365		0.4856		0.6621		1.0678		0.5186		0.707		2.0591		1.9284		1.3634		1.5103		1.4144		0.7335
313	2	2	3.6	gi|6321718	Scw4p [Saccharomyces cerevisiae S288c]	Saccharomyces cerevisiae S288c	1	0.7965		0.5995		0.8716		1.2554		0.7526		1.0943		1.668		1.3287		1.4539		1.1473		0.9138		0.6878
314	2	2	5.8	gi|6320695	Rib3p [Saccharomyces cerevisiae S288c]	Saccharomyces cerevisiae S288c	2	0.7523		0.2722		0.3949		1.3292		0.3618		0.5249		3.6741		2.7642		1.4508		2.5324		1.9052		0.6893
315	2	2	4.1	gi|6320658	Rps18ap [Saccharomyces cerevisiae S288c]	Saccharomyces cerevisiae S288c	1	1.2021		0.5939		0.7986		0.8319		0.494		0.6643		1.6839		2.0242		1.3447		1.2522		1.5053		0.7437
316	2	2	11.8	gi|6320275	Fmp16p [Saccharomyces cerevisiae S288c]	Saccharomyces cerevisiae S288c	1	1.1635		1.085		1.52		0.8595		0.9325		1.3065		0.9217		1.0723		1.401		0.6579		0.7654		0.7138
317	2	2	12.1	gi|6320157	Npc2p [Saccharomyces cerevisiae S288c]	Saccharomyces cerevisiae S288c	1	0.8155		0.2674		0.2212		1.2263		0.3279		0.2712		3.7398		3.0496		0.8272		4.5212		3.6869		1.209
318	2	2	8.1	gi|18702303	Wwm1p [Saccharomyces cerevisiae S288c]	Saccharomyces cerevisiae S288c	1	1.4414		0.5179		0.6288		0.6938		0.3593		0.4362		1.931		2.7834		1.2142		1.5903		2.2923		0.8236
