# Supplementary material for: Glucose induces rapid changes in the secretome of Saccharomyces cerevisiae
Source: Proteome Sci. 2014 Feb 12;12:9. doi: 10.1186/1477-5956-12-9 (PMC3927832; doi:10.1186/1477-5956-12-9)
Supplement: Additional file 4 — Peptide summary information for iTRAQ1. [file 1477-5956-12-9-S4.xlsx]

## Sheet: peptide summary 
Supplemental File 4. Peptides identified in iTRAQ 1
N: Protein ID number
Assession: Assession number from NCBI.
Unused: Unused protein score.
Total: Total protein score.
%Cov: The number of matching amino acid from the identified peptides divided by the total number of amino acids in the sequence
%Cov(50):The number of matching amino acid from the identified peptides having confidence greater than or equal to 50 divided by the total number of amino acids in the sequence
%Cov(95):The number of matching amino acid from the identified peptides having confidence greater than or equal to 95 divided by the total number of amino acids in the sequence
Used: Used protein score.
Annotation: Auto in this column means that the program sets the status. If the user sets the status, auto will be replaced by mannual.
Contrib: contribution. The contribution of each peptide to the unused protein score.
Conf: confidence. The confidence of the identified peptide.
Sequence:Identified peptide sequence.
Modifications: peptide modifications found by the software.
dMass: The difference between prec MW and theor MW.
Prec MW: precurser MW.
Prec m/z: precurser m/z.
Theor MW: Theoretical MW.
Theor m/z: Theoretical m/z.
Theor z:Theoritical charge of the fragmented ion.
Sc: peptide score.
Spectrum:Spectrum represents Data Set.Chromatogram Name.MS/MS Job Run.Fraction.MS/MS Spectrum.
Time: Retention time.
Peptide Ratios
%Err: % error for the peptide ratio.
Area: The area of the peak 113 and 114
Err: Error measured in the peak area.
N	Unused	Total	%Cov	%Cov(50)	%Cov(95)	Accessions	Names	Used	Annotation	Contrib	Conf	Sequence	Modifications	Cleavages	dMass	Prec MW	Prec m/z	Theor MW	Theor m/z	Theor z	Sc	Spectrum	Time	PrecursorSignal	PrecursorElution	114:113	%Err 114:113	115:113	%Err 115:113	116:113	%Err 116:113	113:114	%Err 113:114	115:114	%Err 115:114	116:114	%Err 116:114	113:115	%Err 113:115	114:115	%Err 114:115	116:115	%Err 116:115	113:116	%Err 113:116	114:116	%Err 114:116	115:116	%Err 115:116
1	114.89	114.89	92.55	90.14	88.7	gi|10383781	Pgk1p [Saccharomyces cerevisiae S288c]	1	auto	2	99	AAGFLLEK	iTRAQ8plex@N-term; iTRAQ8plex(K)@8		-0.0119929	1455.88	1456.89	1455.89	1456.9	1	14	10.1.4.106.1	10.5	19494.5	10.5	0.01		0.01		0.01		100						100						100
1	114.89	114.89	92.55	90.14	88.7	gi|10383781	Pgk1p [Saccharomyces cerevisiae S288c]	1	auto	2	99	AAGFLLEKELK	iTRAQ8plex@N-term; iTRAQ8plex(K)@8; iTRAQ8plex(K)@11	missed K-E@8	-0.0205681	2130.3	2131.3	2130.32	2131.33	1	15	6.1.4.154.2	15.3	349.51	15.3	1.94693	0.509409	0.01		0.01		0.513628	0.509409	0.01		0.01		100		100				100		100
1	114.89	114.89	92.55	90.14	88.7	gi|10383781	Pgk1p [Saccharomyces cerevisiae S288c]	1	auto	2	99	AAGFLLEKELKYFGK	iTRAQ8plex@N-term; iTRAQ8plex(K)@8; iTRAQ8plex(K)@11; iTRAQ8plex(K)@15	missed K-E@8; missed K-Y@11	-0.102076	2929.67	2930.68	2929.77	2930.78	1	8	4.1.4.197.1	19.6	392.157	19.6	2.32886	1.94228	0.126107	17.079	0.01		0.429395	1.94228	0.0541497	17.0461	0.01		7.92978	17.079	18.4673	17.0461	0.01		100		100		100
1	114.89	114.89	92.55	90.14	88.7	gi|10383781	Pgk1p [Saccharomyces cerevisiae S288c]	1	auto	2	99	AGAEIVPK	iTRAQ8plex@N-term; iTRAQ8plex(K)@8		-0.0671495	1391.79	1392.8	1391.86	1392.87	1	13	10.1.4.9.4	0.8	4649.78	0.8	0.01		0.01		0.01		100						100						100
1	114.89	114.89	92.55	90.14	88.7	gi|10383781	Pgk1p [Saccharomyces cerevisiae S288c]	0	auto - discordant peptide type	2	99	AHSSMVGFDLPQR	iTRAQ8plex@N-term; iTRAQ8plex(S)@4		-0.00444179	2052.1	2053.11	2052.1	2053.11	1	19	3.1.4.69.1	6.8	24735.9	6.8	0.936612	0.0609505	0.31147	0.149347	0.432399	0.114851	1.06768	0.0609505	0.33255	0.150715	0.461662	0.116625	3.21058	0.149347	3.00707	0.150715	1.38825	0.179418	2.31268	0.114851	2.16609	0.116625	0.720332	0.179418
1	114.89	114.89	92.55	90.14	88.7	gi|10383781	Pgk1p [Saccharomyces cerevisiae S288c]	0	auto - discordant peptide type	2	99	AKGVEVVLPVDFIIADAFSADANTK	iTRAQ8plex@N-term; iTRAQ8plex(K)@2; iTRAQ8plex(K)@25	missed K-G@2	-1.07116	3500.91	3501.92	3501.99	3502.99	1	22	11.1.4.258.1	25.7	2822.47	25.7	0.644287	0.447186	0.155058	1.44464	0.274696	0.963138	1.5521	0.447186	0.240666	1.47312	0.426357	1.00535	6.4492	1.44464	4.15513	1.47312	1.77157	1.70228	3.64039	0.963138	2.34545	1.00535	0.564471	1.70228
1	114.89	114.89	92.55	90.14	88.7	gi|10383781	Pgk1p [Saccharomyces cerevisiae S288c]	0	auto - discordant peptide type	2	99	AKTIVWNGPPGVFEFEK	iTRAQ8plex@N-term; iTRAQ8plex(K)@2; Deamidated(N)@7; iTRAQ8plex(K)@17	missed K-T@2	0.00742519	2831.61	2832.61	2831.6	2832.61	1	20	9.1.6.170.3	16.9	511.593	16.9	1.19902	0.598576	0.23601	1.50249	0.370102	1.34894	0.834014	0.598576	0.196835	1.48055	0.30867	1.32445	4.23712	1.50249	5.08039	1.48055	1.56817	1.91138	2.70196	1.34894	3.2397	1.32445	0.637687	1.91138
1	114.89	114.89	92.55	90.14	88.7	gi|10383781	Pgk1p [Saccharomyces cerevisiae S288c]	1	auto	2	99	ALENPTRPFLAILGGAK	iTRAQ8plex@N-term; iTRAQ8plex(K)@17		-0.0406262	2375.37	2376.38	2375.42	2376.42	1	12	6.1.4.203.2	20.2	1240.69	20.2	100				100		0.01		0.01		0.205211	5.73548			100		100		0.01		4.87302	5.73548	0.01
1	114.89	114.89	92.55	90.14	88.7	gi|10383781	Pgk1p [Saccharomyces cerevisiae S288c]	1	auto	2	99	ALLDEVVK	iTRAQ8plex@N-term; iTRAQ8plex(K)@8		-0.0182606	1493.91	1494.92	1493.93	1494.94	1	14	10.1.4.106.2	10.5	13687.6	10.5	0.116616	0.818167	0.01		0.01		8.57512	0.818167	0.01		0.01		100		100				100		100
1	114.89	114.89	92.55	90.14	88.7	gi|10383781	Pgk1p [Saccharomyces cerevisiae S288c]	0	auto - discordant peptide type	2	99	ASAPGSVILLENLR	iTRAQ8plex@N-term; Deamidated(N)@12		0.010659	1744.01	1745.02	1744	1745.01	1	25	1.1.4.171.1	17	7899.91	17	0.90422	0.137752	0.25695	0.394272	0.361663	0.288449	1.10593	0.137752	0.284167	0.398905	0.399973	0.29475	3.89181	0.394272	3.51905	0.398905	1.40752	0.472602	2.765	0.288449	2.50017	0.29475	0.710467	0.472602
1	114.89	114.89	92.55	90.14	88.7	gi|10383781	Pgk1p [Saccharomyces cerevisiae S288c]	1	auto	2	99	ASKEDVQK	iTRAQ8plex@N-term; iTRAQ8plex(K)@3; iTRAQ8plex(K)@8	missed K-E@3	0.00486466	1816.09	1817.09	1816.08	1817.09	1	14	6.1.4.17.5	1.6	1328.92	1.6	0.367198	0.988068	0.01		0.01		2.72332	0.988068	0.01		0.01		100		100				100		100
1	114.89	114.89	92.55	90.14	88.7	gi|10383781	Pgk1p [Saccharomyces cerevisiae S288c]	0	auto - discordant peptide type	2	99	ASKEDVQKFR	iTRAQ8plex@N-term; iTRAQ8plex(K)@3; iTRAQ8plex(K)@8	missed K-E@3; missed K-F@8	-0.979059	2118.27	2119.28	2119.25	2120.26	1	14	3.1.4.29.2	2.8	2220.66	2.8	0.927735	0.224131	0.283232	0.665654	0.406359	0.397807	1.07789	0.224131	0.305294	0.669539	0.438011	0.404273	3.53068	0.665654	3.27553	0.669539	1.43472	0.745854	2.46088	0.397807	2.28304	0.404273	0.697	0.745854
1	114.89	114.89	92.55	90.14	88.7	gi|10383781	Pgk1p [Saccharomyces cerevisiae S288c]	0	auto - discordant peptide type	2	99	DVTFLNDCVGPEVEAAVK	iTRAQ8plex@N-term; Deamidated(N)@6; Carbamidomethyl(C)@8; iTRAQ8plex(K)@18		0.0136499	2571.35	2572.36	2571.34	2572.34	1	32	2.1.4.173.1	17.2	782.843	17.2	0.437478	0.454016	0.195992	0.923913	0.248156	0.67014	2.28583	0.454016	0.448005	0.998392	0.567243	0.769583	5.10225	0.923913	2.23212	0.998392	1.26615	1.11344	4.02972	0.67014	1.76291	0.769583	0.789793	1.11344
1	114.89	114.89	92.55	90.14	88.7	gi|10383781	Pgk1p [Saccharomyces cerevisiae S288c]	1	auto	2	99	ELKYFGK	iTRAQ8plex@N-term; iTRAQ8plex(K)@3; iTRAQ8plex(K)@7	missed K-Y@3	-0.0487193	1796.05	1797.06	1796.1	1797.1	1	12	2.1.4.87.2	8.6	517.647	8.6	1.24995	0.260637	0.01		0.0592302	3.64321	0.800032	0.260637	0.01		0.047386	3.63996	100		100		100		16.8833	3.64321	21.1033	3.63996	0.01
1	114.89	114.89	92.55	90.14	88.7	gi|10383781	Pgk1p [Saccharomyces cerevisiae S288c]	1	auto	2	99	ELPGVAFLSEKK	iTRAQ8plex@N-term; iTRAQ8plex(K)@11; iTRAQ8plex(K)@12	missed K-K@11	0.00855667	2229.36	2230.37	2229.35	2230.36	1	16	6.1.4.148.1	14.7	1795.71	14.7	100				100		0.01		0.01		0.185954	0.847104			100		100		0.01		5.37767	0.847104	0.01
1	114.89	114.89	92.55	90.14	88.7	gi|10383781	Pgk1p [Saccharomyces cerevisiae S288c]	1	auto	2	99	ELQSLLGK	iTRAQ8plex@N-term; iTRAQ8plex(K)@8		0.0306826	1494.95	1495.96	1494.92	1495.93	1	14	10.1.4.127.2	12.6	1743.15	12.6	0.01		0.01		0.01		100						100						100
1	114.89	114.89	92.55	90.14	88.7	gi|10383781	Pgk1p [Saccharomyces cerevisiae S288c]	0	auto - discordant peptide type	2	99	ELQSLLGKDVTFLNDCVGPEVEAAVK	iTRAQ8plex@N-term; iTRAQ8plex(K)@8; Carbamidomethyl(C)@16; iTRAQ8plex(K)@26	missed K-D@8	-1.09752	3741.96	3742.97	3743.06	3744.07	1	22	11.1.4.273.2	27.2	1964.48	27.2	0.748592	0.493536	0.298079	1.19486	0.393632	0.81763	1.33584	0.493536	0.398187	1.21457	0.525829	0.846174	3.35481	1.19486	2.51139	1.21457	1.32056	1.37845	2.54045	0.81763	1.90176	0.846174	0.757255	1.37845
1	114.89	114.89	92.55	90.14	88.7	gi|10383781	Pgk1p [Saccharomyces cerevisiae S288c]	0	auto - discordant peptide type	2	99	FRHELSSLADVYINDAFGTAHR	iTRAQ8plex@N-term; Deamidated(N)@14	missed R-H@2	0.0752378	2823.5	2824.51	2823.42	2824.43	1	13	3.1.4.172.1	17.1	3445.32	17.1	0.748656	0.801838	0.30214	1.75363	0.460976	1.34163	1.33573	0.801838	0.403577	1.81584	0.615738	1.42199	3.30972	1.75363	2.47784	1.81584	1.5257	2.11053	2.16931	1.34163	1.62407	1.42199	0.655435	2.11053
1	114.89	114.89	92.55	90.14	88.7	gi|10383781	Pgk1p [Saccharomyces cerevisiae S288c]	0	auto - discordant peptide type	2	99	GFLLEKELK	iTRAQ8plex@N-term; iTRAQ8plex(K)@6; iTRAQ8plex(K)@9	cleaved A-G@N-term; missed K-E@6	-0.0444785	1988.2	1989.21	1988.24	1989.25	1	15	7.1.4.131.3	13	962.613	13	1.05081	0.282569	0.1955	1.00339	0.227946	0.846104	0.95165	0.282569	0.186048	1.0073	0.216925	0.850741	5.11509	1.00339	5.37497	1.0073	1.16596	1.2848	4.38701	0.846104	4.60989	0.850741	0.85766	1.2848
1	114.89	114.89	92.55	90.14	88.7	gi|10383781	Pgk1p [Saccharomyces cerevisiae S288c]	0	auto - discordant peptide type	2	99	GPPGVFEFEK	iTRAQ8plex@N-term; iTRAQ8plex(K)@10	cleaved N-G@N-term	0.0137197	1713.97	1714.98	1713.96	1714.96	1	16	10.1.4.115.6	11.4	2707.13	11.4	0.77032	0.161844	0.284929	0.377415	0.351668	0.266549	1.29816	0.161844	0.369884	0.391278	0.456522	0.285841	3.50965	0.377415	2.70355	0.391278	1.23423	0.444919	2.84359	0.266549	2.19048	0.285841	0.810222	0.444919
1	114.89	114.89	92.55	90.14	88.7	gi|10383781	Pgk1p [Saccharomyces cerevisiae S288c]	1	auto	2	99	GVEVVLPVDFIIADAFSADANTK	iTRAQ8plex@N-term; iTRAQ8plex(K)@23		-0.0294941	2998.62	2999.62	2998.65	2999.66	1	25	8.1.4.296.1	29.5	1128.92	29.5	0.01		0.01		0.01		100						100						100
1	114.89	114.89	92.55	90.14	88.7	gi|10383781	Pgk1p [Saccharomyces cerevisiae S288c]	0	auto - discordant peptide type	2	99	HELSSLADVYINDAFGTAHR	iTRAQ8plex@N-term; iTRAQ8plex(S)@5		-0.0339558	2823.44	2824.45	2823.48	2824.48	1	16	3.1.4.157.3	15.6	514.216	15.6	0.968971	1.04893	0.394685	1.88026	0.378784	1.83024	1.03202	1.04893	0.407324	1.90047	0.390913	1.85099	2.53367	1.88026	2.45505	1.90047	0.959712	2.42101	2.64003	1.83024	2.55811	1.85099	1.04198	2.42101
1	114.89	114.89	92.55	90.14	88.7	gi|10383781	Pgk1p [Saccharomyces cerevisiae S288c]	0	auto - discordant peptide type	2	99	ISHVSTGGGASLELLEGK	iTRAQ8plex@N-term; iTRAQ8plex(S)@5; iTRAQ8plex(S)@11; iTRAQ8plex(K)@18		-0.0695956	2970.67	2971.68	2970.74	2971.75	1	17	2.1.4.111.1	11	423.039	11	0.534116	0.52377	0.40412	0.603343	0.330843	0.633762	1.87225	0.52377	0.756614	0.745479	0.619421	0.770306	2.47451	0.603343	1.32168	0.745479	0.818675	0.826473	3.02258	0.633762	1.61441	0.770306	1.22149	0.826473
1	114.89	114.89	92.55	90.14	88.7	gi|10383781	Pgk1p [Saccharomyces cerevisiae S288c]	1	auto	2	99	IVAALPTIK	iTRAQ8plex@N-term; iTRAQ8plex(K)@9		-0.00895046	1533	1534.01	1533.01	1534.02	1	16	10.1.4.139.3	13.8	2788.49	13.8	0.01		0.01		0.01		100						100						100
1	114.89	114.89	92.55	90.14	88.7	gi|10383781	Pgk1p [Saccharomyces cerevisiae S288c]	0	auto - discordant peptide type	2	99	IVAALPTIKYVLEHHPR	iTRAQ8plex@N-term; iTRAQ8plex(K)@9	missed K-Y@9	-0.969452	2563.57	2564.58	2564.54	2565.55	1	22	3.1.4.198.1	19.7	957.499	19.7	0.942084	0.427806	0.35046	0.819323	0.559366	0.535227	1.06148	0.427806	0.372005	0.831778	0.593755	0.554105	2.85339	0.819323	2.68813	0.831778	1.59609	0.891798	1.78774	0.535227	1.6842	0.554105	0.62653	0.891798
1	114.89	114.89	92.55	90.14	88.7	gi|10383781	Pgk1p [Saccharomyces cerevisiae S288c]	1	auto	2	99	KLFAATVAK	iTRAQ8plex@N-term; iTRAQ8plex(K)@1; iTRAQ8plex(K)@9	missed K-L@1	-0.0563194	1860.14	1861.15	1860.2	1861.2	1	16	2.1.4.89.1	8.8	1536.54	8.8	0.715187	0.273672	0.01		0.01		1.39824	0.273672	0.01		0.01		100		100				100		100
1	114.89	114.89	92.55	90.14	88.7	gi|10383781	Pgk1p [Saccharomyces cerevisiae S288c]	1	auto	2	99	KVDGQK	iTRAQ8plex@N-term; iTRAQ8plex(K)@1; iTRAQ8plex(K)@6	missed K-V@1	0.0324289	1586.02	1587.03	1585.99	1587	1	10	6.1.4.8.2	0.7	4906.09	0.7	0.01		0.01		0.01		100						100						100
1	114.89	114.89	92.55	90.14	88.7	gi|10383781	Pgk1p [Saccharomyces cerevisiae S288c]	1	auto	2	99	KVDGQKVK	iTRAQ8plex@N-term; iTRAQ8plex(K)@1; iTRAQ8plex(K)@6; iTRAQ8plex(K)@8	missed K-V@1; missed K-V@6	-0.0549196	2117.31	2118.31	2117.36	2118.37	1	14	4.1.4.6.2	0.5	1672.7	0.5	1.38539	0.0871968	0.01		0.0866102	0.800826	0.721819	0.0871968	0.01		0.0625169	0.799494	100		100		100		11.546	0.800826	15.9957	0.799494	0.01
1	114.89	114.89	92.55	90.14	88.7	gi|10383781	Pgk1p [Saccharomyces cerevisiae S288c]	1	auto	2	99	KVLENTEIGDSIFDKAGAEIVPK	iTRAQ8plex@N-term; iTRAQ8plex(K)@1; iTRAQ8plex(K)@15; iTRAQ8plex(K)@23	missed K-V@1; missed K-A@15	-0.00754187	3689.12	3690.13	3689.13	3690.14	1	15	6.1.4.196.4	19.5	1212.46	19.5	0.520864	0.931599	0.01		0.210297	2.97847	1.91989	0.931599	0.01		0.403747	3.04527	100		100		100		4.75517	2.97847	2.4768	3.04527	0.01
1	114.89	114.89	92.55	90.14	88.7	gi|10383781	Pgk1p [Saccharomyces cerevisiae S288c]	1	auto	2	99	KYGVTDK	iTRAQ8plex@N-term; iTRAQ8plex(K)@1; iTRAQ8plex(K)@7	missed K-Y@1	-0.0245384	1722.02	1723.03	1722.04	1723.05	1	12	6.1.4.36.3	3.5	3414.31	3.5	0.01		0.01		0.01		100						100						100
1	114.89	114.89	92.55	90.14	88.7	gi|10383781	Pgk1p [Saccharomyces cerevisiae S288c]	1	auto	2	99	LSVQDLDLK	iTRAQ8plex@N-term; iTRAQ8plex(K)@9		0.0205579	1638	1639.01	1637.98	1638.99	1	16	10.1.4.127.1	12.6	10777.4	12.6	0.01		0.01		0.01		100						100						100
1	114.89	114.89	92.55	90.14	88.7	gi|10383781	Pgk1p [Saccharomyces cerevisiae S288c]	1	auto	2	99	LSVQDLDLKDK	iTRAQ8plex@N-term; iTRAQ8plex(K)@9; iTRAQ8plex(K)@11	missed K-D@9	-0.0529417	2185.26	2186.26	2185.31	2186.32	1	20	9.1.6.109.4	10.8	558.333	10.8	0.265874	1.27427	0.01		0.01		3.76118	1.27427	0.01		0.01		100		100				100		100
1	114.89	114.89	92.55	90.14	88.7	gi|10383781	Pgk1p [Saccharomyces cerevisiae S288c]	1	auto	2	99	LSVQDLDLKDKR	iTRAQ8plex@N-term; iTRAQ8plex(K)@9; iTRAQ8plex(K)@11	missed K-D@9; missed K-R@11	-0.0294309	2341.38	2342.39	2341.41	2342.42	1	20	1.1.4.130.1	12.9	1296.42	12.9	0.685278	0.352586	0.01		0.01		1.45926	0.352586	0.01		0.01		100		100				100		100
1	114.89	114.89	92.55	90.14	88.7	gi|10383781	Pgk1p [Saccharomyces cerevisiae S288c]	1	auto	2	99	NEKYSLAPVAK	iTRAQ8plex@N-term; iTRAQ8plex(K)@3; iTRAQ8plex(K)@11	missed K-Y@3	-0.0803141	2131.2	2132.2	2131.28	2132.28	1	18	7.1.4.63.2	6.2	952.015	6.2	0.01		0.01		0.01		100						100						100
1	114.89	114.89	92.55	90.14	88.7	gi|10383781	Pgk1p [Saccharomyces cerevisiae S288c]	0	auto - discordant peptide type	2	99	SSAAGNTVIIGGGDTATVAK	iTRAQ8plex@N-term; iTRAQ8plex(S)@1; iTRAQ8plex(K)@20		0.0256251	2701.56	2702.57	2701.54	2702.55	1	25	9.1.6.69.2	6.8	460.294	6.8	0.82594	0.826129	0.40692	1.47496	0.55558	1.54832	1.21074	0.826129	0.492675	1.50828	0.672664	1.58009	2.45748	1.47496	2.02973	1.50828	1.36533	1.99742	1.79992	1.54832	1.48663	1.58009	0.732424	1.99742
1	114.89	114.89	92.55	90.14	88.7	gi|10383781	Pgk1p [Saccharomyces cerevisiae S288c]	1	auto	2	99	SSAAGNTVIIGGGDTATVAKK	iTRAQ8plex@N-term; iTRAQ8plex(K)@20; iTRAQ8plex(K)@21	missed K-K@20	0.022445	2829.66	2830.66	2829.63	2830.64	1	23	6.1.4.95.2	9.4	894.797	9.4	0.274368	2.01852	0.01		0.01		3.64474	2.01852	0.01		0.01		100		100				100		100
1	114.89	114.89	92.55	90.14	88.7	gi|10383781	Pgk1p [Saccharomyces cerevisiae S288c]	0	auto - discordant peptide type	2	99	SSMVGFDLPQR	iTRAQ8plex@N-term	cleaved H-S@N-term	0.0160076	1539.82	1540.83	1539.8	1540.81	1	18	8.1.4.115.4	11.4	811.11	11.4	0.958036	0.185935	0.452724	0.370937	0.524159	0.300471	1.0438	0.185935	0.472554	0.374655	0.547118	0.305049	2.20885	0.370937	2.11616	0.374655	1.15779	0.442806	1.90782	0.300471	1.82776	0.305049	0.863716	0.442806
1	114.89	114.89	92.55	90.14	88.7	gi|10383781	Pgk1p [Saccharomyces cerevisiae S288c]	0	auto - discordant peptide type	2	99	TIVWNGPPGVFEFEK	iTRAQ8plex@N-term; Asn->Pro@5; iTRAQ8plex(K)@15		0.00399028	2310.29	2311.3	2310.29	2311.29	1	22	10.1.4.202.1	20.1	1353.96	20.1	0.884491	0.304945	0.367015	0.68722	0.509231	0.396867	1.13059	0.304945	0.414945	0.70458	0.575733	0.426222	2.72469	0.68722	2.40996	0.70458	1.38749	0.748963	1.96375	0.396867	1.73691	0.426222	0.720724	0.748963
1	114.89	114.89	92.55	90.14	88.7	gi|10383781	Pgk1p [Saccharomyces cerevisiae S288c]	0	auto - discordant peptide type	2	99	TVIIGGGDTATVAK	iTRAQ8plex@N-term; iTRAQ8plex(K)@14	cleaved N-T@N-term	0.0262542	1910.16	1911.16	1910.13	1911.14	1	26	8.1.4.93.4	9.2	2528.47	9.2	0.85728	0.13765	0.295712	0.338538	0.44424	0.216062	1.16648	0.13765	0.344942	0.344531	0.518197	0.225337	3.38167	0.338538	2.89904	0.344531	1.50227	0.382671	2.25103	0.216062	1.92977	0.225337	0.665658	0.382671
1	114.89	114.89	92.55	90.14	88.7	gi|10383781	Pgk1p [Saccharomyces cerevisiae S288c]	0	auto - discordant peptide type	2	99	TVIIGGGDTATVAKK	iTRAQ8plex@N-term; iTRAQ8plex(K)@14; iTRAQ8plex(K)@15	cleaved N-T@N-term; missed K-K@14	-0.0720219	2342.36	2343.36	2342.43	2343.44	1	20	9.1.6.58.1	5.7	745.098	5.7	0.91725	0.35976	0.211786	1.01582	0.310269	0.684355	1.09022	0.35976	0.230892	1.01825	0.33826	0.687943	4.72175	1.01582	4.33102	1.01825	1.46501	1.17292	3.22301	0.684355	2.9563	0.687943	0.682588	1.17292
1	114.89	114.89	92.55	90.14	88.7	gi|10383781	Pgk1p [Saccharomyces cerevisiae S288c]	0	auto - discordant peptide type	2	99	TVTDKEGIPAGWQGLDN	iTRAQ8plex@N-term; iTRAQ8plex(K)@5	cleaved N-G@C-term; missed K-E@5	-0.0651653	2408.21	2409.22	2408.28	2409.29	1	17	10.1.4.133.3	13.2	670.098	13.2	0.867584	0.624968	0.392466	1.15308	0.343298	1.43084	1.15263	0.624968	0.452367	1.13268	0.395694	1.41446	2.54799	1.15308	2.2106	1.13268	0.87472	1.71455	2.91292	1.43084	2.5272	1.41446	1.14322	1.71455
1	114.89	114.89	92.55	90.14	88.7	gi|10383781	Pgk1p [Saccharomyces cerevisiae S288c]	1	auto	2	99	TVTDKEGIPAGWQGLDNGPESR	iTRAQ8plex@N-term; iTRAQ8plex(K)@5	missed K-E@5	0.0377154	2934.57	2935.57	2934.53	2935.54	1	15	6.1.4.137.1	13.6	820.676	13.6	1.00808	1.44624	0.01		0.01		0.991988	1.44624	0.01		0.01		100		100				100		100
1	114.89	114.89	92.55	90.14	88.7	gi|10383781	Pgk1p [Saccharomyces cerevisiae S288c]	0	auto - discordant peptide type	2	99	TVTDKEGIPAGWQGLDNGPESRK	iTRAQ8plex@N-term; iTRAQ8plex(K)@5; Deamidated(N)@17; iTRAQ8plex(K)@23	missed K-E@5; missed R-K@22	-0.0322818	3367.78	3368.79	3367.81	3368.82	1	13	6.1.4.131.2	13	750	13	0.984334	1.60528	0.202185	5.16615	0.307608	2.76418	1.01591	1.60528	0.205403	5.16823	0.312504	2.76807	4.94596	5.16615	4.86848	5.16823	1.52142	5.63688	3.25089	2.76418	3.19996	2.76807	0.657281	5.63688
1	114.89	114.89	92.55	90.14	88.7	gi|10383781	Pgk1p [Saccharomyces cerevisiae S288c]	1	auto	2	99	VDFNVPLDGK	iTRAQ8plex@N-term; iTRAQ8plex(K)@10		0.057081	1711.03	1712.04	1710.98	1711.98	1	18	10.1.4.122.1	12.1	15555.2	12.1	0.01		0.01		0.01		100						100						100
1	114.89	114.89	92.55	90.14	88.7	gi|10383781	Pgk1p [Saccharomyces cerevisiae S288c]	1	auto	2	99	VDFNVPLDGKK	iTRAQ8plex@N-term; iTRAQ8plex(K)@10; iTRAQ8plex(K)@11	missed K-K@10	-0.013986	2143.26	2144.27	2143.28	2144.28	1	15	5.1.4.100.2	9.9	1083.82	9.9	100				100		0.01		0.01		0.113053	1.94514			100		100		0.01		8.84544	1.94514	0.01
1	114.89	114.89	92.55	90.14	88.7	gi|10383781	Pgk1p [Saccharomyces cerevisiae S288c]	1	auto	2	99	VKASKEDVQK	iTRAQ8plex@N-term; iTRAQ8plex(K)@2; iTRAQ8plex(K)@5; iTRAQ8plex(K)@10	missed K-A@2; missed K-E@5	0.0218923	2347.47	2348.48	2347.45	2348.46	1	18	1.1.4.70.2	6.9	1349.64	6.9	0.527718	0.691906	0.01		0.01		1.89495	0.691906	0.01		0.01		100		100				100		100
1	114.89	114.89	92.55	90.14	88.7	gi|10383781	Pgk1p [Saccharomyces cerevisiae S288c]	1	auto	2	99	VLENTEIGDSIFDK	iTRAQ8plex@N-term; iTRAQ8plex(K)@14		0.0169468	2187.21	2188.21	2187.19	2188.2	1	26	8.1.4.173.1	17.2	1044.48	17.2	0.01		0.01		0.01		100						100						100
1	114.89	114.89	92.55	90.14	88.7	gi|10383781	Pgk1p [Saccharomyces cerevisiae S288c]	1	auto	2	99	VLENTEIGDSIFDKAGAEIVPK	iTRAQ8plex@N-term; iTRAQ8plex(K)@14; iTRAQ8plex(K)@22	missed K-A@14	0.0193296	3256.85	3257.86	3256.83	3257.84	1	15	6.1.4.217.3	21.6	802.941	21.6	0.653643	3.10654	0.01		0.0485588	21.7589	1.52989	3.10654	0.01		0.0742895	21.8632	100		100		100		20.5936	21.7589	13.4609	21.8632	0.01
1	114.89	114.89	92.55	90.14	88.7	gi|10383781	Pgk1p [Saccharomyces cerevisiae S288c]	0	auto - discordant peptide type	2	99	YHIEEEGSR	iTRAQ8plex@N-term; iTRAQ8plex(S)@8		-0.0119538	1726.9	1727.9	1726.91	1727.92	1	14	3.1.4.7.1	0.6	20516.3	0.6	0.981885	0.0582073	0.334131	0.138803	0.440065	0.101013	1.01845	0.0582073	0.340295	0.13995	0.448184	0.102583	2.99284	0.138803	2.93862	0.13995	1.31704	0.162485	2.27239	0.101013	2.23122	0.102583	0.759276	0.162485
1	114.89	114.89	92.55	90.14	88.7	gi|10383781	Pgk1p [Saccharomyces cerevisiae S288c]	1	auto	2	99	YHIEEEGSRK	iTRAQ8plex@N-term; iTRAQ8plex(K)@10	missed R-K@9	-0.00921442	1855	1856	1855	1856.01	1	12	3.1.4.7.5	0.6	2070.16	0.6	0.426623	2.65269	0.01		0.01		2.34399	2.65269	0.01		0.01		100		100				100		100
1	114.89	114.89	92.55	90.14	88.7	gi|10383781	Pgk1p [Saccharomyces cerevisiae S288c]	0	auto - discordant peptide type	2	99	YSLAPVAK	iTRAQ8plex@N-term; iTRAQ8plex(Y)@1; iTRAQ8plex(K)@8		0.0225675	1760.12	1761.13	1760.1	1761.1	1	12	7.1.4.68.4	6.7	1201.06	6.7	0.821625	0.113948	0.366823	0.214925	0.488564	0.171137	1.2171	0.113948	0.44646	0.223781	0.594631	0.182135	2.72611	0.214925	2.23984	0.223781	1.33188	0.257647	2.04681	0.171137	1.68172	0.182135	0.750819	0.257647
1	114.89	114.89	92.55	90.14	88.7	gi|10383781	Pgk1p [Saccharomyces cerevisiae S288c]	1	auto	2	99	YVLEHHPR	iTRAQ8plex@N-term		0.017452	1353.76	1354.77	1353.75	1354.75	1	12	2.1.4.11.2	1	4104.01	1	0.01		0.01		0.01		100						100						100
1	114.89	114.89	92.55	90.14	88.7	gi|10383781	Pgk1p [Saccharomyces cerevisiae S288c]	0	auto - discordant peptide type	2	99	YVVLASHLGRPNGER	iTRAQ8plex@N-term; Deamidated(N)@12		-0.0206664	1972.06	1973.07	1972.08	1973.09	1	15	4.1.4.92.5	9.1	618.137	9.1	1.11129	0.709708	0.620589	1.076	0.682696	0.971425	0.899852	0.709708	0.558438	1.09963	0.614325	0.997537	1.61137	1.076	1.79071	1.09963	1.10008	1.2842	1.46478	0.971425	1.6278	0.997537	0.909027	1.2842
1	114.89	114.89	92.55	90.14	88.7	gi|10383781	Pgk1p [Saccharomyces cerevisiae S288c]	0	auto - discordant peptide type	2	99	YVVLASHLGRPNGERNEK	iTRAQ8plex@N-term; Deamidated(N)@12; iTRAQ8plex(K)@18	missed R-N@15	0.110561	2647.58	2648.58	2647.47	2648.47	1	9	2.1.4.97.1	9.6	1140.69	9.6	0.836097	0.888288	0.341038	1.33927	0.454847	1.12518	1.19603	0.888288	0.407893	1.39535	0.544012	1.19138	2.93222	1.33927	2.45162	1.39535	1.33371	1.55692	2.19854	1.12518	1.8382	1.19138	0.749787	1.55692
1	114.89	114.89	92.55	90.14	88.7	gi|10383781	Pgk1p [Saccharomyces cerevisiae S288c]	1	auto	1.76955	98.33	YGVTDK	iTRAQ8plex@N-term; iTRAQ8plex(K)@6		-0.0116157	1289.73	1290.74	1289.74	1290.75	1	10	12.1.4.4.5	0.3	3725.26	0.3	0.01		0.01		0.01		100						100						100
1	114.89	114.89	92.55	90.14	88.7	gi|10383781	Pgk1p [Saccharomyces cerevisiae S288c]	1	auto	1.65758	97.79	KITSNQR	iTRAQ8plex@N-term; iTRAQ8plex(K)@1	missed K-I@1	-0.00240586	1453.88	1454.89	1453.88	1454.89	1	9	6.1.4.6.5	0.5	1661.02	0.5	0.01		0.01		0.01		100						100						100
1	114.89	114.89	92.55	90.14	88.7	gi|10383781	Pgk1p [Saccharomyces cerevisiae S288c]	0	auto - discordant peptide type	1.61979	99	ELPGVAFLSEK	iTRAQ8plex@N-term; iTRAQ8plex(K)@11		-2.00191	1795.05	1796.06	1797.05	1798.06	1	15	10.1.4.157.4	15.6	972.638	15.6	0.534752	0.0753857	0.358663	0.102777	0.469547	0.0827066	1.87002	0.0753857	0.670708	0.117686	0.878065	0.100635	2.78813	0.102777	1.49096	0.117686	1.30916	0.122505	2.12971	0.0827066	1.13887	0.100635	0.763849	0.122505
1	114.89	114.89	92.55	90.14	88.7	gi|10383781	Pgk1p [Saccharomyces cerevisiae S288c]	1	auto	1.1549	93.02	FAAGTK	iTRAQ8plex@N-term; iTRAQ8plex(K)@6		0.00755811	1201.74	1202.74	1201.73	1202.74	1	9	12.1.4.3.2	0.2	24178.2	0.2	0.01		0.01		0.01		100						100						100
1	114.89	114.89	92.55	90.14	88.7	gi|10383781	Pgk1p [Saccharomyces cerevisiae S288c]	0	auto - shared MS/MS	0.263604	45.48	LMEK	iTRAQ8plex@N-term; iTRAQ8plex(K)@4		-0.0255387	1127.66	1128.66	1127.68	1128.69	1	6	12.1.4.6.1	0.5	56364.5	0.5	0.829984	0.0456351	0.344027	0.0838107	0.464664	0.062926	1.20484	0.0456351	0.414499	0.0862888	0.559847	0.0661907	2.90674	0.0838107	2.41255	0.0862888	1.35066	0.0965551	2.15209	0.062926	1.7862	0.0661907	0.740379	0.0965551
1	114.89	114.89	92.55	90.14	88.7	gi|10383781	Pgk1p [Saccharomyces cerevisiae S288c]	0	auto - shared MS/MS	0.20621	37.76	YFGK	iTRAQ8plex@N-term; iTRAQ8plex(K)@4		0.00118873	1121.67	1122.68	1121.67	1122.68	1	6	12.1.4.17.1	1.6	117643	1.6	0.841942	0.0457387	0.437496	0.0657531	0.565122	0.0546362	1.18773	0.0457387	0.519627	0.0681094	0.671213	0.0574503	2.28574	0.0657531	1.92446	0.0681094	1.29172	0.0743773	1.76953	0.0546362	1.48984	0.0574503	0.774161	0.0743773
1	114.89	114.89	92.55	90.14	88.7	gi|10383781	Pgk1p [Saccharomyces cerevisiae S288c]	0	auto - shared MS/MS	0.149354	29.06	AKAK	iTRAQ8plex@N-term; iTRAQ8plex(K)@2; iTRAQ8plex(K)@4	missed K-A@2	-0.00589144	1328.88	1329.89	1328.89	1329.9	1	6	6.1.4.5.3	0.4	11291.9	0.4	0.905121	0.0536425	0.152152	0.231391	0.278843	0.135974	1.10482	0.0536425	0.168101	0.232317	0.308073	0.137544	6.57238	0.231391	5.9488	0.232317	1.83267	0.263785	3.58624	0.135974	3.24598	0.137544	0.545653	0.263785
1	114.89	114.89	92.55	90.14	88.7	gi|10383781	Pgk1p [Saccharomyces cerevisiae S288c]	0	auto - low confidence	0.0535477	11.63	KVADK	iTRAQ8plex@N-term; iTRAQ8plex(K)@1; iTRAQ8plex(K)@5	cleaved A-K@N-term; missed K-V@1	0.00229108	1471.95	1472.96	1471.95	1472.96	1	6	5.1.4.17.2	1.6	4238.6	1.6	0.806016	0.0604156	0.231849	0.176175	0.308481	0.115756	1.24067	0.0604156	0.287648	0.178423	0.382724	0.119149	4.31315	0.176175	3.47647	0.178423	1.33053	0.203922	3.24169	0.115756	2.61285	0.119149	0.751582	0.203922
1	114.89	114.89	92.55	90.14	88.7	gi|10383781	Pgk1p [Saccharomyces cerevisiae S288c]	0	auto - low confidence	0.00480371	4.615	ITSNQR	iTRAQ8plex@N-term; Deamidated(N)@4		-0.000824443	1022.57	1023.57	1022.57	1023.57	1	8	8.1.4.4.1	0.3	4843.04	0.3	1.02948	0.118925	0.550946	0.180243	0.704803	0.154425	0.97136	0.118925	0.535167	0.181431	0.684617	0.15581	1.81506	0.180243	1.86858	0.181431	1.27926	0.206449	1.41884	0.154425	1.46067	0.15581	0.781702	0.206449
1	114.89	114.89	92.55	90.14	88.7	gi|10383781	Pgk1p [Saccharomyces cerevisiae S288c]	0	auto - discordant peptide type	0.00348833	61.91	YGVTDKISHVSTGGGASLELLEGK	iTRAQ8plex@N-term; iTRAQ8plex(K)@6; iTRAQ8plex(S)@17; iTRAQ8plex(K)@24	missed K-I@6	0.135182	3634.2	3635.21	3634.07	3635.07	1	9	3.1.4.146.4	14.5	867.157	14.5	0.831816	1.06466	0.471376	1.61701	0.583235	1.35396	1.20219	1.06466	0.566683	1.57519	0.701158	1.30372	2.12145	1.61701	1.76465	1.57519	1.2373	1.78351	1.71457	1.35396	1.42621	1.30372	0.80821	1.78351
1	114.89	114.89	92.55	90.14	88.7	gi|10383781	Pgk1p [Saccharomyces cerevisiae S288c]	0	auto - discordant peptide type	0.00305075	99	QRAAGFLLEKELK	No iTRAQ8plex@N-term; Arg->Glu@2; iTRAQ8plex(K)@10; iTRAQ8plex(K)@13	cleaved P-Q@N-term; missed R-A@2; missed K-E@10	0.0754875	2083.29	2084.3	2083.21	2084.22	1	15	10.1.4.209.1	20.8	735.974	20.8	3.82994	0.592214	0.720204	1.08336	0.956818	0.879885	0.261101	0.592214	0.188046	0.932808	0.249826	0.686053	1.3885	1.08336	5.31785	0.932808	1.32854	1.13737	1.04513	0.879885	4.00278	0.686053	0.752707	1.13737
1	114.89	114.89	92.55	90.14	88.7	gi|10383781	Pgk1p [Saccharomyces cerevisiae S288c]	1	auto	0	99	AAGFLLEK	iTRAQ8plex@N-term; iTRAQ8plex(K)@8		-0.0311788	1455.86	1456.87	1455.89	1456.9	1	14	11.1.4.112.4	11.1	792.315	11.1	100						0.01		0.01		0.01				100						100
1	114.89	114.89	92.55	90.14	88.7	gi|10383781	Pgk1p [Saccharomyces cerevisiae S288c]	1	auto	0	99	AAGFLLEK	iTRAQ8plex@N-term; iTRAQ8plex(K)@8		0.027311	1455.92	1456.93	1455.89	1456.9	1	14	12.1.4.124.1	12.3	14508	12.3	0.01		0.01		0.01		100						100						100
1	114.89	114.89	92.55	90.14	88.7	gi|10383781	Pgk1p [Saccharomyces cerevisiae S288c]	0	auto - discordant peptide type	0	99	AAGFLLEK	iTRAQ8plex@N-term; iTRAQ8plex(K)@8		-3.00975	1452.88	1453.89	1455.89	1456.9	1	12	12.1.4.125.1	12.4	998.017	12.4	0.701682	0.059981	0.309441	0.115809	0.421919	0.0888347	1.42515	0.059981	0.440999	0.121814	0.601297	0.0965324	3.23163	0.115809	2.26758	0.121814	1.36349	0.138321	2.37012	0.0888347	1.66307	0.0965324	0.733413	0.138321
1	114.89	114.89	92.55	90.14	88.7	gi|10383781	Pgk1p [Saccharomyces cerevisiae S288c]	0	auto - discordant peptide type	0	99	AAGFLLEK	iTRAQ8plex@N-term; iTRAQ8plex(K)@8		-2.03031	1453.86	1454.87	1455.89	1456.9	1	13	10.1.4.105.2	10.4	1315.48	10.4	0.715748	0.0379755	0.282699	0.0801999	0.419301	0.0551655	1.39714	0.0379755	0.39497	0.0834366	0.585823	0.0597735	3.53733	0.0801999	2.53184	0.0834366	1.48321	0.0925351	2.38492	0.0551655	1.707	0.0597735	0.674214	0.0925351
1	114.89	114.89	92.55	90.14	88.7	gi|10383781	Pgk1p [Saccharomyces cerevisiae S288c]	0	auto - low confidence	0	0	AAGFLLEK	Carbamidomethyl@N-term; Leu->Tyr@5; iTRAQ8plex(K)@8		0.126819	1258.81	1259.82	1258.69	1259.69	1	9	12.1.4.26.1	2.5	19337.7	2.5	0.763306	0.0469506	0.373682	0.0801789	0.528192	0.0608685	1.31009	0.0469506	0.489558	0.0842444	0.691979	0.0661319	2.67607	0.0801789	2.04266	0.0842444	1.41348	0.0927239	1.89325	0.0608685	1.44513	0.0661319	0.707474	0.0927239
1	114.89	114.89	92.55	90.14	88.7	gi|10383781	Pgk1p [Saccharomyces cerevisiae S288c]	1	auto	0	99	AAGFLLEKELK	iTRAQ8plex@N-term; iTRAQ8plex(K)@8; iTRAQ8plex(K)@11	missed K-E@8	0.0167733	2130.33	2131.34	2130.32	2131.33	1	20	7.1.4.148.1	14.7	5441.54	14.7	1.28284	0.0907535	0.01		0.01		0.779521	0.0907535	0.01		0.01		100		100				100		100
1	114.89	114.89	92.55	90.14	88.7	gi|10383781	Pgk1p [Saccharomyces cerevisiae S288c]	1	auto	0	99	AAGFLLEKELK	iTRAQ8plex@N-term; iTRAQ8plex(K)@8; iTRAQ8plex(K)@11	missed K-E@8	-0.0438947	2130.27	2131.28	2130.32	2131.33	1	18	9.1.6.127.3	12.6	1187.74	12.6	1.38358	0.282165	0.01		0.01		0.722764	0.282165	0.01		0.01		100		100				100		100
1	114.89	114.89	92.55	90.14	88.7	gi|10383781	Pgk1p [Saccharomyces cerevisiae S288c]	0	auto - discordant peptide type	0	99	AAGFLLEKELK	iTRAQ8plex@N-term; iTRAQ8plex(K)@8; iTRAQ8plex(K)@11	missed K-E@8	-1.01223	2129.31	2130.31	2130.32	2131.33	1	16	7.1.4.150.2	14.9	1729.76	14.9	1.10782	0.0962972	0.161803	0.477786	0.278313	0.27894	0.902675	0.0962972	0.146056	0.476662	0.251227	0.27701	6.18035	0.477786	6.84671	0.476662	1.72008	0.543821	3.59307	0.27894	3.98047	0.27701	0.58137	0.543821
1	114.89	114.89	92.55	90.14	88.7	gi|10383781	Pgk1p [Saccharomyces cerevisiae S288c]	0	auto - low confidence	0	0	AGAEIVPK	Formyl@N-term; Ala->Pro@3; iTRAQ8plex(K)@8		-0.002553	1141.66	1142.67	1141.67	1142.67	1	9	8.1.4.85.4	8.4	1723.37	8.4	0.913133	0.354156	0.497242	0.551368	0.47828	0.593049	1.09513	0.354156	0.544545	0.568608	0.523779	0.609111	2.01109	0.551368	1.83639	0.568608	0.961866	0.741348	2.09083	0.593049	1.9092	0.609111	1.03965	0.741348
1	114.89	114.89	92.55	90.14	88.7	gi|10383781	Pgk1p [Saccharomyces cerevisiae S288c]	0	auto - low confidence	0	0	AGAEIVPK	iTRAQ8plex@N-term; iTRAQ8plex(K)@8		-0.0936463	1391.77	1392.77	1391.86	1392.87	1	6	12.1.4.40.1	3.9	2566.22	3.9	0.765498	0.163881	0.244951	0.468307	0.366572	0.303569	1.30634	0.163881	0.319989	0.478513	0.478868	0.31909	4.08245	0.468307	3.12511	0.478513	1.49652	0.542469	2.72797	0.303569	2.08826	0.31909	0.668219	0.542469
1	114.89	114.89	92.55	90.14	88.7	gi|10383781	Pgk1p [Saccharomyces cerevisiae S288c]	0	auto - discordant peptide type	0	99	AHSSMVGFDLPQR	iTRAQ8plex@N-term; iTRAQ8plex(S)@4; Oxidation(M)@5		0.0493861	2068.15	2069.16	2068.1	2069.11	1	13	3.1.4.47.1	4.6	10931.1	4.6	0.940281	0.365972	0.400687	0.76583	0.520306	0.522271	1.06351	0.365972	0.426135	0.777396	0.553352	0.539089	2.49572	0.76583	2.34667	0.777396	1.29854	0.862077	1.92195	0.522271	1.80717	0.539089	0.770098	0.862077
1	114.89	114.89	92.55	90.14	88.7	gi|10383781	Pgk1p [Saccharomyces cerevisiae S288c]	0	auto - discordant peptide type	0	99	AHSSMVGFDLPQR	iTRAQ8plex@N-term; iTRAQ8plex(S)@3; Ser->Asp@4		0.0679992	2080.17	2081.17	2080.1	2081.11	1	14	3.1.4.73.6	7.2	695.588	7.2	0.702996	0.50073	0.18172	1.47836	0.253894	0.947202	1.42248	0.50073	0.258494	1.51444	0.36116	1.00259	5.50296	1.47836	3.86856	1.51444	1.39717	1.71464	3.93865	0.947202	2.76885	1.00259	0.715732	1.71464
1	114.89	114.89	92.55	90.14	88.7	gi|10383781	Pgk1p [Saccharomyces cerevisiae S288c]	1	auto	0	99	AHSSMVGFDLPQR	iTRAQ8plex@N-term		0.0688962	1747.97	1748.97	1747.9	1748.91	1	19	7.1.4.77.2	7.6	7262.91	7.6	0.01		0.01		0.01		100						100						100
1	114.89	114.89	92.55	90.14	88.7	gi|10383781	Pgk1p [Saccharomyces cerevisiae S288c]	1	auto	0	99	AHSSMVGFDLPQR	iTRAQ8plex@N-term		0.0165934	1747.91	1748.92	1747.9	1748.91	1	21	9.1.6.63.2	6.2	1523.58	6.2	0.01		0.01		0.01		100						100						100
1	114.89	114.89	92.55	90.14	88.7	gi|10383781	Pgk1p [Saccharomyces cerevisiae S288c]	0	auto - discordant peptide type	0	99	AHSSMVGFDLPQR	iTRAQ8plex@N-term; iTRAQ8plex(S)@3; iTRAQ8plex(S)@4		-0.0265888	2356.28	2357.29	2356.31	2357.32	1	18	1.1.4.91.2	9	4022.96	9	0.978024	0.234467	0.309982	0.519741	0.473409	0.407941	1.02247	0.234467	0.316947	0.522313	0.484046	0.411213	3.22599	0.519741	3.1551	0.522313	1.52722	0.61988	2.11234	0.407941	2.06592	0.411213	0.654786	0.61988
1	114.89	114.89	92.55	90.14	88.7	gi|10383781	Pgk1p [Saccharomyces cerevisiae S288c]	0	auto - discordant peptide type	0	99	AHSSMVGFDLPQR	iTRAQ8plex@N-term; iTRAQ8plex(S)@4		0.0316233	2052.14	2053.14	2052.1	2053.11	1	19	1.1.4.99.2	9.8	1255.56	9.8	1.06981	0.322172	0.251477	1.13698	0.430768	0.577915	0.934748	0.322172	0.235068	1.13152	0.402659	0.567107	3.97651	1.13698	4.2541	1.13152	1.71295	1.22904	2.32144	0.577915	2.48349	0.567107	0.583788	1.22904
1	114.89	114.89	92.55	90.14	88.7	gi|10383781	Pgk1p [Saccharomyces cerevisiae S288c]	0	auto - discordant peptide type	0	99	AHSSMVGFDLPQR	iTRAQ8plex@N-term; iTRAQ8plex(S)@4		-0.0283601	2052.08	2053.08	2052.1	2053.11	1	20	4.1.4.64.1	6.3	48593	6.3	0.961122	0.040527	0.325726	0.0932424	0.422269	0.0686136	1.04045	0.040527	0.338902	0.094067	0.43935	0.0697302	3.07006	0.0932424	2.9507	0.094067	1.29639	0.109151	2.36816	0.0686136	2.27609	0.0697302	0.771372	0.109151
1	114.89	114.89	92.55	90.14	88.7	gi|10383781	Pgk1p [Saccharomyces cerevisiae S288c]	0	auto - discordant peptide type	0	99	AHSSMVGFDLPQR	iTRAQ8plex@N-term; iTRAQ8plex(S)@3; Ser->Asp@4		0.100091	2080.2	2081.21	2080.1	2081.11	1	18	4.1.4.73.3	7.2	1122.56	7.2	0.730103	0.30944	0.251591	0.901352	0.296165	0.646464	1.36967	0.30944	0.344597	0.915216	0.405648	0.665658	3.9747	0.901352	2.90194	0.915216	1.17717	1.07693	3.3765	0.646464	2.46519	0.665658	0.849497	1.07693
1	114.89	114.89	92.55	90.14	88.7	gi|10383781	Pgk1p [Saccharomyces cerevisiae S288c]	0	auto - discordant peptide type	0	99	AHSSMVGFDLPQR	iTRAQ8plex@N-term; iTRAQ8plex(H)@2; iTRAQ8plex(S)@4		-0.0268755	2356.28	2357.29	2356.31	2357.32	1	15	13.1.4.119.4	11.8	708.823	11.8	0.81184	0.578267	0.16111	2.22453	0.396802	1.16078	1.23177	0.578267	0.198451	2.21465	0.488768	1.14173	6.20692	2.22453	5.03903	2.21465	2.46292	2.43263	2.52015	1.16078	2.04596	1.14173	0.406023	2.43263
1	114.89	114.89	92.55	90.14	88.7	gi|10383781	Pgk1p [Saccharomyces cerevisiae S288c]	0	auto - discordant peptide type	0	99	AHSSMVGFDLPQR	iTRAQ8plex@N-term; iTRAQ8plex(S)@4		-0.0184327	2052.09	2053.09	2052.1	2053.11	1	19	13.1.4.126.1	12.5	2325	12.5	1.2048	0.35057	0.264963	0.99212	0.432373	0.695387	0.830017	0.35057	0.219924	0.992546	0.358877	0.695995	3.77411	0.99212	4.54702	0.992546	1.63182	1.16009	2.31282	0.695387	2.78647	0.695995	0.612812	1.16009
1	114.89	114.89	92.55	90.14	88.7	gi|10383781	Pgk1p [Saccharomyces cerevisiae S288c]	0	auto - discordant peptide type	0	99	AHSSMVGFDLPQR	iTRAQ8plex@N-term; Ser->Oxoalanine(S)@3; iTRAQ8plex(S)@4		-0.0542731	2050.03	2051.04	2050.09	2051.1	1	11	3.1.4.67.1	6.6	1068.79	6.6	0.963721	0.0450158	0.317141	0.104033	0.474466	0.0703018	1.03764	0.0450158	0.329079	0.104739	0.492327	0.0713423	3.15317	0.104033	3.03878	0.104739	1.49607	0.117839	2.10763	0.0703018	2.03117	0.0713423	0.668416	0.117839
1	114.89	114.89	92.55	90.14	88.7	gi|10383781	Pgk1p [Saccharomyces cerevisiae S288c]	0	auto - discordant peptide type	0	99	AHSSMVGFDLPQR	iTRAQ8plex@N-term; iTRAQ8plex(S)@4; Oxidation(M)@5		-0.0721974	2068.03	2069.03	2068.1	2069.11	1	11	4.1.4.38.1	3.7	7025.35	3.7	0.853612	0.361804	0.380244	0.814297	0.445972	0.593731	1.17149	0.361804	0.445452	0.824249	0.522452	0.607308	2.62989	0.814297	2.24491	0.824249	1.17286	0.94921	2.2423	0.593731	1.91405	0.607308	0.852619	0.94921
1	114.89	114.89	92.55	90.14	88.7	gi|10383781	Pgk1p [Saccharomyces cerevisiae S288c]	0	auto - discordant peptide type	0	95.74	AHSSMVGFDLPQR	iTRAQ8plex@N-term; iTRAQ8plex(S)@4; Oxidation(M)@5		-0.0538381	2068.04	2069.05	2068.1	2069.11	1	9	1.1.4.82.2	8.1	1590.2	8.1	0.987923	0.579805	0.249702	2.12482	0.424908	1.03022	1.01222	0.579805	0.252755	2.14317	0.430102	1.06756	4.00477	2.12482	3.95641	2.14317	1.70166	2.30615	2.35345	1.03022	2.32503	1.06756	0.587662	2.30615
1	114.89	114.89	92.55	90.14	88.7	gi|10383781	Pgk1p [Saccharomyces cerevisiae S288c]	0	auto - low confidence	0	6.596	AHSSMVGFDLPQR	iTRAQ8plex@N-term; Oxidation(M)@5		0.0191702	1763.91	1764.92	1763.89	1764.9	1	7	9.1.6.63.6	6.2	546.138	6.2	0.636077	0.882221	0.248552	1.92628	0.404437	1.55748	1.57214	0.882221	0.390757	1.99727	0.63583	1.64446	4.02331	1.92628	2.55913	1.99727	1.62718	2.37413	2.47257	1.55748	1.57275	1.64446	0.614562	2.37413
1	114.89	114.89	92.55	90.14	88.7	gi|10383781	Pgk1p [Saccharomyces cerevisiae S288c]	0	auto - low confidence	0	0	AHSSMVGFDLPQR	iTRAQ8plex@N-term; Oxidation(H)@2; iTRAQ8plex(S)@4		-0.0568166	2068.04	2069.05	2068.1	2069.11	1	9	4.1.4.64.2	6.3	3753.95	6.3	0.735741	0.153829	0.262855	0.329633	0.36198	0.237406	1.35917	0.153829	0.357266	0.341995	0.491994	0.254292	3.80437	0.329633	2.79903	0.341995	1.37711	0.386858	2.76259	0.237406	2.03255	0.254292	0.726161	0.386858
1	114.89	114.89	92.55	90.14	88.7	gi|10383781	Pgk1p [Saccharomyces cerevisiae S288c]	1	auto	0	99	AKGVEVVLPVDFIIADAFSADANTK	iTRAQ8plex@N-term; iTRAQ8plex(K)@2; iTRAQ8plex(K)@25	missed K-G@2	-0.0330617	3501.95	3502.96	3501.99	3502.99	1	18	11.1.4.261.2	26	966.667	26	0.616371	0.857345	0.01		0.01		1.6224	0.857345	0.01		0.01		100		100				100		100
1	114.89	114.89	92.55	90.14	88.7	gi|10383781	Pgk1p [Saccharomyces cerevisiae S288c]	0	auto - low confidence	0	0	AKTIVWNGPPGVFEFEK	iTRAQ8plex@N-term; iTRAQ8plex(K)@2; iTRAQ8plex(K)@17	missed K-T@2	-0.0471196	2830.57	2831.57	2830.61	2831.62	1	5	8.1.4.230.1	22.9	895.588	22.9	0.775798	0.826536	0.351702	1.47575	0.491938	1.03307	1.28899	0.826536	0.453342	1.57378	0.634106	1.16885	2.84332	1.47575	2.20584	1.57378	1.39874	1.69141	2.03278	1.03307	1.57702	1.16885	0.714932	1.69141
1	114.89	114.89	92.55	90.14	88.7	gi|10383781	Pgk1p [Saccharomyces cerevisiae S288c]	1	auto	0	99	ALENPTRPFLAILGGAK	iTRAQ8plex@N-term; iTRAQ8plex(K)@17		-0.00473327	2375.41	2376.42	2375.42	2376.42	1	25	9.1.6.185.1	18.4	53855.5	18.4	0.01		0.01		0.01		100						100						100
1	114.89	114.89	92.55	90.14	88.7	gi|10383781	Pgk1p [Saccharomyces cerevisiae S288c]	0	auto - discordant peptide type	0	99	ALENPTRPFLAILGGAK	iTRAQ8plex@N-term; Thr->Asp@6; iTRAQ8plex(K)@17		-0.0163536	2389.38	2390.39	2389.39	2390.4	1	17	9.1.6.185.3	18.4	962.002	18.4	0.656742	0.49191	0.214138	1.43842	0.338734	0.788697	1.52267	0.49191	0.326061	1.471	0.51578	0.846671	4.66989	1.43842	3.06691	1.471	1.58185	1.59497	2.95217	0.788697	1.93881	0.846671	0.632171	1.59497
1	114.89	114.89	92.55	90.14	88.7	gi|10383781	Pgk1p [Saccharomyces cerevisiae S288c]	0	auto - discordant peptide type	0	99	ALENPTRPFLAILGGAK	iTRAQ8plex@N-term; Thr->Glu@6; iTRAQ8plex(K)@17		0.0586851	2403.47	2404.48	2403.41	2404.42	1	22	9.1.6.196.1	19.5	1215.73	19.5	0.490129	0.482813	0.292614	0.754022	0.409467	0.692857	2.04028	0.482813	0.597014	0.834195	0.835427	0.779348	3.41747	0.754022	1.675	0.834195	1.39934	0.970991	2.4422	0.692857	1.19699	0.779348	0.714622	0.970991
1	114.89	114.89	92.55	90.14	88.7	gi|10383781	Pgk1p [Saccharomyces cerevisiae S288c]	1	auto	0	99	ALENPTRPFLAILGGAK	iTRAQ8plex@N-term; iTRAQ8plex(K)@17		-0.0296013	2375.39	2376.39	2375.42	2376.42	1	25	11.1.4.185.1	18.4	12536.5	18.4	0.0148098	8.14506	0.01		0.01		67.5227	8.14506	0.01		0.01		100		100				100		100
1	114.89	114.89	92.55	90.14	88.7	gi|10383781	Pgk1p [Saccharomyces cerevisiae S288c]	0	auto - discordant peptide type	0	99	ALENPTRPFLAILGGAK	iTRAQ8plex@N-term; Leu->Val@2; Glu->Pro@3; iTRAQ8plex(K)@17		-0.155211	2329.25	2330.26	2329.41	2330.42	1	15	8.1.4.255.1	25.4	421.863	25.4	5.89995	1.89523	2.56825	2.03643	3.064	1.93056	0.169493	1.89523	0.4353	0.883246	0.519326	0.600116	0.389371	2.03643	2.29727	0.883246	1.19303	0.956702	0.326371	1.93056	1.92557	0.600116	0.838201	0.956702
1	114.89	114.89	92.55	90.14	88.7	gi|10383781	Pgk1p [Saccharomyces cerevisiae S288c]	0	auto - discordant peptide type	0	99	ALENPTRPFLAILGGAK	Delta:H(2)C(2)@N-term; iTRAQ8plex(K)@17		-0.0128496	2097.21	2098.22	2097.23	2098.23	1	12	8.1.4.236.2	23.5	567.157	23.5	0.629725	1.49655	0.195885	3.89966	0.439559	1.9164	1.588	1.49655	0.311064	4.05	0.698018	2.20629	5.10505	3.89966	3.21477	4.05	2.24397	4.2232	2.27501	1.9164	1.43263	2.20629	0.445639	4.2232
1	114.89	114.89	92.55	90.14	88.7	gi|10383781	Pgk1p [Saccharomyces cerevisiae S288c]	0	auto - discordant peptide type	0	98.3	ALENPTRPFLAILGGAK	iTRAQ8plex@N-term; Phe->Thr@9; iTRAQ8plex(K)@17		0.0131263	2329.41	2330.41	2329.39	2330.4	1	13	8.1.4.239.2	23.8	967.198	23.8	5.33869	1.45974	2.31036	1.52121	2.8626	1.50348	0.187312	1.45974	0.432758	0.550473	0.5362	0.499404	0.432833	1.52121	2.31076	0.550473	1.23903	0.657763	0.349332	1.50348	1.86498	0.499404	0.807083	0.657763
1	114.89	114.89	92.55	90.14	88.7	gi|10383781	Pgk1p [Saccharomyces cerevisiae S288c]	0	auto - discordant peptide type	0	96.97	ALENPTRPFLAILGGAK	iTRAQ8plex@N-term; iTRAQ8plex(K)@17		5.90854	2381.32	2382.33	2375.42	2376.42	1	13	9.1.6.188.1	18.7	934.259	18.7	0.732202	0.126784	0.26086	0.27758	0.377375	0.217787	1.36574	0.126784	0.356267	0.286245	0.515398	0.228729	3.83348	0.27758	2.80688	0.286245	1.44666	0.336591	2.64988	0.217787	1.94025	0.228729	0.691247	0.336591
1	114.89	114.89	92.55	90.14	88.7	gi|10383781	Pgk1p [Saccharomyces cerevisiae S288c]	0	auto - discordant peptide type	0	86.54	ALENPTRPFLAILGGAK	iTRAQ8plex@N-term; Thr->Tyr@6; iTRAQ8plex(K)@17		-0.150848	2437.28	2438.29	2437.43	2438.44	1	13	9.1.6.185.4	18.4	754.969	18.4	0.578523	1.87316	0.407303	2.75081	0.63373	2.24094	1.72854	1.87316	0.704039	2.99311	1.09543	2.5325	2.45518	2.75081	1.42038	2.99311	1.55592	3.23602	1.57796	2.24094	0.912885	2.5325	0.642707	3.23602
1	114.89	114.89	92.55	90.14	88.7	gi|10383781	Pgk1p [Saccharomyces cerevisiae S288c]	0	auto - discordant peptide type	0	99	ALLDEVVK	iTRAQ8plex@N-term; iTRAQ8plex(K)@8		-2.02803	1491.9	1492.91	1493.93	1494.94	1	13	10.1.4.104.5	10.3	869.274	10.3	0.704903	0.0489998	0.259196	0.115901	0.373092	0.0800256	1.41864	0.0489998	0.367704	0.119651	0.529282	0.0853672	3.85809	0.115901	2.71958	0.119651	1.43942	0.13535	2.6803	0.0800256	1.88935	0.0853672	0.694723	0.13535
1	114.89	114.89	92.55	90.14	88.7	gi|10383781	Pgk1p [Saccharomyces cerevisiae S288c]	1	auto	0	99	ALLDEVVK	iTRAQ8plex@N-term; iTRAQ8plex(K)@8		0.0605072	1493.99	1495	1493.93	1494.94	1	14	12.1.4.121.2	12	6996.2	12	0.18003	0.645951	0.01		0.01		5.55463	0.645951	0.01		0.01		100		100				100		100
1	114.89	114.89	92.55	90.14	88.7	gi|10383781	Pgk1p [Saccharomyces cerevisiae S288c]	0	auto - discordant peptide type	0	99	ALLDEVVK	iTRAQ8plex@N-term; iTRAQ8plex(K)@8		-3.05477	1490.87	1491.88	1493.93	1494.94	1	12	10.1.4.105.1	10.4	1419.19	10.4	0.656111	0.050687	0.254686	0.115101	0.336847	0.0856989	1.52413	0.050687	0.388175	0.119169	0.513399	0.0910896	3.9264	0.115101	2.57616	0.119169	1.3226	0.137755	2.9687	0.0856989	1.9478	0.0910896	0.756087	0.137755
1	114.89	114.89	92.55	90.14	88.7	gi|10383781	Pgk1p [Saccharomyces cerevisiae S288c]	0	auto - discordant peptide type	0	99	ASAPGSVILLENLR	iTRAQ8plex@N-term; Deamidated(N)@12		0.0376218	1744.04	1745.05	1744	1745.01	1	26	2.1.4.146.1	14.5	5430.3	14.5	0.726115	0.258037	0.269872	0.775393	0.384653	0.546369	1.37719	0.258037	0.371666	0.786052	0.529741	0.561394	3.70546	0.775393	2.69059	0.786052	1.42532	0.921854	2.59975	0.546369	1.88772	0.561394	0.701599	0.921854
1	114.89	114.89	92.55	90.14	88.7	gi|10383781	Pgk1p [Saccharomyces cerevisiae S288c]	0	auto - discordant peptide type	0	99	ASAPGSVILLENLR	iTRAQ8plex@N-term		-2.07707	1740.94	1741.95	1743.02	1744.03	1	16	2.1.4.153.3	15.2	585.005	15.2	0.834524	0.295204	0.162067	0.979677	0.272604	0.578173	1.19829	0.295204	0.194202	0.992275	0.326658	0.599271	6.1703	0.979677	5.14927	0.992275	1.68205	1.10984	3.66832	0.578173	3.0613	0.599271	0.594513	1.10984
1	114.89	114.89	92.55	90.14	88.7	gi|10383781	Pgk1p [Saccharomyces cerevisiae S288c]	1	auto	0	99	ASAPGSVILLENLR	iTRAQ8plex@N-term		-0.00927033	1743.01	1744.02	1743.02	1744.03	1	24	2.1.4.154.1	15.3	22936.6	15.3	0.59108	0.408329	0.01		0.01		1.69182	0.408329	0.01		0.01		100		100				100		100
1	114.89	114.89	92.55	90.14	88.7	gi|10383781	Pgk1p [Saccharomyces cerevisiae S288c]	0	auto - discordant peptide type	0	99	ASAPGSVILLENLR	iTRAQ8plex@N-term; Deamidated(N)@12		-0.00351686	1744	1745.01	1744	1745.01	1	22	2.1.4.163.1	16.2	926.961	16.2	0.86845	0.386018	0.248397	1.02147	0.402935	0.66937	1.15148	0.386018	0.286024	1.04119	0.46397	0.699103	4.02581	1.02147	3.49621	1.04119	1.62214	1.17606	2.48179	0.66937	2.15531	0.699103	0.61647	1.17606
1	114.89	114.89	92.55	90.14	88.7	gi|10383781	Pgk1p [Saccharomyces cerevisiae S288c]	1	auto	0	99	ASAPGSVILLENLR	iTRAQ8plex@N-term		0.0419777	1743.06	1744.07	1743.02	1744.03	1	24	3.1.4.144.2	14.3	2639.69	14.3	1.0162	0.921651	0.01		0.01		0.984056	0.921651	0.01		0.01		100		100				100		100
1	114.89	114.89	92.55	90.14	88.7	gi|10383781	Pgk1p [Saccharomyces cerevisiae S288c]	0	auto - discordant peptide type	0	99	ASAPGSVILLENLR	iTRAQ8plex@N-term; Deamidated(N)@12		-0.0112524	1743.99	1745	1744	1745.01	1	25	4.1.4.139.3	13.8	795.665	13.8	0.933415	0.276458	0.326172	0.721482	0.427418	0.499335	1.07133	0.276458	0.349439	0.726067	0.457908	0.505937	3.06587	0.721482	2.86173	0.726067	1.31041	0.836708	2.33963	0.499335	2.18385	0.505937	0.763121	0.836708
1	114.89	114.89	92.55	90.14	88.7	gi|10383781	Pgk1p [Saccharomyces cerevisiae S288c]	1	auto	0	99	ASAPGSVILLENLR	iTRAQ8plex@N-term		0.0525968	1743.07	1744.08	1743.02	1744.03	1	25	4.1.4.145.3	14.4	876.247	14.4	0.846279	0.978147	0.01		0.01		1.18164	0.978147	0.01		0.01		100		100				100		100
1	114.89	114.89	92.55	90.14	88.7	gi|10383781	Pgk1p [Saccharomyces cerevisiae S288c]	0	auto - discordant peptide type	0	99	ASAPGSVILLENLR	iTRAQ8plex@N-term		-1.96586	1741.05	1742.06	1743.02	1744.03	1	21	8.1.4.147.1	14.6	510.364	14.6	0.858754	0.0557174	0.276991	0.129511	0.427126	0.0890443	1.16448	0.0557174	0.322549	0.131394	0.497379	0.0917619	3.61023	0.129511	3.1003	0.131394	1.54202	0.148623	2.34123	0.0890443	2.01054	0.0917619	0.648498	0.148623
1	114.89	114.89	92.55	90.14	88.7	gi|10383781	Pgk1p [Saccharomyces cerevisiae S288c]	0	auto - discordant peptide type	0	99	ASAPGSVILLENLR	iTRAQ8plex@N-term; Ser->Asp@2		-0.0587136	1770.96	1771.96	1771.01	1772.02	1	24	8.1.4.157.2	15.6	1996.57	15.6	0.929215	0.112023	0.300635	0.285015	0.394095	0.208259	1.07618	0.112023	0.323537	0.288879	0.424116	0.213516	3.32629	0.285015	3.09084	0.288879	1.31087	0.338044	2.53746	0.208259	2.35785	0.213516	0.76285	0.338044
1	114.89	114.89	92.55	90.14	88.7	gi|10383781	Pgk1p [Saccharomyces cerevisiae S288c]	0	auto - discordant peptide type	0	99	ASAPGSVILLENLR	iTRAQ8plex@N-term; Ser->Asp@6		0.00830538	1771.02	1772.03	1771.01	1772.02	1	24	8.1.4.167.3	16.6	5554.8	16.6	0.888264	0.0810496	0.279825	0.213031	0.3707	0.151833	1.12579	0.0810496	0.315025	0.214995	0.417331	0.154575	3.57366	0.213031	3.17435	0.214995	1.32476	0.250413	2.6976	0.151833	2.39618	0.154575	0.754856	0.250413
1	114.89	114.89	92.55	90.14	88.7	gi|10383781	Pgk1p [Saccharomyces cerevisiae S288c]	0	auto - discordant peptide type	0	99	ASAPGSVILLENLR	iTRAQ8plex@N-term; iTRAQ8plex(S)@2		-0.00478758	2047.22	2048.23	2047.23	2048.23	1	24	9.1.6.116.2	11.5	838.09	11.5	1.12266	0.12766	0.48056	0.228153	0.663788	0.188336	0.890745	0.12766	0.428056	0.230081	0.591265	0.190667	2.08091	0.228153	2.33614	0.230081	1.38128	0.268534	1.50651	0.188336	1.69129	0.190667	0.723966	0.268534
1	114.89	114.89	92.55	90.14	88.7	gi|10383781	Pgk1p [Saccharomyces cerevisiae S288c]	0	auto - discordant peptide type	0	99	ASAPGSVILLENLR	iTRAQ8plex@N-term; Deamidated(N)@12		0.0914929	1744.1	1745.1	1744	1745.01	1	25	8.1.4.145.2	14.4	719.998	14.4	0.947402	0.174522	0.311356	0.468536	0.514416	0.259321	1.05552	0.174522	0.328642	0.472531	0.542975	0.266472	3.21176	0.468536	3.04283	0.472531	1.65218	0.509976	1.94395	0.259321	1.84171	0.266472	0.605262	0.509976
1	114.89	114.89	92.55	90.14	88.7	gi|10383781	Pgk1p [Saccharomyces cerevisiae S288c]	1	auto	0	99	ASAPGSVILLENLR	iTRAQ8plex@N-term		0.0296951	1743.05	1744.06	1743.02	1744.03	1	25	8.1.4.148.1	14.7	15185.9	14.7	0.286709	0.916808	0.01		0.01		3.48786	0.916808	0.01		0.01		100		100				100		100
1	114.89	114.89	92.55	90.14	88.7	gi|10383781	Pgk1p [Saccharomyces cerevisiae S288c]	0	auto - discordant peptide type	0	99	ASAPGSVILLENLR	iTRAQ8plex@N-term; Deamidated(N)@12		0.000547323	1744	1745.01	1744	1745.01	1	24	8.1.4.159.1	15.8	1543.14	15.8	0.844296	0.115267	0.295839	0.293558	0.397962	0.207228	1.18442	0.115267	0.350397	0.298137	0.471353	0.213666	3.38022	0.293558	2.8539	0.298137	1.3452	0.344301	2.51281	0.207228	2.12155	0.213666	0.743386	0.344301
1	114.89	114.89	92.55	90.14	88.7	gi|10383781	Pgk1p [Saccharomyces cerevisiae S288c]	1	auto	0	99	ASAPGSVILLENLR	iTRAQ8plex@N-term		0.00442564	1743.02	1744.03	1743.02	1744.03	1	24	8.1.4.167.7	16.6	674.502	16.6	1.06269	1.12147	0.01		0.01		0.941012	1.12147	0.01		0.01		100		100				100		100
1	114.89	114.89	92.55	90.14	88.7	gi|10383781	Pgk1p [Saccharomyces cerevisiae S288c]	0	auto - discordant peptide type	0	99	ASAPGSVILLENLR	iTRAQ8plex@N-term; Deamidated(N)@12		0.0590111	1744.06	1745.07	1744	1745.01	1	24	13.1.4.191.1	19	1393.33	19	0.788495	0.432967	0.270948	1.2882	0.352734	0.920092	1.26824	0.432967	0.343626	1.31035	0.447351	0.950854	3.69075	1.2882	2.91014	1.31035	1.30185	1.54147	2.835	0.920092	2.23538	0.950854	0.768137	1.54147
1	114.89	114.89	92.55	90.14	88.7	gi|10383781	Pgk1p [Saccharomyces cerevisiae S288c]	1	auto	0	99	ASAPGSVILLENLR	iTRAQ8plex@N-term		0.0200917	1743.04	1744.05	1743.02	1744.03	1	26	10.1.4.151.1	15	3947.08	15	0.31701	1.07331	0.01		0.01		3.15447	1.07331	0.01		0.01		100		100				100		100
1	114.89	114.89	92.55	90.14	88.7	gi|10383781	Pgk1p [Saccharomyces cerevisiae S288c]	1	auto	0	99	ASAPGSVILLENLR	iTRAQ8plex@N-term		-0.0674557	1742.95	1743.96	1743.02	1744.03	1	24	12.1.4.157.1	15.6	869.608	15.6	100		100		100		0.01		0.0487531	3.25278	0.326074	0.491234	0.01		20.5115	3.25278	6.68827	3.28422	0.01		3.06679	0.491234	0.149515	3.28422
1	114.89	114.89	92.55	90.14	88.7	gi|10383781	Pgk1p [Saccharomyces cerevisiae S288c]	1	auto	0	99	ASAPGSVILLENLR	iTRAQ8plex@N-term		-0.0203355	1743	1744.01	1743.02	1744.03	1	25	12.1.4.161.1	16	2193.78	16	0.700434	1.80326	0.01		0.01		1.42769	1.80326	0.01		0.01		100		100				100		100
1	114.89	114.89	92.55	90.14	88.7	gi|10383781	Pgk1p [Saccharomyces cerevisiae S288c]	0	auto - low confidence	0	0	ASAPGSVILLENLR	iTRAQ8plex@N-term		-0.0465253	1742.97	1743.98	1743.02	1744.03	1	5	3.1.4.72.1	7.1	12710.7	7.1	0.991669	0.159333	0.519538	0.240966	0.683025	0.200891	1.0084	0.159333	0.523903	0.236817	0.688763	0.195894	1.92479	0.240966	1.90875	0.236817	1.31468	0.266556	1.46408	0.200891	1.45188	0.195894	0.760643	0.266556
1	114.89	114.89	92.55	90.14	88.7	gi|10383781	Pgk1p [Saccharomyces cerevisiae S288c]	1	auto	0	99	ASKEDVQKFR	iTRAQ8plex@N-term; iTRAQ8plex(K)@3; iTRAQ8plex(K)@8	missed K-E@3; missed K-F@8	0.00875959	2119.26	2120.27	2119.25	2120.26	1	12	3.1.4.28.6	2.7	4164.47	2.7	0.519697	1.59318	0.01		0.01		1.9242	1.59318	0.01		0.01		100		100				100		100
1	114.89	114.89	92.55	90.14	88.7	gi|10383781	Pgk1p [Saccharomyces cerevisiae S288c]	1	auto	0	99	ASKEDVQKFR	iTRAQ8plex@N-term; iTRAQ8plex(K)@3; iTRAQ8plex(K)@8	missed K-E@3; missed K-F@8	-0.0392546	2119.21	2120.22	2119.25	2120.26	1	18	4.1.4.17.1	1.6	8382.26	1.6	0.795889	0.0752958	0.01		0.01		1.25646	0.0752958	0.01		0.01		100		100				100		100
1	114.89	114.89	92.55	90.14	88.7	gi|10383781	Pgk1p [Saccharomyces cerevisiae S288c]	1	auto	0	99	ASKEDVQKFR	iTRAQ8plex@N-term; iTRAQ8plex(K)@3; iTRAQ8plex(K)@8	missed K-E@3; missed K-F@8	0.0283063	2119.28	2120.29	2119.25	2120.26	1	11	13.1.4.94.1	9.3	485.784	9.3	1.25819	1.37274	0.01		0.01		0.794795	1.37274	0.01		0.01		100		100				100		100
1	114.89	114.89	92.55	90.14	88.7	gi|10383781	Pgk1p [Saccharomyces cerevisiae S288c]	0	auto - low confidence	0	0	ASKEDVQKFR	iTRAQ8plex@N-term; iTRAQ8plex(K)@3; iTRAQ8plex(K)@8	missed K-E@3; missed K-F@8	-0.0397088	2119.21	2120.22	2119.25	2120.26	1	3	7.1.4.162.1	16.1	439.706	16.1	0.925457	0.440347	0.365559	0.829683	0.596888	0.640027	1.08055	0.440347	0.395003	0.840065	0.644966	0.653429	2.73554	0.829683	2.53163	0.840065	1.63281	0.959916	1.67536	0.640027	1.55047	0.653429	0.612441	0.959916
1	114.89	114.89	92.55	90.14	88.7	gi|10383781	Pgk1p [Saccharomyces cerevisiae S288c]	0	auto - discordant peptide type	0	99	DVTFLNDCVGPEVEAAVK	iTRAQ8plex@N-term; Deamidated(N)@6; Carbamidomethyl(C)@8; Val->Pro@17; iTRAQ8plex(K)@18		0.0650759	2569.38	2570.39	2569.32	2570.33	1	18	8.1.4.171.6	17	910.585	17	0.512177	0.567366	0.371431	0.862652	0.372944	0.673717	1.95245	0.567366	0.7252	0.973272	0.728154	0.810546	2.69229	0.862652	1.37893	0.973272	1.00407	1.03887	2.68137	0.673717	1.37333	0.810546	0.995943	1.03887
1	114.89	114.89	92.55	90.14	88.7	gi|10383781	Pgk1p [Saccharomyces cerevisiae S288c]	0	auto - discordant peptide type	0	99	DVTFLNDCVGPEVEAAVK	iTRAQ8plex@N-term; Deamidated(N)@6; Carbamidomethyl(C)@8; iTRAQ8plex(K)@18		0.124694	2571.46	2572.47	2571.34	2572.34	1	31	8.1.4.192.3	19.1	866.134	19.1	0.639058	0.360611	0.259322	0.727078	0.380759	0.575407	1.5648	0.360611	0.405789	0.764733	0.595814	0.622308	3.8562	0.727078	2.46434	0.764733	1.46829	0.886493	2.62633	0.575407	1.67838	0.622308	0.681066	0.886493
1	114.89	114.89	92.55	90.14	88.7	gi|10383781	Pgk1p [Saccharomyces cerevisiae S288c]	0	auto - discordant peptide type	0	99	DVTFLNDCVGPEVEAAVK	iTRAQ8plex@N-term; Deamidated(N)@6; Carbamidomethyl(C)@8; iTRAQ8plex(K)@18		0.0402185	2571.38	2572.38	2571.34	2572.34	1	30	8.1.4.170.3	16.9	1993.91	16.9	0.460689	0.335607	0.286166	0.496112	0.373306	0.356809	2.17066	0.335607	0.621169	0.568868	0.810321	0.452544	3.49448	0.496112	1.60987	0.568868	1.30451	0.581628	2.67877	0.356809	1.23408	0.452544	0.766572	0.581628
1	114.89	114.89	92.55	90.14	88.7	gi|10383781	Pgk1p [Saccharomyces cerevisiae S288c]	0	auto - low confidence	0	0	DVTFLNDCVGPEVEAAVK	iTRAQ8plex@N-term; Carbamidomethyl(C)@8; iTRAQ8plex(K)@18		-0.0842967	2570.27	2571.27	2570.35	2571.36	1	4	12.1.4.198.4	19.7	816.093	19.7	1.23536	0.77791	0.651213	1.26917	0.62585	1.22886	0.80948	0.77791	0.527144	1.27799	0.506613	1.23797	1.5356	1.26917	1.89701	1.27799	0.961052	1.59318	1.59783	1.22886	1.97389	1.23797	1.04053	1.59318
1	114.89	114.89	92.55	90.14	88.7	gi|10383781	Pgk1p [Saccharomyces cerevisiae S288c]	1	auto	0	99	ELKYFGK	iTRAQ8plex@N-term; iTRAQ8plex(K)@3; iTRAQ8plex(K)@7	missed K-Y@3	-0.00791034	1796.09	1797.1	1796.1	1797.1	1	12	6.1.4.100.3	9.9	2249.98	9.9	0.807819	0.405457	0.01		0.01		1.2379	0.405457	0.01		0.01		100		100				100		100
1	114.89	114.89	92.55	90.14	88.7	gi|10383781	Pgk1p [Saccharomyces cerevisiae S288c]	1	auto	0	99	ELKYFGK	iTRAQ8plex@N-term; iTRAQ8plex(K)@3; iTRAQ8plex(K)@7	missed K-Y@3	0.0385753	1796.13	1797.14	1796.1	1797.1	1	12	7.1.4.76.1	7.5	20593.9	7.5	1.01635	0.0403262	0.01		0.01		0.983916	0.0403262	0.01		0.01		100		100				100		100
1	114.89	114.89	92.55	90.14	88.7	gi|10383781	Pgk1p [Saccharomyces cerevisiae S288c]	0	auto - discordant peptide type	0	99	ELKYFGK	iTRAQ8plex@N-term; iTRAQ8plex(K)@3; iTRAQ8plex(K)@7	missed K-Y@3	-0.978756	1795.12	1796.12	1796.1	1797.1	1	12	6.1.4.98.1	9.7	926.659	9.7	1.10299	0.16435	0.207633	0.692434	0.379635	0.33332	0.906627	0.16435	0.188246	0.691342	0.344187	0.331045	4.81618	0.692434	5.3122	0.691342	1.82839	0.749697	2.63411	0.33332	2.90539	0.331045	0.546929	0.749697
1	114.89	114.89	92.55	90.14	88.7	gi|10383781	Pgk1p [Saccharomyces cerevisiae S288c]	1	auto	0	99	ELPGVAFLSEK	iTRAQ8plex@N-term; iTRAQ8plex(K)@11		0.0256756	1797.08	1798.08	1797.05	1798.06	1	20	10.1.4.158.1	15.7	15972.1	15.7	0.01		0.01		0.01		100						100						100
1	114.89	114.89	92.55	90.14	88.7	gi|10383781	Pgk1p [Saccharomyces cerevisiae S288c]	1	auto	0	99	ELPGVAFLSEK	iTRAQ8plex@N-term; iTRAQ8plex(K)@11		0.0889156	1797.14	1798.15	1797.05	1798.06	1	20	12.1.4.166.3	16.5	2544.65	16.5	0.01		0.01		0.01		100						100						100
1	114.89	114.89	92.55	90.14	88.7	gi|10383781	Pgk1p [Saccharomyces cerevisiae S288c]	0	auto - discordant peptide type	0	99	ELPGVAFLSEKK	iTRAQ8plex@N-term; iTRAQ8plex(K)@11; iTRAQ8plex(K)@12	missed K-K@11	-1.04349	2228.31	2229.31	2229.35	2230.36	1	18	9.1.6.128.1	12.7	2879.38	12.7	0.716279	0.0338059	0.212509	0.0982672	0.340846	0.060329	1.3961	0.0338059	0.296685	0.100208	0.475856	0.0634412	4.70569	0.0982672	3.37058	0.100208	1.60391	0.111975	2.93388	0.060329	2.10148	0.0634412	0.623475	0.111975
1	114.89	114.89	92.55	90.14	88.7	gi|10383781	Pgk1p [Saccharomyces cerevisiae S288c]	1	auto	0	99	ELPGVAFLSEKK	iTRAQ8plex@N-term; iTRAQ8plex(K)@11; iTRAQ8plex(K)@12	missed K-K@11	-0.0547283	2229.3	2230.3	2229.35	2230.36	1	21	9.1.6.129.1	12.8	12327.1	12.8	0.383868	0.124779	0.01		0.01		2.60506	0.124779	0.01		0.01		100		100				100		100
1	114.89	114.89	92.55	90.14	88.7	gi|10383781	Pgk1p [Saccharomyces cerevisiae S288c]	0	auto - low confidence	0	0	ELPGVAFLSEKK	iTRAQ8plex@N-term; iTRAQ8plex(K)@11; iTRAQ8plex(K)@12	missed K-K@11	0.0111891	2229.36	2230.37	2229.35	2230.36	1	10	9.1.6.117.1	11.6	1990.55	11.6	0.651886	0.0787978	0.176739	0.254319	0.259987	0.159051	1.53401	0.0787978	0.27112	0.25969	0.398823	0.167504	5.65806	0.254319	3.68841	0.25969	1.47102	0.294154	3.84635	0.159051	2.50738	0.167504	0.6798	0.294154
1	114.89	114.89	92.55	90.14	88.7	gi|10383781	Pgk1p [Saccharomyces cerevisiae S288c]	0	auto - low confidence	0	0	ELPGVAFLSEKK	iTRAQ8plex@N-term; Phe->Thr@7; iTRAQ8plex(K)@11; iTRAQ8plex(K)@12	missed K-K@11	-0.0657603	2183.26	2184.27	2183.33	2184.34	1	10	10.1.4.188.1	18.7	710.831	18.7	1.0159	0.203461	0.393499	0.42908	0.533904	0.321908	0.984348	0.203461	0.38734	0.427036	0.525547	0.319179	2.5413	0.42908	2.58171	0.427036	1.35681	0.494558	1.873	0.321908	1.90278	0.319179	0.737023	0.494558
1	114.89	114.89	92.55	90.14	88.7	gi|10383781	Pgk1p [Saccharomyces cerevisiae S288c]	1	auto	0	92.19	ELQSLLGK	iTRAQ8plex@N-term; iTRAQ8plex(K)@8		-0.0295695	1494.89	1495.9	1494.92	1495.93	1	9	12.1.4.139.2	13.8	1381.86	13.8	0.0789911	2.88638	0.01		0.01		12.6597	2.88638	0.01		0.01		100		100				100		100
1	114.89	114.89	92.55	90.14	88.7	gi|10383781	Pgk1p [Saccharomyces cerevisiae S288c]	0	auto - discordant peptide type	0	99	ELQSLLGKDVTFLNDCVGPEVEAAVK	iTRAQ8plex@N-term; iTRAQ8plex(K)@8; Deamidated(N)@14; Carbamidomethyl(C)@16; iTRAQ8plex(K)@26	missed K-D@8	-0.0861482	3743.96	3744.96	3744.04	3745.05	1	23	11.1.4.226.2	22.5	943.867	22.5	0.796706	0.529438	0.233046	1.63834	0.424397	0.937174	1.25517	0.529438	0.292512	1.66969	0.532689	0.990943	4.29099	1.63834	3.41866	1.66969	1.82108	1.84007	2.35629	0.937174	1.87727	0.990943	0.549124	1.84007
1	114.89	114.89	92.55	90.14	88.7	gi|10383781	Pgk1p [Saccharomyces cerevisiae S288c]	0	auto - discordant peptide type	0	99	ELQSLLGKDVTFLNDCVGPEVEAAVK	iTRAQ8plex@N-term; iTRAQ8plex(K)@8; Deamidated(N)@14; Carbamidomethyl(C)@16; iTRAQ8plex(K)@26	missed K-D@8	-0.0578275	3743.98	3744.99	3744.04	3745.05	1	20	11.1.4.272.1	27.1	650.837	27.1	0.692594	0.456325	0.205868	1.53426	0.405747	0.631624	1.44385	0.456325	0.297243	1.55634	0.585837	0.683501	4.85747	1.53426	3.36425	1.55634	1.9709	1.61645	2.46459	0.631624	1.70696	0.683501	0.507381	1.61645
1	114.89	114.89	92.55	90.14	88.7	gi|10383781	Pgk1p [Saccharomyces cerevisiae S288c]	1	auto	0	99	ELQSLLGKDVTFLNDCVGPEVEAAVK	iTRAQ8plex@N-term; iTRAQ8plex(K)@8; Carbamidomethyl(C)@16; iTRAQ8plex(K)@26	missed K-D@8	-0.0667433	3742.99	3744	3743.06	3744.07	1	21	11.1.4.274.2	27.3	866.667	27.3	0.58519	1.7961	0.01		0.01		1.70885	1.7961	0.01		0.01		100		100				100		100
1	114.89	114.89	92.55	90.14	88.7	gi|10383781	Pgk1p [Saccharomyces cerevisiae S288c]	0	auto - discordant peptide type	0	99	ELQSLLGKDVTFLNDCVGPEVEAAVK	iTRAQ8plex@N-term; iTRAQ8plex(K)@8; Deamidated(N)@14; Carbamidomethyl(C)@16; iTRAQ8plex(K)@26	missed K-D@8	-0.116178	3743.93	3744.93	3744.04	3745.05	1	18	11.1.4.281.1	28	841.667	28	0.529027	1.05203	0.250509	2.29185	0.301964	1.39213	1.89026	1.05203	0.473529	2.45922	0.570792	1.65325	3.99187	2.29185	2.1118	2.45922	1.2054	2.62279	3.31165	1.39213	1.75195	1.65325	0.829599	2.62279
1	114.89	114.89	92.55	90.14	88.7	gi|10383781	Pgk1p [Saccharomyces cerevisiae S288c]	1	auto	0	99	ELQSLLGKDVTFLNDCVGPEVEAAVK	iTRAQ8plex@N-term; iTRAQ8plex(K)@8; Carbamidomethyl(C)@16; iTRAQ8plex(K)@26	missed K-D@8	-0.137301	3742.92	3743.93	3743.06	3744.07	1	14	11.1.4.227.1	22.6	1532.48	22.6	0.491993	1.40895	0.01		0.01		2.03255	1.40895	0.01		0.01		100		100				100		100
1	114.89	114.89	92.55	90.14	88.7	gi|10383781	Pgk1p [Saccharomyces cerevisiae S288c]	0	auto - discordant peptide type	0	99	ELQSLLGKDVTFLNDCVGPEVEAAVK	iTRAQ8plex@N-term; iTRAQ8plex(K)@8; Deamidated(N)@14; Carbamidomethyl(C)@16; iTRAQ8plex(K)@26	missed K-D@8	-0.0731494	3743.97	3744.98	3744.04	3745.05	1	18	12.1.4.227.1	22.6	688.726	22.6	0.665271	0.516397	0.115267	1.5786	0.389365	0.842174	1.50315	0.516397	0.173263	1.61661	0.585273	0.911428	8.67553	1.5786	5.77157	1.61661	3.37795	1.74815	2.56828	0.842174	1.7086	0.911428	0.296038	1.74815
1	114.89	114.89	92.55	90.14	88.7	gi|10383781	Pgk1p [Saccharomyces cerevisiae S288c]	0	auto - discordant peptide type	0	99	ELQSLLGKDVTFLNDCVGPEVEAAVK	iTRAQ8plex@N-term; iTRAQ8plex(K)@8; Deamidated(N)@14; Carbamidomethyl(C)@16; iTRAQ8plex(K)@26	missed K-D@8	-0.0711962	3743.97	3744.98	3744.04	3745.05	1	18	12.1.4.231.1	23	682.353	23	0.867073	0.723728	0.211851	2.13678	0.492784	1.17223	1.15331	0.723728	0.244329	2.17826	0.568331	1.24624	4.72029	2.13678	4.09284	2.17826	2.32608	2.36541	2.02929	1.17223	1.75954	1.24624	0.429907	2.36541
1	114.89	114.89	92.55	90.14	88.7	gi|10383781	Pgk1p [Saccharomyces cerevisiae S288c]	0	auto - discordant peptide type	0	99	ELQSLLGKDVTFLNDCVGPEVEAAVK	iTRAQ8plex@N-term; Glu->Gln@1; iTRAQ8plex(K)@8; Deamidated(N)@14; Carbamidomethyl(C)@16; iTRAQ8plex(K)@26	missed K-D@8	-0.0627856	3743	3744	3743.06	3744.07	1	14	12.1.4.228.1	22.7	2595.34	22.7	0.466302	0.725549	0.226152	1.57879	0.214821	1.43079	2.14453	0.725549	0.484991	1.68213	0.460692	1.54407	4.4218	1.57879	2.06189	1.68213	0.949899	2.08574	4.65503	1.43079	2.17065	1.54407	1.05274	2.08574
1	114.89	114.89	92.55	90.14	88.7	gi|10383781	Pgk1p [Saccharomyces cerevisiae S288c]	1	auto	0	84.14	FAAGTK	iTRAQ8plex@N-term; iTRAQ8plex(K)@6		-0.0238959	1201.7	1202.71	1201.73	1202.74	1	9	11.1.4.12.4	1.1	2616.18	1.1	0.01		0.01		0.01		100						100						100
1	114.89	114.89	92.55	90.14	88.7	gi|10383781	Pgk1p [Saccharomyces cerevisiae S288c]	1	auto	0	70.87	FAAGTK	iTRAQ8plex@N-term; iTRAQ8plex(K)@6		0.0975073	1201.83	1202.83	1201.73	1202.74	1	8	9.1.6.2.4	0.1	4022.06	0.1	100				100		0.01		0.01		0.291488	0.918087			100		100		0.01		3.43067	0.918087	0.01
1	114.89	114.89	92.55	90.14	88.7	gi|10383781	Pgk1p [Saccharomyces cerevisiae S288c]	0	auto - low confidence	0	0	FAAGTK	iTRAQ8plex@N-term; iTRAQ8plex(K)@6		-0.00985608	1201.72	1202.72	1201.73	1202.74	1	3	6.1.4.31.3	3	2008.09	3	0.676114	0.212243	0.293884	0.474742	0.405662	0.348226	1.47904	0.212243	0.434666	0.495784	0.599991	0.376408	3.4027	0.474742	2.30062	0.495784	1.38035	0.567465	2.46511	0.348226	1.66669	0.376408	0.724455	0.567465
1	114.89	114.89	92.55	90.14	88.7	gi|10383781	Pgk1p [Saccharomyces cerevisiae S288c]	0	auto - low confidence	0	0	FRHELSSLADVYINDAFGTAHR	iTRAQ8plex@N-term; Deamidated(N)@14	missed R-H@2	0.0178631	2823.44	2824.45	2823.42	2824.43	1	11	3.1.4.157.3	15.6	514.216	15.6	0.968971	1.04893	0.394685	1.88026	0.378784	1.83024	1.03202	1.04893	0.407324	1.90047	0.390913	1.85099	2.53367	1.88026	2.45505	1.90047	0.959712	2.42101	2.64003	1.83024	2.55811	1.85099	1.04198	2.42101
1	114.89	114.89	92.55	90.14	88.7	gi|10383781	Pgk1p [Saccharomyces cerevisiae S288c]	1	auto	0	99	GVEVVLPVDFIIADAFSADANTK	iTRAQ8plex@N-term; iTRAQ8plex(K)@23		0.0643671	2998.71	2999.72	2998.65	2999.66	1	21	10.1.4.302.1	30.1	627.177	30.1	0.493535	6.38201	0.01		0.01		2.0262	6.38201	0.01		0.01		100		100				100		100
1	114.89	114.89	92.55	90.14	88.7	gi|10383781	Pgk1p [Saccharomyces cerevisiae S288c]	0	auto - discordant peptide type	0	99	HELSSLADVYINDAFGTAHR	iTRAQ8plex@N-term; iTRAQ8plex(S)@5; Deamidated(N)@12		-0.0120831	2824.45	2825.46	2824.46	2825.47	1	19	3.1.4.129.1	12.8	659.185	12.8	0.856564	0.81225	0.509157	1.36177	0.426083	1.37016	1.16746	0.81225	0.594418	1.43535	0.497432	1.44332	1.96403	1.36177	1.68232	1.43535	0.836839	1.81048	2.34696	1.37016	2.01032	1.44332	1.19497	1.81048
1	114.89	114.89	92.55	90.14	88.7	gi|10383781	Pgk1p [Saccharomyces cerevisiae S288c]	1	auto	0	99	HELSSLADVYINDAFGTAHR	iTRAQ8plex@N-term		0.0813214	2519.35	2520.36	2519.27	2520.28	1	23	5.1.4.193.1	19.2	632.353	19.2	2.24215	2.17829	0.01		0.01		0.446	2.17829	0.01		0.01		100		100				100		100
1	114.89	114.89	92.55	90.14	88.7	gi|10383781	Pgk1p [Saccharomyces cerevisiae S288c]	0	auto - discordant peptide type	0	99	HELSSLADVYINDAFGTAHR	iTRAQ8plex@N-term; Deamidated(N)@12		0.0282856	2520.28	2521.29	2520.26	2521.26	1	25	6.1.4.169.2	16.8	1914.41	16.8	1.21996	0.847971	0.33546	2.46211	0.382107	1.67709	0.819701	0.847971	0.274977	2.42434	0.313213	1.62113	2.98098	2.46211	3.63667	2.42434	1.13905	2.8233	2.61707	1.67709	3.19271	1.62113	0.877922	2.8233
1	114.89	114.89	92.55	90.14	88.7	gi|10383781	Pgk1p [Saccharomyces cerevisiae S288c]	0	auto - low confidence	0	0	IGGGDTATVAK	iTRAQ8plex@N-term; Thr->Cys@6; Carbamidomethyl(C)@6; iTRAQ8plex(K)@11	cleaved I-I@N-term	0.069502	1655.98	1656.99	1655.91	1656.92	1	10	10.1.4.104.4	10.3	1270.63	10.3	0.639052	0.293208	0.172885	1.00705	0.261188	0.655768	1.56482	0.293208	0.270534	1.02891	0.408712	0.688864	5.78418	1.00705	3.69639	1.02891	1.51076	1.18436	3.82866	0.655768	2.44671	0.688864	0.661918	1.18436
1	114.89	114.89	92.55	90.14	88.7	gi|10383781	Pgk1p [Saccharomyces cerevisiae S288c]	0	auto - discordant peptide type	0	99	ISHVSTGGGASLELLEGK	iTRAQ8plex@N-term; iTRAQ8plex(S)@5; iTRAQ8plex(K)@18		-0.11237	2666.42	2667.43	2666.54	2667.54	1	33	4.1.4.108.1	10.7	2391.34	10.7	0.582838	0.171018	0.325067	0.285731	0.411606	0.226462	1.71574	0.171018	0.557731	0.308607	0.70621	0.254717	3.07629	0.285731	1.79298	0.308607	1.26622	0.342456	2.42951	0.226462	1.41601	0.254717	0.789753	0.342456
1	114.89	114.89	92.55	90.14	88.7	gi|10383781	Pgk1p [Saccharomyces cerevisiae S288c]	0	auto - discordant peptide type	0	99	ISHVSTGGGASLELLEGK	iTRAQ8plex@N-term; iTRAQ8plex(S)@5; Glu->Gln@16; iTRAQ8plex(K)@18		-0.145185	2665.41	2666.41	2665.55	2666.56	1	16	4.1.4.109.2	10.8	1032.23	10.8	0.559047	0.275714	0.296143	0.396548	0.411525	0.292783	1.78876	0.275714	0.529728	0.455162	0.736118	0.368299	3.37675	0.396548	1.88776	0.455162	1.38962	0.465699	2.42999	0.292783	1.35848	0.368299	0.719624	0.465699
1	114.89	114.89	92.55	90.14	88.7	gi|10383781	Pgk1p [Saccharomyces cerevisiae S288c]	1	auto	0	99	IVAALPTIK	iTRAQ8plex@N-term; iTRAQ8plex(K)@9		-0.0612037	1532.95	1533.96	1533.01	1534.02	1	15	12.1.4.150.3	14.9	1137.26	14.9	0.01		0.01		0.01		100						100						100
1	114.89	114.89	92.55	90.14	88.7	gi|10383781	Pgk1p [Saccharomyces cerevisiae S288c]	1	auto	0	99	IVAALPTIKYVLEHHPR	iTRAQ8plex@N-term; iTRAQ8plex(K)@9	missed K-Y@9	0.00445183	2564.55	2565.55	2564.54	2565.55	1	26	3.1.4.199.1	19.8	5670.05	19.8	0.01		0.01		0.01		100						100						100
1	114.89	114.89	92.55	90.14	88.7	gi|10383781	Pgk1p [Saccharomyces cerevisiae S288c]	0	auto - discordant peptide type	0	99	IVAALPTIKYVLEHHPR	Carbamyl@N-term; Val->Arg@2; iTRAQ8plex(K)@9	missed K-Y@9	-0.0157564	2360.36	2361.37	2360.37	2361.38	1	19	5.1.4.254.1	25.3	389.216	25.3	0.280225	2.08987	0.180348	3.42633	0.01		3.56856	2.08987	0.643582	3.85806	0.01		5.54485	3.42633	1.5538	3.85806	0.01		100		100		100
1	114.89	114.89	92.55	90.14	88.7	gi|10383781	Pgk1p [Saccharomyces cerevisiae S288c]	0	auto - low confidence	0	0	KITSNQR	iTRAQ8plex@N-term; iTRAQ8plex(K)@1	missed K-I@1	-0.0722864	1453.81	1454.82	1453.88	1454.89	1	4	10.1.4.42.1	4.1	795.831	4.1	0.735719	0.0541609	0.299177	0.111215	0.454402	0.07849	1.35922	0.0541609	0.406647	0.115675	0.61763	0.0846916	3.3425	0.111215	2.45914	0.115675	1.51884	0.128872	2.2007	0.07849	1.61909	0.0846916	0.658398	0.128872
1	114.89	114.89	92.55	90.14	88.7	gi|10383781	Pgk1p [Saccharomyces cerevisiae S288c]	1	auto	0	99	KLFAATVAK	iTRAQ8plex@N-term; iTRAQ8plex(K)@1; iTRAQ8plex(K)@9	missed K-L@1	0.0168598	1860.21	1861.22	1860.2	1861.2	1	16	4.1.4.78.1	7.7	2245.75	7.7	0.27961	1.13041	0.01		0.01		3.57641	1.13041	0.01		0.01		100		100				100		100
1	114.89	114.89	92.55	90.14	88.7	gi|10383781	Pgk1p [Saccharomyces cerevisiae S288c]	1	auto	0	99	KLFAATVAK	iTRAQ8plex@N-term; iTRAQ8plex(K)@1; iTRAQ8plex(K)@9	missed K-L@1	-0.0599316	1860.14	1861.14	1860.2	1861.2	1	16	5.1.4.85.2	8.4	3052.88	8.4	16.7754	1.24261	0.01		4.20319	1.27466	0.059611	1.24261	0.01		0.250556	0.305632	100		100		100		0.237915	1.27466	3.99112	0.305632	0.01
1	114.89	114.89	92.55	90.14	88.7	gi|10383781	Pgk1p [Saccharomyces cerevisiae S288c]	1	auto	0	99	KLFAATVAK	iTRAQ8plex@N-term; iTRAQ8plex(K)@1; iTRAQ8plex(K)@9	missed K-L@1	0.00676842	1860.2	1861.21	1860.2	1861.2	1	16	6.1.4.102.1	10.1	3308.12	10.1	0.648912	0.348737	0.01		0.01		1.54104	0.348737	0.01		0.01		100		100				100		100
1	114.89	114.89	92.55	90.14	88.7	gi|10383781	Pgk1p [Saccharomyces cerevisiae S288c]	1	auto	0	99	KLFAATVAK	iTRAQ8plex@N-term; iTRAQ8plex(K)@1; iTRAQ8plex(K)@9	missed K-L@1	-0.00808627	1860.19	1861.2	1860.2	1861.2	1	16	7.1.4.81.1	8	66441.8	8	0.136118	0.668289	0.01		0.01		7.34657	0.668289	0.01		0.01		100		100				100		100
1	114.89	114.89	92.55	90.14	88.7	gi|10383781	Pgk1p [Saccharomyces cerevisiae S288c]	1	auto	0	99	KLFAATVAK	iTRAQ8plex@N-term; iTRAQ8plex(K)@1; iTRAQ8plex(K)@9	missed K-L@1	0.0258133	1860.22	1861.23	1860.2	1861.2	1	16	9.1.6.72.2	7.1	3422.25	7.1	0.879987	0.16399	0.01		0.01		1.13638	0.16399	0.01		0.01		100		100				100		100
1	114.89	114.89	92.55	90.14	88.7	gi|10383781	Pgk1p [Saccharomyces cerevisiae S288c]	0	auto - discordant peptide type	0	99	KLFAATVAK	iTRAQ8plex@N-term; Lys->Gln@1; iTRAQ8plex(K)@9	missed K-L@1	-0.0104659	1555.94	1556.95	1555.95	1556.96	1	15	7.1.4.39.2	3.8	1557.43	3.8	0.562793	0.119886	0.151419	0.417451	0.247384	0.25454	1.77685	0.119886	0.269048	0.426341	0.439565	0.268871	6.60421	0.417451	3.7168	0.426341	1.63378	0.481855	4.0423	0.25454	2.27498	0.268871	0.612079	0.481855
1	114.89	114.89	92.55	90.14	88.7	gi|10383781	Pgk1p [Saccharomyces cerevisiae S288c]	0	auto - discordant peptide type	0	99	KLFAATVAK	iTRAQ8plex@N-term; iTRAQ8plex(K)@1; Thr->Glu@6; iTRAQ8plex(K)@9	missed K-L@1	-0.0300605	1888.16	1889.17	1888.19	1889.2	1	16	7.1.4.103.1	10.2	2081.26	10.2	0.78582	0.155418	0.291281	0.329643	0.379193	0.270471	1.27256	0.155418	0.370672	0.340817	0.482545	0.283983	3.43311	0.329643	2.6978	0.340817	1.30181	0.406394	2.63718	0.270471	2.07235	0.283983	0.76816	0.406394
1	114.89	114.89	92.55	90.14	88.7	gi|10383781	Pgk1p [Saccharomyces cerevisiae S288c]	0	auto - discordant peptide type	0	99	KLFAATVAK	iTRAQ8plex@N-term; iTRAQ8plex(K)@1; Methyl(L)@2; iTRAQ8plex(K)@9	missed K-L@1	-0.0773016	1874.13	1875.14	1874.21	1875.22	1	13	7.1.4.81.2	8	1454.39	8	0.955105	0.160976	0.259502	0.468126	0.348104	0.303184	1.04701	0.160976	0.271701	0.47064	0.364466	0.307051	3.85353	0.468126	3.68052	0.47064	1.34143	0.536199	2.87271	0.303184	2.74374	0.307051	0.745475	0.536199
1	114.89	114.89	92.55	90.14	88.7	gi|10383781	Pgk1p [Saccharomyces cerevisiae S288c]	0	auto - discordant peptide type	0	96.51	KLFAATVAK	iTRAQ8plex@N-term; iTRAQ8plex(K)@1; Phe->Thr@3; iTRAQ8plex(K)@9	missed K-L@1	-0.0986639	1814.08	1815.08	1814.18	1815.18	1	12	10.1.4.138.4	13.7	477.56	13.7	5.84175	0.488048	1.75302	0.558326	2.133	0.532525	0.171181	0.488048	0.300084	0.289251	0.365131	0.235629	0.570444	0.558326	3.33239	0.289251	1.21676	0.359246	0.468823	0.532525	2.73875	0.235629	0.821855	0.359246
1	114.89	114.89	92.55	90.14	88.7	gi|10383781	Pgk1p [Saccharomyces cerevisiae S288c]	0	auto - discordant peptide type	0	96.08	KLFAATVAK	iTRAQ8plex@N-term; Lys->Asp@1; Phe->Trp@3; iTRAQ8plex(K)@9	missed K-L@1	0.100002	1582.03	1583.04	1581.93	1582.94	1	12	10.1.4.122.2	12.1	3169.01	12.1	0.999537	0.0582128	0.297353	0.149163	0.429162	0.104977	1.00046	0.0582128	0.297491	0.149606	0.429361	0.105606	3.363	0.149163	3.36144	0.149606	1.44327	0.173244	2.33012	0.104977	2.32904	0.105606	0.69287	0.173244
1	114.89	114.89	92.55	90.14	88.7	gi|10383781	Pgk1p [Saccharomyces cerevisiae S288c]	0	auto - discordant peptide type	0	93.74	KLFAATVAK	iTRAQ8plex@N-term; iTRAQ8plex(K)@1; Phe->Thr@3; iTRAQ8plex(K)@9	missed K-L@1	-0.0964667	1814.08	1815.09	1814.18	1815.18	1	12	10.1.4.153.2	15.2	553.917	15.2	1.39033	0.171525	0.430587	0.369312	0.404002	0.330106	0.719252	0.171525	0.3097	0.359031	0.290579	0.318563	2.32241	0.369312	3.22893	0.359031	0.93826	0.456566	2.47523	0.330106	3.4414	0.318563	1.0658	0.456566
1	114.89	114.89	92.55	90.14	88.7	gi|10383781	Pgk1p [Saccharomyces cerevisiae S288c]	0	auto - low confidence	0	0	KVDGQK	iTRAQ8plex@N-term; iTRAQ8plex(K)@1; iTRAQ8plex(K)@6	missed K-V@1	-0.0835729	1585.91	1586.92	1585.99	1587	1	4	10.1.4.114.2	11.3	1076.39	11.3	0.98678	0.0510492	0.573288	0.0714156	0.58897	0.0682495	1.0134	0.0510492	0.580969	0.0729622	0.596861	0.0698662	1.74432	0.0714156	1.72126	0.0729622	1.02736	0.0858805	1.69788	0.0682495	1.67543	0.0698662	0.973374	0.0858805
1	114.89	114.89	92.55	90.14	88.7	gi|10383781	Pgk1p [Saccharomyces cerevisiae S288c]	1	auto	0	99	KVDGQKVK	iTRAQ8plex@N-term; iTRAQ8plex(K)@1; iTRAQ8plex(K)@6; iTRAQ8plex(K)@8	missed K-V@1; missed K-V@6	-0.024469	2117.34	2118.34	2117.36	2118.37	1	9	13.1.4.71.1	7	346.078	7	1.41892	0.440034	0.01		0.01		0.704763	0.440034	0.01		0.01		100		100				100		100
1	114.89	114.89	92.55	90.14	88.7	gi|10383781	Pgk1p [Saccharomyces cerevisiae S288c]	0	auto - low confidence	0	0	KYGVTDK	iTRAQ8plex@N-term; iTRAQ8plex(K)@1; iTRAQ8plex(K)@7	missed K-Y@1	0.00958486	1722.05	1723.06	1722.04	1723.05	1	7	5.1.4.3.8	0.2	2694.51	0.2	1.36277	0.376915	0.302008	1.3505	0.795379	0.534416	0.733802	0.376915	0.221614	1.3426	0.58365	0.514134	3.31117	1.3505	4.51236	1.3426	2.63364	1.39503	1.25726	0.534416	1.71335	0.514134	0.379703	1.39503
1	114.89	114.89	92.55	90.14	88.7	gi|10383781	Pgk1p [Saccharomyces cerevisiae S288c]	1	auto	0	99	LSVQDLDLK	iTRAQ8plex@N-term; iTRAQ8plex(K)@9		-0.0424189	1637.94	1638.95	1637.98	1638.99	1	16	12.1.4.138.1	13.7	2064.22	13.7	0.01		0.01		0.01		100						100						100
1	114.89	114.89	92.55	90.14	88.7	gi|10383781	Pgk1p [Saccharomyces cerevisiae S288c]	0	auto - low confidence	0	0	LSVQDLDLK	iTRAQ8plex@N-term; iTRAQ8plex(K)@9		-0.0312039	1637.95	1638.96	1637.98	1638.99	1	6	6.1.4.64.4	6.3	925.846	6.3	0.801033	0.231126	0.373946	0.41627	0.549855	0.313556	1.24839	0.231126	0.46683	0.430385	0.686432	0.332065	2.67418	0.41627	2.14211	0.430385	1.47041	0.479718	1.81866	0.313556	1.45681	0.332065	0.680081	0.479718
1	114.89	114.89	92.55	90.14	88.7	gi|10383781	Pgk1p [Saccharomyces cerevisiae S288c]	0	auto - low confidence	0	0	LSVQDLDLK	iTRAQ8plex@N-term; iTRAQ8plex(K)@9		0.0505501	1638.03	1639.04	1637.98	1638.99	1	6	7.1.4.2.1	0.1	1788.19	0.1	0.838081	0.0856918	0.33131	0.176344	0.422565	0.140408	1.1932	0.0856918	0.39532	0.180472	0.504206	0.145559	3.01832	0.176344	2.5296	0.180472	1.27544	0.211994	2.3665	0.140408	1.98332	0.145559	0.784044	0.211994
1	114.89	114.89	92.55	90.14	88.7	gi|10383781	Pgk1p [Saccharomyces cerevisiae S288c]	0	auto - low confidence	0	0	LSVQDLDLK	No iTRAQ8plex@N-term; iTRAQ8plex(K)@9		-0.046568	1333.73	1334.74	1333.78	1334.78	1	6	10.1.4.8.1	0.7	19485.4	0.7	0.845657	0.0392594	0.375483	0.0719407	0.473342	0.05819	1.18251	0.0392594	0.444013	0.0738947	0.559733	0.0605891	2.66324	0.0719407	2.25219	0.0738947	1.26062	0.0854705	2.11264	0.05819	1.78657	0.0605891	0.793259	0.0854705
1	114.89	114.89	92.55	90.14	88.7	gi|10383781	Pgk1p [Saccharomyces cerevisiae S288c]	0	auto - low confidence	0	0	LSVQDLDLK	No iTRAQ8plex@N-term; iTRAQ8plex(K)@9		-0.0228874	1333.75	1334.76	1333.78	1334.78	1	6	11.1.4.18.2	1.7	2628.78	1.7	3.04015	0.0717006	0.878844	0.114363	1.38359	0.0859955	0.328931	0.0717006	0.289079	0.095672	0.455106	0.0589024	1.13786	0.114363	3.45926	0.095672	1.57433	0.106805	0.722758	0.0859955	2.19729	0.0589024	0.635191	0.106805
1	114.89	114.89	92.55	90.14	88.7	gi|10383781	Pgk1p [Saccharomyces cerevisiae S288c]	0	auto - low confidence	0	0	LSVQDLDLK	No iTRAQ8plex@N-term; iTRAQ8plex(K)@9		0.0238672	1333.8	1334.81	1333.78	1334.78	1	6	11.1.4.24.3	2.3	2365.69	2.3	0.845241	0.0889972	0.411894	0.16893	0.544345	0.128656	1.18309	0.0889972	0.48731	0.173104	0.644011	0.13409	2.42781	0.16893	2.05208	0.173104	1.32156	0.196461	1.83707	0.128656	1.55277	0.13409	0.756679	0.196461
1	114.89	114.89	92.55	90.14	88.7	gi|10383781	Pgk1p [Saccharomyces cerevisiae S288c]	0	auto - low confidence	0	0	LSVQDLDLK	No iTRAQ8plex@N-term; iTRAQ8plex(K)@9		-0.0489486	1333.73	1334.73	1333.78	1334.78	1	6	12.1.4.11.1	1	56509.1	1	0.814642	0.0432872	0.465622	0.0596921	0.582826	0.0501692	1.22753	0.0432872	0.571566	0.0627081	0.715438	0.0537224	2.14766	0.0596921	1.74958	0.0627081	1.25171	0.0676422	1.71578	0.0501692	1.39775	0.0537224	0.798904	0.0676422
1	114.89	114.89	92.55	90.14	88.7	gi|10383781	Pgk1p [Saccharomyces cerevisiae S288c]	0	auto - discordant peptide type	0	99	LSVQDLDLKDKR	iTRAQ8plex@N-term; iTRAQ8plex(S)@2; iTRAQ8plex(K)@9; iTRAQ8plex(K)@11	missed K-D@9; missed K-R@11	-0.00337014	2645.61	2646.62	2645.61	2646.62	1	12	2.1.4.92.1	9.1	363.769	9.1	1.26303	0.364092	0.249922	1.1716	0.491515	0.548817	0.791744	0.364092	0.197874	1.15996	0.389154	0.523512	4.00125	1.1716	5.05372	1.15996	1.96667	1.23051	2.03453	0.548817	2.56968	0.523512	0.508473	1.23051
1	114.89	114.89	92.55	90.14	88.7	gi|10383781	Pgk1p [Saccharomyces cerevisiae S288c]	0	auto - discordant peptide type	0	99	LSVQDLDLKDKR	iTRAQ8plex@N-term; iTRAQ8plex(K)@9; iTRAQ8plex(K)@11	missed K-D@9; missed K-R@11	-0.975706	2340.43	2341.44	2341.41	2342.42	1	12	3.1.4.93.3	9.2	1043.66	9.2	3.24199	0.411546	0.685983	0.693384	1.22968	0.493594	0.308453	0.411546	0.211593	0.582777	0.379298	0.32013	1.45776	0.693384	4.72604	0.582777	1.79258	0.643346	0.813221	0.493594	2.63645	0.32013	0.557856	0.643346
1	114.89	114.89	92.55	90.14	88.7	gi|10383781	Pgk1p [Saccharomyces cerevisiae S288c]	1	auto	0	99	LSVQDLDLKDKR	iTRAQ8plex@N-term; iTRAQ8plex(K)@9; iTRAQ8plex(K)@11	missed K-D@9; missed K-R@11	0.0177288	2341.43	2342.43	2341.41	2342.42	1	19	3.1.4.94.1	9.3	1133.38	9.3	16.8092	1.3581	0.01		3.53669	1.41383	0.0594911	1.3581	0.01		0.210402	0.411337	100		100		100		0.28275	1.41383	4.75282	0.411337	0.01
1	114.89	114.89	92.55	90.14	88.7	gi|10383781	Pgk1p [Saccharomyces cerevisiae S288c]	1	auto	0	99	LSVQDLDLKDKR	iTRAQ8plex@N-term; iTRAQ8plex(K)@9; iTRAQ8plex(K)@11	missed K-D@9; missed K-R@11	-0.0372832	2341.37	2342.38	2341.41	2342.42	1	19	4.1.4.93.1	9.2	19777.5	9.2	0.810592	0.100218	0.01		0.01		1.23367	0.100218	0.01		0.01		100		100				100		100
1	114.89	114.89	92.55	90.14	88.7	gi|10383781	Pgk1p [Saccharomyces cerevisiae S288c]	1	auto	0	99	LSVQDLDLKDKR	iTRAQ8plex@N-term; iTRAQ8plex(K)@9; iTRAQ8plex(K)@11	missed K-D@9; missed K-R@11	0.00525546	2341.41	2342.42	2341.41	2342.42	1	20	5.1.4.101.1	10	18939.8	10	0.764747	0.0814587	0.01		0.01		1.30762	0.0814587	0.01		0.01		100		100				100		100
1	114.89	114.89	92.55	90.14	88.7	gi|10383781	Pgk1p [Saccharomyces cerevisiae S288c]	0	auto - discordant peptide type	0	99	LSVQDLDLKDKR	iTRAQ8plex@N-term; Ser->Asp@2; iTRAQ8plex(K)@9; iTRAQ8plex(K)@11	missed K-D@9; missed K-R@11	-0.062132	2369.34	2370.35	2369.4	2370.41	1	15	5.1.4.104.2	10.3	997.549	10.3	0.890098	0.237474	0.211066	0.844931	0.323811	0.460638	1.12347	0.237474	0.237127	0.851249	0.363792	0.472127	4.73786	0.844931	4.21715	0.851249	1.53417	0.938306	3.08822	0.460638	2.74882	0.472127	0.651819	0.938306
1	114.89	114.89	92.55	90.14	88.7	gi|10383781	Pgk1p [Saccharomyces cerevisiae S288c]	1	auto	0	99	LSVQDLDLKDKR	iTRAQ8plex@N-term; iTRAQ8plex(K)@9; iTRAQ8plex(K)@11	missed K-D@9; missed K-R@11	-0.0597439	2341.35	2342.36	2341.41	2342.42	1	20	7.1.4.110.3	10.9	1721.76	10.9	0.83038	0.235818	0.01		0.01		1.20427	0.235818	0.01		0.01		100		100				100		100
1	114.89	114.89	92.55	90.14	88.7	gi|10383781	Pgk1p [Saccharomyces cerevisiae S288c]	0	auto - discordant peptide type	0	99	LSVQDLDLKDKR	iTRAQ8plex@N-term; iTRAQ8plex(K)@9; iTRAQ8plex(K)@11	missed K-D@9; missed K-R@11	-2.05606	2339.35	2340.36	2341.41	2342.42	1	14	4.1.4.94.2	9.3	1067.32	9.3	0.867168	0.0310214	0.211344	0.0980538	0.374495	0.0563312	1.15318	0.0310214	0.243717	0.0987411	0.43186	0.0575192	4.73162	0.0980538	4.10311	0.0987411	1.77197	0.109365	2.67026	0.0563312	2.31556	0.0575192	0.564343	0.109365
1	114.89	114.89	92.55	90.14	88.7	gi|10383781	Pgk1p [Saccharomyces cerevisiae S288c]	0	auto - discordant peptide type	0	99	LSVQDLDLKDKR	iTRAQ8plex@N-term; iTRAQ8plex(K)@9; iTRAQ8plex(K)@11	missed K-D@9; missed K-R@11	-2.03065	2339.38	2340.39	2341.41	2342.42	1	12	5.1.4.102.1	10.1	1449.71	10.1	0.863404	0.0318948	0.171364	0.114491	0.285335	0.0734047	1.15821	0.0318948	0.198475	0.115109	0.330476	0.0743652	5.83553	0.114491	5.03842	0.115109	1.66508	0.132744	3.50466	0.0734047	3.02594	0.0743652	0.600572	0.132744
1	114.89	114.89	92.55	90.14	88.7	gi|10383781	Pgk1p [Saccharomyces cerevisiae S288c]	1	auto	0	99	LSVQDLDLKDKR	iTRAQ8plex@N-term; iTRAQ8plex(K)@9; iTRAQ8plex(K)@11	missed K-D@9; missed K-R@11	0.0209137	2341.43	2342.44	2341.41	2342.42	1	17	13.1.4.148.1	14.7	916.66	14.7	0.770486	0.603641	0.01		0.01		1.29788	0.603641	0.01		0.01		100		100				100		100
1	114.89	114.89	92.55	90.14	88.7	gi|10383781	Pgk1p [Saccharomyces cerevisiae S288c]	0	auto - discordant peptide type	0	99	LSVQDLDLKDKR	iTRAQ8plex@N-term; iTRAQ8plex(K)@9; iTRAQ8plex(K)@11	missed K-D@9; missed K-R@11	-3.03383	2338.38	2339.38	2341.41	2342.42	1	12	4.1.4.95.1	9.4	842.301	9.4	0.839724	0.0284856	0.181427	0.0920379	0.341801	0.0562683	1.19087	0.0284856	0.216056	0.0928411	0.407039	0.0575727	5.51185	0.0920379	4.62843	0.0928411	1.88395	0.104758	2.92568	0.0562683	2.45677	0.0575727	0.530799	0.104758
1	114.89	114.89	92.55	90.14	88.7	gi|10383781	Pgk1p [Saccharomyces cerevisiae S288c]	0	auto - low confidence	0	0	LSVQDLDLKDKR	iTRAQ8plex@N-term; iTRAQ8plex(K)@9; Asp->Glu@10; iTRAQ8plex(K)@11	missed K-D@9; missed K-R@11	-0.05957	2355.37	2356.37	2355.43	2356.43	1	7	5.1.4.101.4	10	539.706	10	0.903634	0.388817	0.222312	1.40714	0.408862	0.751125	1.10664	0.388817	0.24602	1.40892	0.452465	0.754474	4.49818	1.40714	4.0647	1.40892	1.83913	1.54857	2.44581	0.751125	2.21012	0.754474	0.543734	1.54857
1	114.89	114.89	92.55	90.14	88.7	gi|10383781	Pgk1p [Saccharomyces cerevisiae S288c]	0	auto - discordant peptide type	0	96.04	LSVQDLDLKDKRVFIR	iTRAQ8plex@N-term; Lys->Arg@9; Lys->Phe@11	missed K-D@9; missed K-R@11; missed R-V@12	-0.0719498	2295.23	2296.24	2295.3	2296.31	1	12	11.1.4.140.5	13.9	355.228	13.9	6.80742	0.560474	1.25556	0.743031	2.14096	0.601624	0.146898	0.560474	0.184439	0.49898	0.314504	0.242563	0.796459	0.743031	5.42184	0.49898	1.70519	0.544794	0.467079	0.601624	3.17961	0.242563	0.586445	0.544794
1	114.89	114.89	92.55	90.14	88.7	gi|10383781	Pgk1p [Saccharomyces cerevisiae S288c]	0	auto - discordant peptide type	0	99	NEKYSLAPVAK	iTRAQ8plex@N-term; Deamidated(N)@1; iTRAQ8plex(K)@3; iTRAQ8plex(K)@11	missed K-Y@3	-0.0588097	2132.2	2133.21	2132.26	2133.27	1	17	9.1.6.35.3	3.4	640.686	3.4	0.690536	0.384564	0.2505	1.04769	0.431887	0.488064	1.44815	0.384564	0.362762	1.07159	0.625437	0.537462	3.99201	1.04769	2.75663	1.07159	1.7241	1.11294	2.31542	0.488064	1.59888	0.537462	0.580013	1.11294
1	114.89	114.89	92.55	90.14	88.7	gi|10383781	Pgk1p [Saccharomyces cerevisiae S288c]	0	auto - discordant peptide type	0	99	SSAAGNTVIIGGGDTATVAK	iTRAQ8plex@N-term; iTRAQ8plex(S)@1; Deamidated(N)@6; iTRAQ8plex(K)@20		-0.0755298	2702.45	2703.45	2702.52	2703.53	1	21	11.1.4.94.5	9.3	694.608	9.3	0.92814	0.446586	0.344483	1.23896	0.653567	0.671515	1.07742	0.446586	0.371155	1.23639	0.704169	0.666765	2.9029	1.23896	2.69429	1.23639	1.89724	1.33422	1.53007	0.671515	1.42012	0.666765	0.527082	1.33422
1	114.89	114.89	92.55	90.14	88.7	gi|10383781	Pgk1p [Saccharomyces cerevisiae S288c]	1	auto	0	99	SSAAGNTVIIGGGDTATVAK	iTRAQ8plex@N-term; iTRAQ8plex(K)@20		0.0863653	2397.42	2398.43	2397.33	2398.34	1	35	8.1.4.97.1	9.6	3327.7	9.6	0.01		0.01		0.01		100						100						100
1	114.89	114.89	92.55	90.14	88.7	gi|10383781	Pgk1p [Saccharomyces cerevisiae S288c]	0	auto - discordant peptide type	0	99	SSAAGNTVIIGGGDTATVAK	iTRAQ8plex@N-term; Deamidated(N)@6; iTRAQ8plex(K)@20		0.0689365	2398.39	2399.39	2398.32	2399.32	1	30	8.1.4.99.3	9.8	970.647	9.8	0.749709	0.208322	0.345884	0.424287	0.421023	0.306502	1.33385	0.208322	0.461357	0.437479	0.561582	0.324518	2.89115	0.424287	2.16752	0.437479	1.21724	0.491867	2.37517	0.306502	1.78068	0.324518	0.821531	0.491867
1	114.89	114.89	92.55	90.14	88.7	gi|10383781	Pgk1p [Saccharomyces cerevisiae S288c]	1	auto	0	99	SSAAGNTVIIGGGDTATVAK	iTRAQ8plex@N-term; iTRAQ8plex(K)@20		-0.0963133	2397.24	2398.24	2397.33	2398.34	1	29	10.1.4.82.4	8.1	940.686	8.1	0.852209	1.46117	0.01		0.01		1.17342	1.46117	0.01		0.01		100		100				100		100
1	114.89	114.89	92.55	90.14	88.7	gi|10383781	Pgk1p [Saccharomyces cerevisiae S288c]	0	auto - low confidence	0	0	SSAAGNTVIIGGGDTATVAK	iTRAQ8plex@N-term; iTRAQ8plex(K)@20		0.00224857	2397.33	2398.34	2397.33	2398.34	1	5	4.1.4.122.1	12.1	2054.38	12.1	0.752414	0.325089	0.359241	0.597376	0.537642	0.450868	1.32906	0.325089	0.477451	0.622512	0.714556	0.483679	2.78364	0.597376	2.09445	0.622512	1.4966	0.696506	1.85997	0.450868	1.39947	0.483679	0.668179	0.696506
1	114.89	114.89	92.55	90.14	88.7	gi|10383781	Pgk1p [Saccharomyces cerevisiae S288c]	0	auto - low confidence	0	0	SSAAGNTVIIGGGDTATVAK	No iTRAQ8plex@N-term; iTRAQ8plex(K)@20		-0.105858	2093.02	2094.03	2093.13	2094.13	1	6	9.1.6.134.2	13.3	769.285	13.3	0.636739	0.349926	0.388096	0.589073	0.456899	0.473087	1.5705	0.349926	0.609506	0.620084	0.71756	0.511184	2.57668	0.589073	1.64067	0.620084	1.17728	0.697042	2.18867	0.473087	1.39361	0.511184	0.849414	0.697042
1	114.89	114.89	92.55	90.14	88.7	gi|10383781	Pgk1p [Saccharomyces cerevisiae S288c]	0	auto - discordant peptide type	0	99	SSAAGNTVIIGGGDTATVAKK	iTRAQ8plex@N-term; iTRAQ8plex(K)@20; iTRAQ8plex(K)@21	missed K-K@20	-1.0078	2828.62	2829.63	2829.63	2830.64	1	23	9.1.6.72.6	7.1	832.606	7.1	0.764621	0.590457	0.211565	1.61553	0.403002	1.11393	1.30784	0.590457	0.276693	1.64394	0.527062	1.15475	4.72668	1.61553	3.61412	1.64394	1.90486	1.89598	2.48137	1.11393	1.89731	1.15475	0.524972	1.89598
1	114.89	114.89	92.55	90.14	88.7	gi|10383781	Pgk1p [Saccharomyces cerevisiae S288c]	1	auto	0	99	SSAAGNTVIIGGGDTATVAKK	iTRAQ8plex@N-term; iTRAQ8plex(K)@20; iTRAQ8plex(K)@21	missed K-K@20	0.00121698	2829.63	2830.64	2829.63	2830.64	1	33	9.1.6.73.2	7.2	1427.97	7.2	0.535105	0.701711	0.01		0.01		1.86879	0.701711	0.01		0.01		100		100				100		100
1	114.89	114.89	92.55	90.14	88.7	gi|10383781	Pgk1p [Saccharomyces cerevisiae S288c]	0	auto - discordant peptide type	0	99	SSAAGNTVIIGGGDTATVAKK	iTRAQ8plex@N-term; iTRAQ8plex(K)@20; iTRAQ8plex(K)@21	missed K-K@20	-2.16423	2827.47	2828.48	2829.63	2830.64	1	22	11.1.4.91.1	9	686.944	9	0.850907	0.139116	0.217069	0.49647	0.319893	0.311501	1.17522	0.139116	0.255103	0.49972	0.375944	0.316654	4.60682	0.49647	3.91998	0.49972	1.47369	0.572188	3.12604	0.311501	2.65997	0.316654	0.678568	0.572188
1	114.89	114.89	92.55	90.14	88.7	gi|10383781	Pgk1p [Saccharomyces cerevisiae S288c]	0	auto - discordant peptide type	0	99	SSAAGNTVIIGGGDTATVAKK	iTRAQ8plex@N-term; iTRAQ8plex(K)@20; iTRAQ8plex(K)@21	missed K-K@20	-1.15079	2828.48	2829.49	2829.63	2830.64	1	26	11.1.4.92.1	9.1	3717.17	9.1	0.851599	0.0964287	0.243551	0.308894	0.295514	0.206947	1.17426	0.0964287	0.285993	0.31132	0.347011	0.210551	4.10591	0.308894	3.49659	0.31132	1.21336	0.361177	3.38393	0.206947	2.88175	0.210551	0.82416	0.361177
1	114.89	114.89	92.55	90.14	88.7	gi|10383781	Pgk1p [Saccharomyces cerevisiae S288c]	0	auto - discordant peptide type	0	99	SSAAGNTVIIGGGDTATVAKK	iTRAQ8plex@N-term; iTRAQ8plex(K)@20; iTRAQ8plex(K)@21	missed K-K@20	-1.02299	2828.61	2829.62	2829.63	2830.64	1	17	6.1.4.94.2	9.3	1395.18	9.3	0.669574	0.502291	0.227997	1.52495	0.342545	1.06269	1.49349	0.502291	0.340511	1.53879	0.511586	1.08246	4.38602	1.52495	2.93677	1.53879	1.50241	1.80136	2.91933	1.06269	1.9547	1.08246	0.665597	1.80136
1	114.89	114.89	92.55	90.14	88.7	gi|10383781	Pgk1p [Saccharomyces cerevisiae S288c]	1	auto	0	99	SSAAGNTVIIGGGDTATVAKK	iTRAQ8plex@N-term; iTRAQ8plex(K)@20; iTRAQ8plex(K)@21	missed K-K@20	-0.116835	2829.52	2830.52	2829.63	2830.64	1	33	11.1.4.93.1	9.2	9981.63	9.2	0.582663	0.253303	0.01		0.01		1.71626	0.253303	0.01		0.01		100		100				100		100
1	114.89	114.89	92.55	90.14	88.7	gi|10383781	Pgk1p [Saccharomyces cerevisiae S288c]	0	auto - discordant peptide type	0	99	SSAAGNTVIIGGGDTATVAKK	iTRAQ8plex@N-term; Deamidated(N)@6; iTRAQ8plex(K)@20; iTRAQ8plex(K)@21	missed K-K@20	-0.084476	2830.53	2831.54	2830.62	2831.62	1	31	11.1.4.98.3	9.7	1383.57	9.7	0.771032	0.237314	0.196785	0.842817	0.321467	0.435925	1.29696	0.237314	0.255223	0.851496	0.416931	0.452478	5.08168	0.842817	3.91814	0.851496	1.63359	0.926692	3.11074	0.435925	2.39848	0.452478	0.612147	0.926692
1	114.89	114.89	92.55	90.14	88.7	gi|10383781	Pgk1p [Saccharomyces cerevisiae S288c]	0	auto - discordant peptide type	0	99	SSAAGNTVIIGGGDTATVAKK	iTRAQ8plex@N-term; Ser->Asn@2; Deamidated(N)@6; iTRAQ8plex(K)@20; iTRAQ8plex(K)@21	missed K-K@20	-0.115664	2857.51	2858.52	2857.63	2858.64	1	13	11.1.4.96.7	9.5	1221.08	9.5	0.638819	0.568233	0.198038	2.51539	0.295849	1.05112	1.56539	0.568233	0.310006	2.54114	0.46312	1.11134	5.04954	2.51539	3.22574	2.54114	1.4939	2.69061	3.3801	1.05112	2.15927	1.11134	0.669387	2.69061
1	114.89	114.89	92.55	90.14	88.7	gi|10383781	Pgk1p [Saccharomyces cerevisiae S288c]	0	auto - discordant peptide type	0	99	TIVWNGPPGVFEFEK	iTRAQ8plex@N-term; Dioxidation(W)@4; Deamidated(N)@5; iTRAQ8plex(K)@15		0.00963733	2360.26	2361.27	2360.25	2361.26	1	20	10.1.4.182.5	18.1	2656.86	18.1	0.704469	0.397976	0.309794	0.691299	0.380869	0.554233	1.41951	0.397976	0.439755	0.720333	0.540647	0.590051	3.22796	0.691299	2.27399	0.720333	1.22943	0.81711	2.62557	0.554233	1.84963	0.590051	0.813386	0.81711
1	114.89	114.89	92.55	90.14	88.7	gi|10383781	Pgk1p [Saccharomyces cerevisiae S288c]	0	auto - discordant peptide type	0	99	TIVWNGPPGVFEFEK	iTRAQ8plex@N-term; Thr->Glu@1; Deamidated(N)@5; iTRAQ8plex(K)@15		0.0263261	2356.28	2357.29	2356.26	2357.26	1	20	10.1.4.200.2	19.9	662.255	19.9	0.838396	0.459709	0.232254	1.41029	0.476481	0.775075	1.19275	0.459709	0.277022	1.41922	0.568324	0.791212	4.30563	1.41029	3.60982	1.41922	2.05155	1.55036	2.09872	0.775075	1.75956	0.791212	0.487437	1.55036
1	114.89	114.89	92.55	90.14	88.7	gi|10383781	Pgk1p [Saccharomyces cerevisiae S288c]	0	auto - discordant peptide type	0	99	TIVWNGPPGVFEFEK	iTRAQ8plex@N-term; Deamidated(N)@5; iTRAQ8plex(K)@15		0.108726	2328.37	2329.38	2328.26	2329.27	1	26	8.1.4.192.1	19.1	2398.31	19.1	0.701079	0.230129	0.308659	0.471773	0.373297	0.404226	1.42637	0.230129	0.440263	0.492569	0.53246	0.428313	3.23982	0.471773	2.27137	0.492569	1.20941	0.594191	2.67883	0.404226	1.87807	0.428313	0.826847	0.594191
1	114.89	114.89	92.55	90.14	88.7	gi|10383781	Pgk1p [Saccharomyces cerevisiae S288c]	0	auto - discordant peptide type	0	99	TIVWNGPPGVFEFEK	iTRAQ8plex@N-term; Deamidated(N)@5; iTRAQ8plex(K)@15		0.059642	2328.32	2329.33	2328.26	2329.27	1	26	10.1.4.190.1	18.9	11523.3	18.9	0.785271	0.0718698	0.310768	0.159935	0.441352	0.113033	1.27345	0.0718698	0.395746	0.164032	0.562037	0.118759	3.21784	0.159935	2.52687	0.164032	1.4202	0.185789	2.26577	0.113033	1.77924	0.118759	0.704127	0.185789
1	114.89	114.89	92.55	90.14	88.7	gi|10383781	Pgk1p [Saccharomyces cerevisiae S288c]	0	auto - discordant peptide type	0	99	TIVWNGPPGVFEFEK	iTRAQ8plex@N-term; Deamidated(N)@5; iTRAQ8plex(K)@15		0.0268491	2328.29	2329.3	2328.26	2329.27	1	27	12.1.4.192.4	19.1	1665.51	19.1	0.960765	0.410521	0.319489	0.850008	0.477026	0.620111	1.04084	0.410521	0.332535	0.867496	0.496506	0.643873	3.13	0.850008	3.0072	0.867496	1.49309	0.984154	2.09632	0.620111	2.01407	0.643873	0.669751	0.984154
1	114.89	114.89	92.55	90.14	88.7	gi|10383781	Pgk1p [Saccharomyces cerevisiae S288c]	0	auto - discordant peptide type	0	99	TIVWNGPPGVFEFEK	iTRAQ8plex@N-term; iTRAQ8plex(K)@15		-1.00564	2326.27	2327.28	2327.28	2328.28	1	12	10.1.4.188.2	18.7	701.648	18.7	0.739649	0.177487	0.295961	0.403089	0.415434	0.288551	1.35199	0.177487	0.400137	0.417556	0.561663	0.308438	3.37882	0.403089	2.49914	0.417556	1.40368	0.475514	2.40712	0.288551	1.78043	0.308438	0.712415	0.475514
1	114.89	114.89	92.55	90.14	88.7	gi|10383781	Pgk1p [Saccharomyces cerevisiae S288c]	0	auto - discordant peptide type	0	99	TIVWNGPPGVFEFEK	iTRAQ8plex@N-term; iTRAQ8plex(K)@15		-0.962424	2326.31	2327.32	2327.28	2328.28	1	12	10.1.4.196.2	19.5	830.61	19.5	0.778729	0.127555	0.335499	0.257197	0.451346	0.207099	1.28414	0.127555	0.430829	0.26698	0.579593	0.219131	2.98063	0.257197	2.32111	0.26698	1.3453	0.312887	2.21559	0.207099	1.72535	0.219131	0.743331	0.312887
1	114.89	114.89	92.55	90.14	88.7	gi|10383781	Pgk1p [Saccharomyces cerevisiae S288c]	0	auto - discordant peptide type	0	99	TVIIGGGDTATVAKK	iTRAQ8plex@N-term; iTRAQ8plex(K)@14; iTRAQ8plex(K)@15	cleaved N-T@N-term; missed K-K@14	-0.0952139	2342.33	2343.34	2342.43	2343.44	1	19	11.1.4.90.2	8.9	869.608	8.9	1.31984	0.414221	0.206288	1.35975	0.361744	1.12068	0.757665	0.414221	0.156297	1.34787	0.274081	1.10624	4.8476	1.35975	6.39807	1.34787	1.75359	1.70326	2.76438	1.12068	3.64856	1.10624	0.570259	1.70326
1	114.89	114.89	92.55	90.14	88.7	gi|10383781	Pgk1p [Saccharomyces cerevisiae S288c]	0	auto - discordant peptide type	0	99	TVTDKEGIPAGWQGLDNGPESR	iTRAQ8plex@N-term; iTRAQ8plex(K)@5; Deamidated(N)@17	missed K-E@5	-0.0414958	2935.47	2936.48	2935.51	2936.52	1	24	6.1.4.138.1	13.7	1219.23	13.7	0.817568	0.411384	0.192873	1.19345	0.342042	0.901822	1.22314	0.411384	0.235911	1.21966	0.418365	0.936223	5.18476	1.19345	4.23889	1.21966	1.7734	1.46	2.92362	0.901822	2.39026	0.936223	0.563887	1.46
1	114.89	114.89	92.55	90.14	88.7	gi|10383781	Pgk1p [Saccharomyces cerevisiae S288c]	0	auto - discordant peptide type	0	99	TVTDKEGIPAGWQGLDNGPESR	iTRAQ8plex@N-term; iTRAQ8plex(K)@5; Dioxidation(W)@12; Deamidated(N)@17	missed K-E@5	-0.036268	2967.47	2968.47	2967.5	2968.51	1	18	11.1.4.118.3	11.7	1661.46	11.7	0.694107	0.582098	0.188667	1.59714	0.31433	1.04981	1.4407	0.582098	0.271813	1.6295	0.452855	1.0984	5.30033	1.59714	3.679	1.6295	1.66605	1.84892	3.18137	1.04981	2.20821	1.0984	0.600222	1.84892
1	114.89	114.89	92.55	90.14	88.7	gi|10383781	Pgk1p [Saccharomyces cerevisiae S288c]	0	auto - discordant peptide type	0	99	TVTDKEGIPAGWQGLDNGPESR	iTRAQ8plex@N-term; Asp->Asn@4; iTRAQ8plex(K)@5; Deamidated(N)@17	missed K-E@5	-0.0566155	2934.47	2935.48	2934.53	2935.54	1	23	11.1.4.125.1	12.4	4048.85	12.4	0.872143	0.0777015	0.301303	0.189681	0.408892	0.136033	1.1466	0.0777015	0.345474	0.192365	0.468835	0.139751	3.31892	0.189681	2.89458	0.192365	1.35708	0.222422	2.44564	0.136033	2.13295	0.139751	0.736877	0.222422
1	114.89	114.89	92.55	90.14	88.7	gi|10383781	Pgk1p [Saccharomyces cerevisiae S288c]	0	auto - discordant peptide type	0	99	TVTDKEGIPAGWQGLDNGPESR	iTRAQ8plex@N-term; iTRAQ8plex(K)@5; Deamidated(N)@17; Ser->Asp@21	missed K-E@5	-0.079505	2963.43	2964.44	2963.51	2964.52	1	23	11.1.4.128.1	12.7	1702.47	12.7	0.814543	0.42108	0.146815	1.62149	0.440324	0.660995	1.22768	0.42108	0.180242	1.62814	0.540578	0.677131	6.81129	1.62149	5.54809	1.62814	2.99918	1.706	2.27105	0.660995	1.84987	0.677131	0.333425	1.706
1	114.89	114.89	92.55	90.14	88.7	gi|10383781	Pgk1p [Saccharomyces cerevisiae S288c]	0	auto - discordant peptide type	0	99	TVTDKEGIPAGWQGLDNGPESR	iTRAQ8plex@N-term; iTRAQ8plex(K)@5; Ammonia-loss(N)@17	missed K-E@5	-0.0513441	2917.45	2918.46	2917.5	2918.51	1	29	11.1.4.128.2	12.7	1552.26	12.7	1.03462	0.415487	0.339481	0.889592	0.416944	0.741925	0.966538	0.415487	0.328121	0.888184	0.402992	0.740237	2.94568	0.889592	3.04766	0.888184	1.22818	1.08014	2.3984	0.741925	2.48144	0.740237	0.814212	1.08014
1	114.89	114.89	92.55	90.14	88.7	gi|10383781	Pgk1p [Saccharomyces cerevisiae S288c]	0	auto - discordant peptide type	0	99	TVTDKEGIPAGWQGLDNGPESR	iTRAQ8plex@N-term; iTRAQ8plex(K)@5; Deamidated(Q)@13; Deamidated(N)@17	missed K-E@5	-0.016757	2936.48	2937.49	2936.5	2937.5	1	16	12.1.4.130.1	12.9	466.367	12.9	0.654001	0.513126	0.273277	1.09494	0.504507	1.10295	1.52905	0.513126	0.417854	1.12814	0.771416	1.13591	3.65929	1.09494	2.39318	1.12814	1.84614	1.49194	1.98213	1.10295	1.29632	1.13591	0.541672	1.49194
1	114.89	114.89	92.55	90.14	88.7	gi|10383781	Pgk1p [Saccharomyces cerevisiae S288c]	0	auto - discordant peptide type	0	99	TVTDKEGIPAGWQGLDNGPESR	iTRAQ8plex@N-term; Thr->Val@1; iTRAQ8plex(K)@5; Deamidated(N)@17	missed K-E@5	-0.133373	2933.4	2934.41	2933.53	2934.54	1	19	12.1.4.136.1	13.5	739.521	13.5	0.898584	0.26759	0.230096	0.980374	0.348896	0.613001	1.11286	0.26759	0.256065	0.984037	0.388273	0.618842	4.34602	0.980374	3.90526	0.984037	1.51631	1.12805	2.86618	0.613001	2.57551	0.618842	0.659496	1.12805
1	114.89	114.89	92.55	90.14	88.7	gi|10383781	Pgk1p [Saccharomyces cerevisiae S288c]	0	auto - discordant peptide type	0	99	TVTDKEGIPAGWQGLDNGPESR	iTRAQ8plex@N-term; iTRAQ8plex(K)@5; Ammonia-loss(N)@17	missed K-E@5	-0.121443	2917.38	2918.39	2917.5	2918.51	1	17	12.1.4.139.3	13.8	578.431	13.8	0.858178	0.615705	0.211882	1.43572	0.450414	0.868831	1.16526	0.615705	0.246897	1.43954	0.524849	0.87514	4.71962	1.43572	4.05028	1.43954	2.12579	1.56463	2.22018	0.868831	1.90531	0.87514	0.470415	1.56463
1	114.89	114.89	92.55	90.14	88.7	gi|10383781	Pgk1p [Saccharomyces cerevisiae S288c]	0	auto - discordant peptide type	0	99	TVTDKEGIPAGWQGLDNGPESR	iTRAQ8plex@N-term; iTRAQ8plex(K)@5; Glu->Gln@6; Deamidated(N)@17	missed K-E@5	-0.115662	2934.41	2935.42	2934.53	2935.54	1	15	12.1.4.137.1	13.6	1412.48	13.6	0.959586	0.283999	0.239828	1.10369	0.437536	0.564068	1.04212	0.283999	0.249928	1.10414	0.455964	0.564963	4.16966	1.10369	4.00115	1.10414	1.82438	1.20692	2.28552	0.564068	2.19316	0.564963	0.548132	1.20692
1	114.89	114.89	92.55	90.14	88.7	gi|10383781	Pgk1p [Saccharomyces cerevisiae S288c]	0	auto - discordant peptide type	0	99	TVTDKEGIPAGWQGLDNGPESR	iTRAQ8plex@N-term; iTRAQ8plex(K)@5; Deamidated(N)@17	missed K-E@5	-0.0425678	2935.47	2936.48	2935.51	2936.52	1	24	11.1.4.126.1	12.5	14057.6	12.5	0.915535	0.0674551	0.289729	0.175362	0.421418	0.119801	1.09226	0.0674551	0.316458	0.177242	0.460297	0.122537	3.45151	0.175362	3.15997	0.177242	1.45453	0.203019	2.37294	0.119801	2.17251	0.122537	0.687509	0.203019
1	114.89	114.89	92.55	90.14	88.7	gi|10383781	Pgk1p [Saccharomyces cerevisiae S288c]	0	auto - discordant peptide type	0	99	TVTDKEGIPAGWQGLDNGPESR	iTRAQ8plex@N-term; iTRAQ8plex(K)@5; Dioxidation(W)@12; Deamidated(N)@17	missed K-E@5	-0.00891426	2967.49	2968.5	2967.5	2968.51	1	12	6.1.4.126.4	12.5	1242.91	12.5	1.12474	2.62935	0.01		0.01		0.889097	2.62935	0.01		0.01		100		100				100		100
1	114.89	114.89	92.55	90.14	88.7	gi|10383781	Pgk1p [Saccharomyces cerevisiae S288c]	0	auto - discordant peptide type	0	99	TVTDKEGIPAGWQGLDNGPESR	iTRAQ8plex@N-term; iTRAQ8plex(K)@5; Deamidated(N)@17	missed K-E@5	-0.0696277	2935.44	2936.45	2935.51	2936.52	1	29	12.1.4.133.2	13.2	4650.94	13.2	1.03125	0.326439	0.206173	1.13948	0.352748	0.702781	0.969697	0.326439	0.199925	1.14139	0.342059	0.705873	4.85029	1.13948	5.00186	1.14139	1.71093	1.30004	2.83488	0.702781	2.92347	0.705873	0.584477	1.30004
1	114.89	114.89	92.55	90.14	88.7	gi|10383781	Pgk1p [Saccharomyces cerevisiae S288c]	0	auto - discordant peptide type	0	98.92	TVTDKEGIPAGWQGLDNGPESR	iTRAQ8plex@N-term; Asp->Asn@4; iTRAQ8plex(K)@5; Deamidated(N)@17; Ser->Asp@21	missed K-E@5	-0.10283	2962.42	2963.43	2962.52	2963.53	1	13	11.1.4.129.2	12.8	1393.97	12.8	0.797176	0.336604	0.230406	0.886166	0.333869	0.718684	1.25443	0.336604	0.289027	0.905161	0.418815	0.741979	4.34018	0.886166	3.45988	0.905161	1.44905	1.10568	2.99519	0.718684	2.38769	0.741979	0.690108	1.10568
1	114.89	114.89	92.55	90.14	88.7	gi|10383781	Pgk1p [Saccharomyces cerevisiae S288c]	0	auto - discordant peptide type	0	98.25	TVTDKEGIPAGWQGLDNGPESR	iTRAQ8plex@N-term; iTRAQ8plex(K)@5; Dioxidation(W)@12; Deamidated(N)@17	missed K-E@5	0.161169	2967.66	2968.67	2967.5	2968.51	1	10	12.1.4.121.8	12	652.451	12	1.35598	2.51144	0.61593	4.70156	0.01		0.737475	2.51144	0.454232	4.36695	0.01		1.62356	4.70156	2.20152	4.36695	0.01		100		100		100
1	114.89	114.89	92.55	90.14	88.7	gi|10383781	Pgk1p [Saccharomyces cerevisiae S288c]	0	auto - discordant peptide type	0	76.31	TVTDKEGIPAGWQGLDNGPESR	iTRAQ8plex@N-term; iTRAQ8plex(K)@5; Deamidated(Q)@13; iTRAQ8plex(S)@21	missed K-E@5	-0.0494402	3239.67	3240.68	3239.72	3240.73	1	8	6.1.4.131.3	13	604.902	13	0.412895	3.23065	0.289899	5.97953	0.01		2.42192	3.23065	0.702114	6.4053	0.01		3.44948	5.97953	1.42427	6.4053	0.01		100		100		100
1	114.89	114.89	92.55	90.14	88.7	gi|10383781	Pgk1p [Saccharomyces cerevisiae S288c]	0	auto - low confidence	0	0	TVTDKEGIPAGWQGLDNGPESR	iTRAQ8plex@N-term; iTRAQ8plex(K)@5; Deamidated(N)@17	missed K-E@5	-0.0975843	2935.42	2936.42	2935.51	2936.52	1	8	7.1.4.131.4	13	653.431	13	0.460002	0.927013	0.260588	1.80031	0.321013	1.102	2.1739	0.927013	0.566493	1.95438	0.69785	1.33899	3.83747	1.80031	1.76525	1.95438	1.23188	2.0432	3.11514	1.102	1.43297	1.33899	0.811769	2.0432
1	114.89	114.89	92.55	90.14	88.7	gi|10383781	Pgk1p [Saccharomyces cerevisiae S288c]	0	auto - low confidence	0	0	TVTDKEGIPAGWQGLDNGPESR	iTRAQ8plex@N-term; iTRAQ8plex(K)@5; Leu->Ala@15	missed K-E@5	-0.0462535	2892.44	2893.44	2892.48	2893.49	1	8	11.1.4.126.3	12.5	429.998	12.5	0.734308	0.951921	0.389068	2.07837	0.296439	1.68644	1.36183	0.951921	0.529844	2.18823	0.403698	1.82011	2.57024	2.07837	1.88735	2.18823	0.761919	2.5935	3.37338	1.68644	2.4771	1.82011	1.31248	2.5935
1	114.89	114.89	92.55	90.14	88.7	gi|10383781	Pgk1p [Saccharomyces cerevisiae S288c]	1	auto	0	99	VDFNVPLDGK	iTRAQ8plex@N-term; iTRAQ8plex(K)@10		-0.0609201	1710.92	1711.92	1710.98	1711.98	1	17	12.1.4.132.1	13.1	871.569	13.1	0.01		0.01		0.01		100						100						100
1	114.89	114.89	92.55	90.14	88.7	gi|10383781	Pgk1p [Saccharomyces cerevisiae S288c]	0	auto - discordant peptide type	0	99	VDFNVPLDGK	iTRAQ8plex@N-term; iTRAQ8plex(K)@10		-1.94145	1709.03	1710.04	1710.98	1711.98	1	12	10.1.4.121.3	12	748.306	12	0.730593	0.0581191	0.259737	0.136203	0.405903	0.0859315	1.36875	0.0581191	0.355515	0.140089	0.555581	0.0919672	3.85005	0.136203	2.81282	0.140089	1.56275	0.153725	2.46364	0.0859315	1.79992	0.0919672	0.639899	0.153725
1	114.89	114.89	92.55	90.14	88.7	gi|10383781	Pgk1p [Saccharomyces cerevisiae S288c]	1	auto	0	99	VDFNVPLDGKK	iTRAQ8plex@N-term; iTRAQ8plex(K)@10; iTRAQ8plex(K)@11	missed K-K@10	0.0245021	2143.3	2144.31	2143.28	2144.28	1	20	6.1.4.117.1	11.6	3870.78	11.6	100				100		0.01		0.01		0.107815	0.806527			100		100		0.01		9.27517	0.806527	0.01
1	114.89	114.89	92.55	90.14	88.7	gi|10383781	Pgk1p [Saccharomyces cerevisiae S288c]	1	auto	0	99	VDFNVPLDGKK	iTRAQ8plex@N-term; iTRAQ8plex(K)@10; iTRAQ8plex(K)@11	missed K-K@10	-0.0235075	2143.25	2144.26	2143.28	2144.28	1	20	7.1.4.113.1	11.2	2657.3	11.2	0.01		0.01		0.01		100						100						100
1	114.89	114.89	92.55	90.14	88.7	gi|10383781	Pgk1p [Saccharomyces cerevisiae S288c]	1	auto	0	99	VDFNVPLDGKK	iTRAQ8plex@N-term; iTRAQ8plex(K)@10; iTRAQ8plex(K)@11	missed K-K@10	0.0169191	2143.29	2144.3	2143.28	2144.28	1	20	9.1.6.101.1	10	19851.3	10	0.26623	0.20737	0.01		0.01		3.75614	0.20737	0.01		0.01		100		100				100		100
1	114.89	114.89	92.55	90.14	88.7	gi|10383781	Pgk1p [Saccharomyces cerevisiae S288c]	0	auto - discordant peptide type	0	99	VDFNVPLDGKK	iTRAQ8plex@N-term; Dehydrated(D)@8; iTRAQ8plex(K)@10; iTRAQ8plex(K)@11	missed K-K@10	-0.0302418	2125.24	2126.24	2125.27	2126.27	1	16	9.1.6.104.2	10.3	1161.24	10.3	0.773511	0.117616	0.201889	0.367264	0.310665	0.235271	1.29281	0.117616	0.261003	0.373219	0.40163	0.244461	4.95322	0.367264	3.83137	0.373219	1.53879	0.425219	3.2189	0.235271	2.48985	0.244461	0.649859	0.425219
1	114.89	114.89	92.55	90.14	88.7	gi|10383781	Pgk1p [Saccharomyces cerevisiae S288c]	0	auto - discordant peptide type	0	99	VDFNVPLDGKK	iTRAQ8plex@N-term; Dehydrated(D)@8; iTRAQ8plex(K)@10; iTRAQ8plex(K)@11	missed K-K@10	0.0440516	2125.31	2126.32	2125.27	2126.27	1	14	7.1.4.119.1	11.8	771.569	11.8	0.76891	0.230108	0.320687	0.515736	0.448749	0.326505	1.30054	0.230108	0.417067	0.531435	0.583617	0.350778	3.1183	0.515736	2.3977	0.531435	1.39934	0.579724	2.22842	0.326505	1.71345	0.350778	0.714625	0.579724
1	114.89	114.89	92.55	90.14	88.7	gi|10383781	Pgk1p [Saccharomyces cerevisiae S288c]	1	auto	0	99	VDFNVPLDGKK	iTRAQ8plex@N-term; iTRAQ8plex(K)@10; iTRAQ8plex(K)@11	missed K-K@10	-0.0549226	2143.22	2144.23	2143.28	2144.28	1	20	11.1.4.112.1	11.1	1987.14	11.1	0.410474	0.477402	0.01		0.01		2.43621	0.477402	0.01		0.01		100		100				100		100
1	114.89	114.89	92.55	90.14	88.7	gi|10383781	Pgk1p [Saccharomyces cerevisiae S288c]	0	auto - discordant peptide type	0	86.54	VDFNVPLDGKK	iTRAQ8plex@N-term; iTRAQ8plex(K)@10; iTRAQ8plex(K)@11	missed K-K@10	-1.94522	2141.33	2142.34	2143.28	2144.28	1	12	9.1.6.96.3	9.5	1611.71	9.5	0.763222	0.125433	0.267514	0.311906	0.379813	0.232923	1.31024	0.125433	0.350506	0.31844	0.497644	0.241602	3.73812	0.311906	2.85302	0.31844	1.41979	0.374063	2.63287	0.232923	2.00947	0.241602	0.70433	0.374063
1	114.89	114.89	92.55	90.14	88.7	gi|10383781	Pgk1p [Saccharomyces cerevisiae S288c]	0	auto - discordant peptide type	0	86.54	VDFNVPLDGKK	iTRAQ8plex@N-term; iTRAQ8plex(K)@10; iTRAQ8plex(K)@11	missed K-K@10	4.97196	2148.25	2149.26	2143.28	2144.28	1	10	9.1.6.99.1	9.8	1571.05	9.8	0.823281	0.0985148	0.308894	0.21443	0.432818	0.146492	1.21465	0.0985148	0.375199	0.221346	0.525722	0.156441	3.23736	0.21443	2.66526	0.221346	1.40118	0.246472	2.31044	0.146492	1.90214	0.156441	0.713682	0.246472
1	114.89	114.89	92.55	90.14	88.7	gi|10383781	Pgk1p [Saccharomyces cerevisiae S288c]	0	auto - discordant peptide type	0	74.54	VDFNVPLDGKK	iTRAQ8plex@N-term; Val->Ala@1; Dehydrated(D)@2; iTRAQ8plex(K)@10; iTRAQ8plex(K)@11	missed K-K@10	-0.0617786	2097.17	2098.18	2097.24	2098.24	1	11	10.1.4.159.5	15.8	878.609	15.8	2.4527	0.389172	0.797293	0.621969	1.09586	0.501842	0.407714	0.389172	0.325068	0.529388	0.446795	0.381118	1.25424	0.621969	3.07628	0.529388	1.37447	0.616962	0.91253	0.501842	2.23816	0.381118	0.727554	0.616962
1	114.89	114.89	92.55	90.14	88.7	gi|10383781	Pgk1p [Saccharomyces cerevisiae S288c]	0	auto - low confidence	0	0	VDFNVPLDGKK	iTRAQ8plex@N-term; Asp->Glu@8; iTRAQ8plex(K)@10; iTRAQ8plex(K)@11	missed K-K@10	0.00767957	2157.3	2158.31	2157.29	2158.3	1	7	6.1.4.120.2	11.9	685.585	11.9	4.3994	0.488456	1.41636	0.627599	0.326452	1.64451	0.227304	0.488456	0.321945	0.422668	0.0742038	1.57771	0.706033	0.627599	3.10612	0.422668	0.230486	1.62618	3.06324	1.64451	13.4764	1.57771	4.33866	1.62618
1	114.89	114.89	92.55	90.14	88.7	gi|10383781	Pgk1p [Saccharomyces cerevisiae S288c]	1	auto	0	99	VKASKEDVQK	iTRAQ8plex@N-term; iTRAQ8plex(K)@2; iTRAQ8plex(K)@5; iTRAQ8plex(K)@10	missed K-A@2; missed K-E@5	-0.041188	2347.41	2348.42	2347.45	2348.46	1	13	3.1.4.18.2	1.7	877.941	1.7	9.27122	1.87617	0.01		1.65977	2.28449	0.107861	1.87617	0.01		0.179024	1.33069	100		100		100		0.602494	2.28449	5.58585	1.33069	0.01
1	114.89	114.89	92.55	90.14	88.7	gi|10383781	Pgk1p [Saccharomyces cerevisiae S288c]	1	auto	0	99	VKASKEDVQK	iTRAQ8plex@N-term; iTRAQ8plex(K)@2; iTRAQ8plex(K)@5; iTRAQ8plex(K)@10	missed K-A@2; missed K-E@5	-0.0827506	2347.37	2348.38	2347.45	2348.46	1	18	4.1.4.12.1	1.1	8253.7	1.1	0.706867	0.0623514	0.01		0.01		1.41469	0.0623514	0.01		0.01		100		100				100		100
1	114.89	114.89	92.55	90.14	88.7	gi|10383781	Pgk1p [Saccharomyces cerevisiae S288c]	0	auto - discordant peptide type	0	99	VKASKEDVQK	iTRAQ8plex@N-term; iTRAQ8plex(K)@2; iTRAQ8plex(K)@5; iTRAQ8plex(K)@10	missed K-A@2; missed K-E@5	-1.10618	2346.34	2347.35	2347.45	2348.46	1	16	4.1.4.13.3	1.2	3909.3	1.2	0.827164	0.0466177	0.160665	0.190191	0.316894	0.0998713	1.20895	0.0466177	0.194236	0.191397	0.383109	0.102151	6.22412	0.190191	5.14837	0.191397	1.97239	0.210794	3.15563	0.0998713	2.61022	0.102151	0.507	0.210794
1	114.89	114.89	92.55	90.14	88.7	gi|10383781	Pgk1p [Saccharomyces cerevisiae S288c]	0	auto - discordant peptide type	0	99	VLENTEIGDSIFDK	iTRAQ8plex@N-term; Deamidated(N)@4; iTRAQ8plex(K)@14		0.0339431	2188.21	2189.21	2188.17	2189.18	1	26	8.1.4.172.2	17.1	626.293	17.1	0.603103	0.188049	0.328093	0.287334	0.393217	0.257213	1.65809	0.188049	0.544008	0.314991	0.651991	0.287779	3.04792	0.287334	1.83821	0.314991	1.1985	0.360576	2.54312	0.257213	1.53376	0.287779	0.834379	0.360576
1	114.89	114.89	92.55	90.14	88.7	gi|10383781	Pgk1p [Saccharomyces cerevisiae S288c]	1	auto	0	99	VLENTEIGDSIFDK	iTRAQ8plex@N-term; iTRAQ8plex(K)@14		0.0497207	2187.24	2188.24	2187.19	2188.2	1	26	10.1.4.177.1	17.6	2313.41	17.6	0.01		0.01		0.01		100						100						100
1	114.89	114.89	92.55	90.14	88.7	gi|10383781	Pgk1p [Saccharomyces cerevisiae S288c]	0	auto - discordant peptide type	0	99	VLENTEIGDSIFDKAGAEIVPK	iTRAQ8plex@N-term; iTRAQ8plex(K)@14; iTRAQ8plex(K)@22	missed K-A@14	-2.09552	3254.74	3255.74	3256.83	3257.84	1	19	11.1.4.200.3	19.9	1323.02	19.9	0.623399	0.166437	0.222724	0.510775	0.378565	0.265242	1.60411	0.166437	0.357274	0.521242	0.60726	0.284879	4.48986	0.510775	2.79897	0.521242	1.69971	0.560665	2.64155	0.265242	1.64674	0.284879	0.588337	0.560665
1	114.89	114.89	92.55	90.14	88.7	gi|10383781	Pgk1p [Saccharomyces cerevisiae S288c]	1	auto	0	99	VLENTEIGDSIFDKAGAEIVPK	iTRAQ8plex@N-term; iTRAQ8plex(K)@14; iTRAQ8plex(K)@22	missed K-A@14	-0.101348	3256.73	3257.74	3256.83	3257.84	1	35	11.1.4.201.1	20	5034.6	20	0.306735	0.947596	0.01		0.01		3.26015	0.947596	0.01		0.01		100		100				100		100
1	114.89	114.89	92.55	90.14	88.7	gi|10383781	Pgk1p [Saccharomyces cerevisiae S288c]	0	auto - discordant peptide type	0	99	VLENTEIGDSIFDKAGAEIVPK	iTRAQ8plex@N-term; Deamidated(N)@4; iTRAQ8plex(K)@14; iTRAQ8plex(K)@22	missed K-A@14	-0.00453789	3257.81	3258.82	3257.82	3258.82	1	19	11.1.4.210.3	20.9	716.667	20.9	0.924865	0.566591	0.179098	2.2065	0.380747	0.913421	1.08124	0.566591	0.193648	2.21937	0.411678	0.944097	5.58354	2.2065	5.16402	2.21937	2.12591	2.33215	2.62642	0.913421	2.42908	0.944097	0.470386	2.33215
1	114.89	114.89	92.55	90.14	88.7	gi|10383781	Pgk1p [Saccharomyces cerevisiae S288c]	1	auto	0	99	VLENTEIGDSIFDKAGAEIVPK	iTRAQ8plex@N-term; iTRAQ8plex(K)@14; iTRAQ8plex(K)@22	missed K-A@14	-0.0760808	3256.76	3257.76	3256.83	3257.84	1	23	12.1.4.204.2	20.3	1929	20.3	0.380584	1.38911	0.01		0.01		2.62754	1.38911	0.01		0.01		100		100				100		100
1	114.89	114.89	92.55	90.14	88.7	gi|10383781	Pgk1p [Saccharomyces cerevisiae S288c]	0	auto - discordant peptide type	0	99	VLENTEIGDSIFDKAGAEIVPK	iTRAQ8plex@N-term; Deamidated(N)@4; iTRAQ8plex(K)@14; iTRAQ8plex(K)@22	missed K-A@14	-0.0730161	3257.74	3258.75	3257.82	3258.82	1	24	12.1.4.205.2	20.4	2055.31	20.4	0.752019	0.349167	0.136013	1.20298	0.2824	0.762207	1.32975	0.349167	0.180864	1.21047	0.375522	0.773964	7.35225	1.20298	5.52903	1.21047	2.07627	1.38718	3.54108	0.762207	2.66296	0.773964	0.481632	1.38718
1	114.89	114.89	92.55	90.14	88.7	gi|10383781	Pgk1p [Saccharomyces cerevisiae S288c]	0	auto - discordant peptide type	0	95.25	VLENTEIGDSIFDKAGAEIVPK	iTRAQ8plex@N-term; Deamidated(N)@4; iTRAQ8plex(K)@14; iTRAQ8plex(K)@22	missed K-A@14	0.0258137	3257.84	3258.85	3257.82	3258.82	1	8	6.1.4.219.1	21.8	431.863	21.8	0.597489	1.70892	0.01		0.398567	2.1405	1.67367	1.70892	0.01		0.66707	2.39706	100		100		100		2.50899	2.1405	1.49909	2.39706	0.01
1	114.89	114.89	92.55	90.14	88.7	gi|10383781	Pgk1p [Saccharomyces cerevisiae S288c]	0	auto - shared MS/MS	0	33.36	YFGK	iTRAQ8plex@N-term; iTRAQ8plex(K)@4		0.0437867	1121.71	1122.72	1121.67	1122.68	1	6	11.1.4.29.2	2.8	3558.03	2.8	0.899863	0.0775879	0.364175	0.154835	0.511976	0.107481	1.11128	0.0775879	0.4047	0.158756	0.568949	0.113057	2.74593	0.154835	2.47097	0.158756	1.40585	0.175317	1.95322	0.107481	1.75763	0.113057	0.711312	0.175317
1	114.89	114.89	92.55	90.14	88.7	gi|10383781	Pgk1p [Saccharomyces cerevisiae S288c]	0	auto - shared MS/MS	0	21.6	YFGK	iTRAQ8plex@N-term; iTRAQ8plex(K)@4		0.00646262	1121.68	1122.68	1121.67	1122.68	1	6	5.1.4.44.1	4.3	1683.58	4.3	0.984348	0.104095	0.345346	0.23798	0.471752	0.176264	1.0159	0.104095	0.350837	0.24201	0.479253	0.181669	2.89565	0.23798	2.85033	0.24201	1.36603	0.280717	2.11976	0.176264	2.08658	0.181669	0.732048	0.280717
1	114.89	114.89	92.55	90.14	88.7	gi|10383781	Pgk1p [Saccharomyces cerevisiae S288c]	0	auto - low confidence	0	0	YFGK	iTRAQ8plex@N-term; iTRAQ8plex(Y)@1; iTRAQ8plex(K)@4		-0.0222276	1425.85	1426.86	1425.87	1426.88	1	6	5.1.4.59.1	5.8	9483.4	5.8	0.934683	0.0381641	0.363533	0.0762689	0.533532	0.0543251	1.06988	0.0381641	0.388937	0.0773478	0.570816	0.0558297	2.75079	0.0762689	2.57111	0.0773478	1.46763	0.086472	1.8743	0.0543251	1.75188	0.0558297	0.681369	0.086472
1	114.89	114.89	92.55	90.14	88.7	gi|10383781	Pgk1p [Saccharomyces cerevisiae S288c]	0	auto - low confidence	0	0	YFGK	iTRAQ8plex@N-term; iTRAQ8plex(Y)@1; iTRAQ8plex(K)@4		0.00997516	1425.88	1426.89	1425.87	1426.88	1	5	6.1.4.71.4	7	720.144	7	0.849133	0.361136	0.350556	0.855621	0.458708	0.587975	1.17767	0.361136	0.41284	0.862073	0.540207	0.597326	2.85261	0.855621	2.42225	0.862073	1.30851	0.979013	2.18004	0.587975	1.85114	0.597326	0.764226	0.979013
1	114.89	114.89	92.55	90.14	88.7	gi|10383781	Pgk1p [Saccharomyces cerevisiae S288c]	1	auto	0	99	YHIEEEGSR	iTRAQ8plex@N-term		0.0874445	1422.79	1423.8	1422.7	1423.71	1	15	7.1.4.1.4	0	1896.3	0	0.01		0.01		0.01		100						100						100
1	114.89	114.89	92.55	90.14	88.7	gi|10383781	Pgk1p [Saccharomyces cerevisiae S288c]	0	auto - discordant peptide type	0	99	YHIEEEGSR	iTRAQ8plex@N-term; iTRAQ8plex(S)@8		-0.00513993	1726.9	1727.91	1726.91	1727.92	1	14	1.1.4.37.1	3.6	909.454	3.6	0.904608	0.261027	0.272957	0.76894	0.412038	0.462363	1.10545	0.261027	0.301741	0.776707	0.455489	0.475169	3.66358	0.76894	3.3141	0.776707	1.50953	0.865401	2.42696	0.462363	2.19544	0.475169	0.662456	0.865401
1	114.89	114.89	92.55	90.14	88.7	gi|10383781	Pgk1p [Saccharomyces cerevisiae S288c]	0	auto - discordant peptide type	0	99	YHIEEEGSR	Carbamyl@N-term; Carbamidomethyl(H)@2		0.00388549	1218.53	1219.54	1218.53	1219.53	1	14	1.1.4.47.1	4.6	1529.03	4.6	1.03861	5.61376	0.794333	5.09493	1.21271	4.8499	0.962826	5.61376	0.764804	6.14427	1.16763	5.94267	1.25892	5.09493	1.30752	6.14427	1.5267	5.45521	0.8246	4.8499	0.856437	5.94267	0.655007	5.45521
1	114.89	114.89	92.55	90.14	88.7	gi|10383781	Pgk1p [Saccharomyces cerevisiae S288c]	0	auto - discordant peptide type	0	99	YHIEEEGSR	iTRAQ8plex@N-term; iTRAQ8plex(S)@8		-0.0318588	1726.88	1727.88	1726.91	1727.92	1	16	4.1.4.6.6	0.5	873.366	0.5	0.92017	0.0899096	0.307097	0.224201	0.427114	0.155089	1.08675	0.0899096	0.333739	0.224534	0.464169	0.15557	3.2563	0.224201	2.99635	0.224534	1.39081	0.257652	2.34129	0.155089	2.15439	0.15557	0.719004	0.257652
1	114.89	114.89	92.55	90.14	88.7	gi|10383781	Pgk1p [Saccharomyces cerevisiae S288c]	0	auto - discordant peptide type	0	99	YHIEEEGSR	iTRAQ8plex@N-term; iTRAQ8plex(S)@8		0.0200463	1726.93	1727.94	1726.91	1727.92	1	12	13.1.4.73.3	7.2	1270.51	7.2	1.12992	0.331197	0.346935	0.806137	0.551841	0.468972	0.885022	0.331197	0.307045	0.806725	0.488391	0.469982	2.88238	0.806137	3.25685	0.806725	1.59062	0.872381	1.81212	0.468972	2.04754	0.469982	0.628687	0.872381
1	114.89	114.89	92.55	90.14	88.7	gi|10383781	Pgk1p [Saccharomyces cerevisiae S288c]	0	auto - discordant peptide type	0	99	YHIEEEGSR	Carbamyl@N-term; Carbamidomethyl(H)@2		-0.00252191	1218.52	1219.53	1218.53	1219.53	1	14	13.1.4.74.1	7.3	2283.22	7.3	0.562639	3.29709	0.593023	3.63497	0.643381	3.58655	1.77734	3.29709	1.054	4.10185	1.1435	4.05901	1.68627	3.63497	0.948765	4.10185	1.08492	4.33794	1.55429	3.58655	0.874504	4.05901	0.92173	4.33794
1	114.89	114.89	92.55	90.14	88.7	gi|10383781	Pgk1p [Saccharomyces cerevisiae S288c]	0	auto - discordant peptide type	0	99	YHIEEEGSR	iTRAQ8plex@N-term; Tyr->Thr@1; Oxidation(H)@2		-0.153466	1376.53	1377.54	1376.68	1377.69	1	12	13.1.4.111.2	11	580.586	11	1.42763	9.3039	0.961621	10.4862	0.814921	10.8443	0.700463	9.3039	0.67358	8.53987	0.570822	8.9759	1.03991	10.4862	1.4846	8.53987	0.847444	10.1963	1.22711	10.8443	1.75186	8.9759	1.18002	10.1963
1	114.89	114.89	92.55	90.14	88.7	gi|10383781	Pgk1p [Saccharomyces cerevisiae S288c]	0	auto - discordant peptide type	0	99	YSLAPVAK	iTRAQ8plex@N-term; iTRAQ8plex(S)@2; iTRAQ8plex(K)@8		-0.0250381	1760.07	1761.08	1760.1	1761.1	1	10	7.1.4.42.3	4.1	1539.7	4.1	0.880155	0.181567	0.33955	0.380414	0.463837	0.267338	1.13616	0.181567	0.385784	0.387635	0.526995	0.277517	2.94508	0.380414	2.59212	0.387635	1.36604	0.434469	2.15593	0.267338	1.89755	0.277517	0.732045	0.434469
1	114.89	114.89	92.55	90.14	88.7	gi|10383781	Pgk1p [Saccharomyces cerevisiae S288c]	1	auto	0	99	YSLAPVAK	iTRAQ8plex@N-term; iTRAQ8plex(K)@8		-0.0599667	1455.83	1456.84	1455.89	1456.9	1	14	10.1.4.40.1	3.9	11608.9	3.9	0.01		0.01		0.01		100						100						100
1	114.89	114.89	92.55	90.14	88.7	gi|10383781	Pgk1p [Saccharomyces cerevisiae S288c]	1	auto	0	99	YSLAPVAK	iTRAQ8plex@N-term; iTRAQ8plex(K)@8		-0.0569195	1455.83	1456.84	1455.89	1456.9	1	14	12.1.4.80.2	7.9	3053.6	7.9	0.01		0.01		0.01		100						100						100
1	114.89	114.89	92.55	90.14	88.7	gi|10383781	Pgk1p [Saccharomyces cerevisiae S288c]	1	auto	0	99	YSLAPVAK	iTRAQ8plex@N-term; iTRAQ8plex(K)@8		0.050489	1455.94	1456.95	1455.89	1456.9	1	12	11.1.4.74.3	7.3	2538.24	7.3	100				100		0.01		0.01		0.210009	0.776456			100		100		0.01		4.76171	0.776456	0.01
1	114.89	114.89	92.55	90.14	88.7	gi|10383781	Pgk1p [Saccharomyces cerevisiae S288c]	0	auto - discordant peptide type	0	99	YSLAPVAK	iTRAQ8plex@N-term; iTRAQ8plex(K)@8		-1.06986	1454.82	1455.83	1455.89	1456.9	1	12	10.1.4.41.1	4	2019.31	4	0.724737	0.0458998	0.354451	0.0826238	0.474964	0.0616735	1.37981	0.0458998	0.489075	0.0871952	0.655361	0.0676752	2.82126	0.0826238	2.04467	0.0871952	1.34	0.0964356	2.10542	0.0616735	1.52588	0.0676752	0.746269	0.0964356
1	114.89	114.89	92.55	90.14	88.7	gi|10383781	Pgk1p [Saccharomyces cerevisiae S288c]	0	auto - discordant peptide type	0	99	YSLAPVAK	iTRAQ8plex@N-term; iTRAQ8plex(K)@8		-2.08073	1453.81	1454.82	1455.89	1456.9	1	12	10.1.4.42.1	4.1	795.831	4.1	0.735719	0.0541609	0.299177	0.111215	0.454402	0.07849	1.35922	0.0541609	0.406647	0.115675	0.61763	0.0846916	3.3425	0.111215	2.45914	0.115675	1.51884	0.128872	2.2007	0.07849	1.61909	0.0846916	0.658398	0.128872
1	114.89	114.89	92.55	90.14	88.7	gi|10383781	Pgk1p [Saccharomyces cerevisiae S288c]	0	auto - discordant peptide type	0	24.44	YSLAPVAK	iTRAQ8plex@N-term; iTRAQ8plex(K)@8		-3.0651	1452.83	1453.83	1455.89	1456.9	1	9	10.1.4.43.2	4.2	1949.39	4.2	0.72254	0.0779514	0.281562	0.169014	0.390205	0.13066	1.38401	0.0779514	0.389684	0.17492	0.540045	0.138215	3.55161	0.169014	2.56618	0.17492	1.38585	0.203943	2.56276	0.13066	1.8517	0.138215	0.721577	0.203943
1	114.89	114.89	92.55	90.14	88.7	gi|10383781	Pgk1p [Saccharomyces cerevisiae S288c]	1	auto	0	99	YVLEHHPR	iTRAQ8plex@N-term		-0.00722174	1353.74	1354.75	1353.75	1354.75	1	14	3.1.4.6.2	0.5	11574.4	0.5	0.01		0.01		0.01		100						100						100
1	114.89	114.89	92.55	90.14	88.7	gi|10383781	Pgk1p [Saccharomyces cerevisiae S288c]	1	auto	0	99	YVLEHHPR	iTRAQ8plex@N-term		0.0291482	1353.77	1354.78	1353.75	1354.75	1	14	13.1.4.73.2	7.2	2650	7.2	0.302712	1.85011	0.269388	2.05423	0.01		3.30347	1.85011	0.889918	2.66877	0.01		3.71211	2.05423	1.1237	2.66877	0.01		100		100		100
1	114.89	114.89	92.55	90.14	88.7	gi|10383781	Pgk1p [Saccharomyces cerevisiae S288c]	0	auto - discordant peptide type	0	99	YVLEHHPR	iTRAQ8plex@N-term; iTRAQ8plex(Y)@1		-0.0125809	1657.94	1658.95	1657.95	1658.96	1	14	13.1.4.85.2	8.4	1403.91	8.4	0.72475	0.425576	0.329437	0.748618	0.446744	0.676256	1.37979	0.425576	0.454552	0.787317	0.61641	0.718862	3.03548	0.748618	2.19997	0.787317	1.35608	0.946613	2.23842	0.676256	1.6223	0.718862	0.737418	0.946613
1	114.89	114.89	92.55	90.14	88.7	gi|10383781	Pgk1p [Saccharomyces cerevisiae S288c]	0	auto - discordant peptide type	0	99	YVVLASHLGRPNGER	iTRAQ8plex@N-term; Deamidated(N)@12		-0.0144233	1972.07	1973.07	1972.08	1973.09	1	20	5.1.4.100.1	9.9	4347.06	9.9	0.673886	0.492966	0.608888	0.54986	0.622999	0.56169	1.48393	0.492966	0.903547	0.626144	0.924487	0.636557	1.64234	0.54986	1.10675	0.626144	1.02317	0.681568	1.60514	0.56169	1.08168	0.636557	0.97735	0.681568
1	114.89	114.89	92.55	90.14	88.7	gi|10383781	Pgk1p [Saccharomyces cerevisiae S288c]	0	auto - discordant peptide type	0	99	YVVLASHLGRPNGERNEK	iTRAQ8plex@N-term; Deamidated(N)@12; iTRAQ8plex(K)@18	missed R-N@15	-0.0802553	2647.39	2648.39	2647.47	2648.47	1	13	3.1.4.88.1	8.7	965.196	8.7	0.756613	0.739278	0.37645	1.43819	0.484726	1.08524	1.32168	0.739278	0.497546	1.48252	0.640653	1.14334	2.6564	1.43819	2.00986	1.48252	1.28763	1.68199	2.06302	1.08524	1.56091	1.14334	0.776624	1.68199
1	114.89	114.89	92.55	90.14	88.7	gi|10383781	Pgk1p [Saccharomyces cerevisiae S288c]	0	auto - discordant peptide type	0	99	YVVLASHLGRPNGERNEK	iTRAQ8plex@N-term; Deamidated(N)@12; Deamidated(N)@16; iTRAQ8plex(K)@18	missed R-N@15	0.023162	2648.47	2649.48	2648.45	2649.46	1	12	3.1.4.93.2	9.2	1129.9	9.2	0.848142	0.945672	0.27445	2.86391	0.537536	1.36374	1.17905	0.945672	0.323589	2.92204	0.633781	1.48192	3.64365	2.86391	3.09034	2.92204	1.9586	3.08282	1.86034	1.36374	1.57783	1.48192	0.51057	3.08282
2	109.9	109.9	74.83	73.68	72.54	gi|6321968	Eno2p [Saccharomyces cerevisiae S288c]	1	auto	2	99	AAAAEKNVPLYQHLADLSK	iTRAQ8plex@N-term; iTRAQ8plex(K)@6; iTRAQ8plex(K)@19	missed K-N@6	-0.0524479	2950.65	2951.66	2950.7	2951.71	1	23	5.1.4.138.2	13.7	665.196	13.7	2.06797	0.663317	0.194954	3.49836	0.19531	3.83919	0.483565	0.663317	0.094273	3.4603	0.094445	3.80455	5.12941	3.49836	10.6075	3.4603	1.00182	5.12573	5.12007	3.83919	10.5882	3.80455	0.998179	5.12573
2	109.9	109.9	74.83	73.68	72.54	gi|6321968	Eno2p [Saccharomyces cerevisiae S288c]	0	auto - shared MS/MS	2	99	AADALLLK	iTRAQ8plex@N-term; iTRAQ8plex(K)@8		-0.0116628	1421.89	1422.9	1421.91	1422.91	1	14	10.1.4.89.1	8.8	19708.1	8.8	0.683894	0.0439987	0.305731	0.084474	0.400375	0.0630422	1.46222	0.0439987	0.447045	0.088875	0.585434	0.0688275	3.27085	0.084474	2.23691	0.088875	1.30957	0.0996855	2.49766	0.0630422	1.70813	0.0688275	0.763612	0.0996855
2	109.9	109.9	74.83	73.68	72.54	gi|6321968	Eno2p [Saccharomyces cerevisiae S288c]	0	auto - shared MS/MS	2	99	AADALLLKVNQIGTLSESIK	iTRAQ8plex@N-term; iTRAQ8plex(K)@8; iTRAQ8plex(K)@20	missed K-V@8	-0.0716381	2995.73	2996.74	2995.8	2996.81	1	24	9.1.6.229.3	22.8	631.576	22.8	0.676696	0.61062	0.318551	1.34374	0.458567	0.934325	1.47777	0.61062	0.470744	1.4112	0.677656	1.02898	3.13922	1.34374	2.1243	1.4112	1.43954	1.57848	2.18071	0.934325	1.47567	1.02898	0.694665	1.57848
2	109.9	109.9	74.83	73.68	72.54	gi|6321968	Eno2p [Saccharomyces cerevisiae S288c]	0	auto - shared MS/MS	2	99	AAGHDGK	iTRAQ8plex@N-term; iTRAQ8plex(K)@7		0.0271509	1262.75	1263.75	1262.72	1263.73	1	11	2.1.4.7.2	0.6	1936.83	0.6	0.745908	0.178741	0.405167	0.306829	0.429548	0.274645	1.34065	0.178741	0.543186	0.323546	0.575872	0.293203	2.46812	0.306829	1.84099	0.323546	1.06018	0.38492	2.32803	0.274645	1.7365	0.293203	0.94324	0.38492
2	109.9	109.9	74.83	73.68	72.54	gi|6321968	Eno2p [Saccharomyces cerevisiae S288c]	0	auto - shared MS/MS	2	99	AAGHDGKVK	iTRAQ8plex@N-term; iTRAQ8plex(K)@7; iTRAQ8plex(K)@9	missed K-V@7	-0.0616708	1794.03	1795.03	1794.09	1795.1	1	16	1.1.4.15.1	1.4	2379.38	1.4	0.790501	0.117089	0.156652	0.480608	0.234987	0.293363	1.26502	0.117089	0.198168	0.484125	0.297264	0.29909	6.38359	0.480608	5.04623	0.484125	1.50006	0.553832	4.25555	0.293363	3.36402	0.29909	0.66664	0.553832
2	109.9	109.9	74.83	73.68	72.54	gi|6321968	Eno2p [Saccharomyces cerevisiae S288c]	1	auto	2	99	AAQDSFAANWGVMVSHR	iTRAQ8plex@N-term		-0.0538058	2150.01	2151.02	2150.06	2151.07	1	32	9.1.6.129.2	12.8	1562.74	12.8	0.213612	3.35925	0.01		0.01		4.6814	3.35925	0.01		0.01		100		100				100		100
2	109.9	109.9	74.83	73.68	72.54	gi|6321968	Eno2p [Saccharomyces cerevisiae S288c]	0	auto - discordant peptide type	2	99	AILGVSMAAAR	iTRAQ8plex@N-term	cleaved N-A@N-term	-0.00727711	1362.79	1363.8	1362.8	1363.8	1	20	8.1.4.112.5	11.1	690.196	11.1	0.865265	0.187171	0.266638	0.469579	0.380235	0.318281	1.15572	0.187171	0.308158	0.47903	0.439443	0.332066	3.7504	0.469579	3.24509	0.47903	1.42603	0.54382	2.62995	0.318281	2.27561	0.332066	0.701245	0.54382
2	109.9	109.9	74.83	73.68	72.54	gi|6321968	Eno2p [Saccharomyces cerevisiae S288c]	0	auto - discordant peptide type	2	99	AMRIGSEVYHNLK	No iTRAQ8plex@N-term; iTRAQ8plex(K)@13	cleaved E-A@N-term; missed R-I@3	-0.00504805	1820.98	1821.99	1820.99	1821.99	1	13	3.1.4.104.1	10.3	654.412	10.3	0.829314	0.339386	0.389572	0.642961	0.470051	0.558923	1.20582	0.339386	0.469751	0.655434	0.566795	0.573226	2.56692	0.642961	2.12879	0.655434	1.20659	0.79171	2.12743	0.558923	1.76431	0.573226	0.828785	0.79171
2	109.9	109.9	74.83	73.68	72.54	gi|6321968	Eno2p [Saccharomyces cerevisiae S288c]	0	auto - shared MS/MS	2	99	ANLDVK	iTRAQ8plex@N-term; iTRAQ8plex(K)@6		-0.0448462	1266.73	1267.74	1266.78	1267.78	1	10	10.1.4.6.2	0.5	3269.71	0.5	0.717615	0.0857362	0.383535	0.143492	0.440867	0.114099	1.39351	0.0857362	0.534458	0.152814	0.614351	0.125622	2.60733	0.143492	1.87106	0.152814	1.14949	0.170352	2.26826	0.114099	1.62773	0.125622	0.869954	0.170352
2	109.9	109.9	74.83	73.68	72.54	gi|6321968	Eno2p [Saccharomyces cerevisiae S288c]	0	auto - shared MS/MS	2	99	ANLDVKDQK	iTRAQ8plex@N-term; iTRAQ8plex(K)@6; iTRAQ8plex(K)@9	missed K-D@6	-0.00516125	1942.16	1943.16	1942.16	1943.17	1	16	2.1.4.11.3	1	3928.3	1	0.894649	0.176006	0.267857	0.551294	0.4124	0.322072	1.11776	0.176006	0.299399	0.553276	0.460963	0.325455	3.73334	0.551294	3.34003	0.553276	1.53963	0.615522	2.42483	0.322072	2.16937	0.325455	0.649507	0.615522
2	109.9	109.9	74.83	73.68	72.54	gi|6321968	Eno2p [Saccharomyces cerevisiae S288c]	0	auto - discordant peptide type	2	99	AVDDFLLSLDGTANK	iTRAQ8plex@N-term; iTRAQ8plex(K)@15		-3.02481	2183.18	2184.19	2186.2	2187.21	1	20	8.1.4.206.1	20.5	955.756	20.5	0.789406	0.0471814	0.211961	0.149954	0.334179	0.0910521	1.26677	0.0471814	0.268507	0.151874	0.42333	0.0941809	4.71785	0.149954	3.7243	0.151874	1.57661	0.170676	2.99241	0.0910521	2.36222	0.0941809	0.634273	0.170676
2	109.9	109.9	74.83	73.68	72.54	gi|6321968	Eno2p [Saccharomyces cerevisiae S288c]	0	auto - discordant peptide type	2	99	AVDDFLLSLDGTANKSK	iTRAQ8plex@N-term; Deamidated(N)@14; iTRAQ8plex(K)@15; iTRAQ8plex(K)@17	missed K-S@15	-0.0721967	2706.45	2707.46	2706.52	2707.53	1	27	11.1.4.181.6	18	830.854	18	1.07846	0.370131	0.264877	1.0827	0.362276	0.76993	0.927248	0.370131	0.245607	1.07168	0.335919	0.75436	3.77534	1.0827	4.07155	1.07168	1.36771	1.26661	2.76033	0.76993	2.9769	0.75436	0.731148	1.26661
2	109.9	109.9	74.83	73.68	72.54	gi|6321968	Eno2p [Saccharomyces cerevisiae S288c]	1	auto	2	99	AVYAGENFHHGDKL	iTRAQ8plex@N-term; iTRAQ8plex(K)@13	missed K-L@13	-0.00580629	2165.14	2166.15	2165.15	2166.16	1	25	1.1.4.93.2	9.2	2169.16	9.2	0.01		0.01		0.01		100						100						100
2	109.9	109.9	74.83	73.68	72.54	gi|6321968	Eno2p [Saccharomyces cerevisiae S288c]	0	auto - shared MS/MS	2	99	DGKYDLDFK	iTRAQ8plex@N-term; iTRAQ8plex(K)@3; iTRAQ8plex(K)@9	missed K-Y@3	-0.0252558	2012.11	2013.12	2012.13	2013.14	1	14	7.1.4.91.6	9	714.216	9	0.52699	0.305064	0.343314	0.472751	0.47551	0.326354	1.89757	0.305064	0.651463	0.520287	0.902313	0.392061	2.91278	0.472751	1.53501	0.520287	1.38506	0.53305	2.103	0.326354	1.10826	0.392061	0.721992	0.53305
2	109.9	109.9	74.83	73.68	72.54	gi|6321968	Eno2p [Saccharomyces cerevisiae S288c]	0	auto - discordant peptide type	2	99	DGKYDLDFKN	iTRAQ8plex@N-term; iTRAQ8plex(K)@3; iTRAQ8plex(K)@9	cleaved N-P@C-term; missed K-Y@3; missed K-N@9	-0.0779233	2126.1	2127.11	2126.18	2127.18	1	15	7.1.4.86.5	8.5	667.61	8.5	0.634742	0.260603	0.273931	0.527185	0.363869	0.360394	1.57544	0.260603	0.431563	0.555781	0.573256	0.401063	3.65055	0.527185	2.31716	0.555781	1.32832	0.608984	2.74824	0.360394	1.74442	0.401063	0.752828	0.608984
2	109.9	109.9	74.83	73.68	72.54	gi|6321968	Eno2p [Saccharomyces cerevisiae S288c]	0	auto - discordant peptide type	2	99	EKNVPLYQHLADLSK	No iTRAQ8plex@N-term; Lys->Glu@2; iTRAQ8plex(K)@15	cleaved A-E@N-term; missed K-N@2	0.0800629	2059.17	2060.18	2059.09	2060.1	1	23	2.1.4.192.1	19.1	711.107	19.1	1.30132	0.662482	0.348336	1.36566	0.730538	0.732089	0.768449	0.662482	0.267679	1.32057	0.561381	0.64409	2.87079	1.36566	3.73582	1.32057	2.09722	1.35683	1.36885	0.732089	1.78132	0.64409	0.476822	1.35683
2	109.9	109.9	74.83	73.68	72.54	gi|6321968	Eno2p [Saccharomyces cerevisiae S288c]	0	auto - discordant peptide type	2	99	FHHGDKL	iTRAQ8plex@N-term; iTRAQ8plex(K)@6	cleaved N-F@N-term; missed K-L@6	0.00457724	1460.84	1461.85	1460.83	1461.84	1	10	2.1.4.11.5	1	2409.63	1	0.773267	0.307954	0.28976	0.768587	0.457999	0.484089	1.29321	0.307954	0.374722	0.789397	0.592291	0.516491	3.45113	0.768587	2.66865	0.789397	1.58061	0.873301	2.18341	0.484089	1.68836	0.516491	0.632666	0.873301
2	109.9	109.9	74.83	73.68	72.54	gi|6321968	Eno2p [Saccharomyces cerevisiae S288c]	0	auto - discordant peptide type	2	99	GNPTVEVELTTEK	iTRAQ8plex@N-term; iTRAQ8plex(K)@13		-3.05034	2021.07	2022.08	2024.13	2025.13	1	17	8.1.4.110.1	10.9	981.285	10.9	0.801097	0.0458194	0.202983	0.150296	0.36018	0.0834244	1.24829	0.0458194	0.253381	0.152316	0.449609	0.0870122	4.92653	0.150296	3.94663	0.152316	1.77444	0.167513	2.77639	0.0834244	2.22416	0.0870122	0.563559	0.167513
2	109.9	109.9	74.83	73.68	72.54	gi|6321968	Eno2p [Saccharomyces cerevisiae S288c]	0	auto - shared MS/MS	2	99	GNPTVEVELTTEKGVFR	iTRAQ8plex@N-term; iTRAQ8plex(K)@13	missed K-G@13	0.0115646	2483.4	2484.4	2483.38	2484.39	1	26	9.1.6.124.1	12.3	650.98	12.3	1.79134	0.124043	0.164142	0.743517	0.243394	0.531305	0.558242	0.124043	0.0916308	0.738589	0.135872	0.524386	6.09229	0.743517	10.9134	0.738589	1.48283	0.901339	4.10857	0.531305	7.35984	0.524386	0.674388	0.901339
2	109.9	109.9	74.83	73.68	72.54	gi|6321968	Eno2p [Saccharomyces cerevisiae S288c]	0	auto - discordant peptide type	2	99	GVMNAVNNVNNVIAAAFVK	iTRAQ8plex@N-term; Deamidated(N)@7; iTRAQ8plex(K)@19		0.139001	2553.56	2554.57	2553.42	2554.43	1	31	8.1.4.193.1	19.2	2301.82	19.2	0.676221	0.130053	0.227962	0.354028	0.307729	0.23671	1.47881	0.130053	0.337111	0.36553	0.455072	0.253591	4.3867	0.354028	2.96638	0.36553	1.34992	0.415608	3.24961	0.23671	2.19745	0.253591	0.740786	0.415608
2	109.9	109.9	74.83	73.68	72.54	gi|6321968	Eno2p [Saccharomyces cerevisiae S288c]	0	auto - discordant peptide type	2	99	HLADLSK	iTRAQ8plex@N-term; iTRAQ8plex(S)@6; iTRAQ8plex(K)@7	cleaved Q-H@N-term	0.0151635	1695.06	1696.07	1695.04	1696.05	1	10	3.1.4.21.2	2	31238.6	2	0.942686	0.0393979	0.332823	0.0899741	0.617094	0.0529073	1.0608	0.0393979	0.353058	0.0914121	0.654612	0.0553176	3.0046	0.0899741	2.83239	0.0914121	1.85412	0.0979958	1.6205	0.0529073	1.52762	0.0553176	0.53934	0.0979958
2	109.9	109.9	74.83	73.68	72.54	gi|6321968	Eno2p [Saccharomyces cerevisiae S288c]	0	auto - shared MS/MS	2	99	IATAIEK	iTRAQ8plex@N-term; iTRAQ8plex(K)@7		0.0168957	1352.87	1353.87	1352.85	1353.86	1	12	10.1.4.26.1	2.5	19642.3	2.5	0.862043	0.0497753	0.424054	0.0866789	0.523161	0.0683907	1.16003	0.0497753	0.491918	0.0887189	0.606885	0.0709585	2.35819	0.0866789	2.03286	0.0887189	1.23371	0.100353	1.91146	0.0683907	1.64776	0.0709585	0.810562	0.100353
2	109.9	109.9	74.83	73.68	72.54	gi|6321968	Eno2p [Saccharomyces cerevisiae S288c]	0	auto - shared MS/MS	2	99	IATAIEKK	iTRAQ8plex@N-term; iTRAQ8plex(K)@7; iTRAQ8plex(K)@8	missed K-K@7	0.0130086	1785.16	1786.17	1785.15	1786.16	1	14	2.1.4.68.3	6.7	2488.18	6.7	0.964678	0.137972	0.288794	0.346585	0.408203	0.252439	1.03662	0.137972	0.299368	0.346169	0.423149	0.251868	3.46268	0.346585	3.34037	0.346169	1.41348	0.405614	2.44976	0.252439	2.36323	0.251868	0.707476	0.405614
2	109.9	109.9	74.83	73.68	72.54	gi|6321968	Eno2p [Saccharomyces cerevisiae S288c]	1	auto	2	99	IEEELGDK	iTRAQ8plex@N-term; iTRAQ8plex(K)@8		0.0188537	1539.88	1540.89	1539.86	1540.87	1	14	10.1.4.73.2	7.2	21597.1	7.2	0.01		0.01		0.01		100						100						100
2	109.9	109.9	74.83	73.68	72.54	gi|6321968	Eno2p [Saccharomyces cerevisiae S288c]	0	auto - discordant peptide type	2	99	IEEELGDKAVYAGEN	iTRAQ8plex@N-term; iTRAQ8plex(K)@8	cleaved N-F@C-term; missed K-A@8	0.0435806	2244.22	2245.22	2244.17	2245.18	1	23	10.1.4.144.3	14.3	816.266	14.3	1.00019	0.212027	0.33877	0.558875	0.496401	0.303696	0.999814	0.212027	0.338707	0.565873	0.496309	0.316391	2.95186	0.558875	2.95241	0.565873	1.46531	0.606208	2.0145	0.303696	2.01487	0.316391	0.682451	0.606208
2	109.9	109.9	74.83	73.68	72.54	gi|6321968	Eno2p [Saccharomyces cerevisiae S288c]	0	auto - discordant peptide type	2	99	IEEELGDKAVYAGENFHHGDKL	iTRAQ8plex@N-term; iTRAQ8plex(K)@8; Deamidated(N)@15; iTRAQ8plex(K)@21	missed K-A@8; missed K-L@21	0.0449958	3383.82	3384.83	3383.78	3384.78	1	20	1.1.4.188.2	18.7	775.98	18.7	0.425227	1.20071	0.212532	2.27346	0.374151	1.86616	2.35168	1.20071	0.499807	2.43296	0.879885	2.05749	4.70518	2.27346	2.00077	2.43296	1.76045	2.82138	2.67272	1.86616	1.13651	2.05749	0.568037	2.82138
2	109.9	109.9	74.83	73.68	72.54	gi|6321968	Eno2p [Saccharomyces cerevisiae S288c]	0	auto - shared MS/MS	2	99	IGLDCASSEFFK	iTRAQ8plex@N-term; Carbamidomethyl(C)@5; iTRAQ8plex(K)@12		0.0375718	1981.08	1982.09	1981.04	1982.05	1	22	10.1.4.149.1	14.8	6635.4	14.8	0.678259	0.0493945	0.332766	0.0895236	0.403382	0.0744702	1.47436	0.0493945	0.490618	0.0946071	0.594732	0.0805098	3.00511	0.0895236	2.03824	0.0946071	1.21221	0.109802	2.47904	0.0744702	1.68143	0.0805098	0.824941	0.109802
2	109.9	109.9	74.83	73.68	72.54	gi|6321968	Eno2p [Saccharomyces cerevisiae S288c]	0	auto - shared MS/MS	2	99	IGLDCASSEFFKDGK	iTRAQ8plex@N-term; Carbamidomethyl(C)@5; iTRAQ8plex(K)@12; iTRAQ8plex(K)@15	missed K-D@12	-0.0592364	2585.33	2586.34	2585.39	2586.4	1	20	9.1.6.127.5	12.6	780.882	12.6	0.668692	0.290829	0.220705	0.671236	0.310924	0.517711	1.49546	0.290829	0.330054	0.703004	0.464973	0.558284	4.53094	0.671236	3.02981	0.703004	1.40878	0.8232	3.21623	0.517711	2.15066	0.558284	0.709836	0.8232
2	109.9	109.9	74.83	73.68	72.54	gi|6321968	Eno2p [Saccharomyces cerevisiae S288c]	0	auto - discordant peptide type	2	99	IGSEVYHNLK	iTRAQ8plex@N-term; iTRAQ8plex(S)@3; iTRAQ8plex(K)@10		0.0222495	2071.24	2072.25	2071.22	2072.23	1	15	2.1.4.68.7	6.7	776.961	6.7	2.20404	0.422393	0.853642	0.619604	1.511	0.471804	0.453712	0.422393	0.387308	0.508096	0.685557	0.31121	1.17145	0.619604	2.58193	0.508096	1.77006	0.549859	0.661815	0.471804	1.45867	0.31121	0.564953	0.549859
2	109.9	109.9	74.83	73.68	72.54	gi|6321968	Eno2p [Saccharomyces cerevisiae S288c]	0	auto - shared MS/MS	2	99	KAADALLLK	iTRAQ8plex@N-term; iTRAQ8plex(K)@1; iTRAQ8plex(K)@9	missed K-A@1	0.0169542	1854.22	1855.23	1854.21	1855.21	1	16	6.1.4.107.3	10.6	2242.92	10.6	0.69199	0.233853	0.325558	0.466926	0.332681	0.365488	1.44511	0.233853	0.470467	0.490483	0.48076	0.395139	3.07165	0.466926	2.12555	0.490483	1.02188	0.565215	3.00588	0.365488	2.08004	0.395139	0.978588	0.565215
2	109.9	109.9	74.83	73.68	72.54	gi|6321968	Eno2p [Saccharomyces cerevisiae S288c]	0	auto - shared MS/MS	2	99	LAKLNQLLR	iTRAQ8plex@N-term; iTRAQ8plex(K)@3	missed K-L@3	0.0244619	1676.12	1677.12	1676.09	1677.1	1	8	6.1.4.170.2	16.9	517.157	16.9	1.22869	0.662976	0.350026	1.77395	0.394698	1.51724	0.813875	0.662976	0.284877	1.73128	0.321235	1.46713	2.85693	1.77395	3.51028	1.73128	1.12763	2.2045	2.53358	1.51724	3.11299	1.46713	0.886819	2.2045
2	109.9	109.9	74.83	73.68	72.54	gi|6321968	Eno2p [Saccharomyces cerevisiae S288c]	0	auto - discordant peptide type	2	99	LGANAILGVSMAAAR	iTRAQ8plex@N-term; Deamidated(N)@4		-0.0201273	1718.95	1719.95	1718.97	1719.97	1	28	1.1.4.180.1	17.9	2865.44	17.9	0.824719	0.236509	0.374915	0.436407	0.444571	0.376731	1.21253	0.236509	0.454597	0.448902	0.539058	0.391136	2.66727	0.436407	2.19975	0.448902	1.18579	0.536192	2.24936	0.376731	1.85509	0.391136	0.843317	0.536192
2	109.9	109.9	74.83	73.68	72.54	gi|6321968	Eno2p [Saccharomyces cerevisiae S288c]	0	auto - shared MS/MS	2	99	LNQLLRIEEELGDK	iTRAQ8plex@N-term; iTRAQ8plex(K)@14	missed R-I@6	8.45e-05	2277.32	2278.32	2277.32	2278.32	1	16	6.1.4.224.1	22.3	1189.62	22.3	0.903869	0.584243	0.525472	0.965928	0.465441	0.925178	1.10635	0.584243	0.581358	0.974018	0.514943	0.933621	1.90305	0.965928	1.72011	0.974018	0.885759	1.20968	2.1485	0.925178	1.94196	0.933621	1.12898	1.20968
2	109.9	109.9	74.83	73.68	72.54	gi|6321968	Eno2p [Saccharomyces cerevisiae S288c]	0	auto - discordant peptide type	2	99	NVPLYQHLADLSK	Carbamyl@N-term; Val->Arg@2; iTRAQ8plex(K)@13		0.00368289	1901.05	1902.05	1901.04	1902.05	1	21	2.1.4.165.1	16.4	1273.85	16.4	0.516564	0.465028	0.16909	1.43427	0.222879	0.92512	1.93587	0.465028	0.327336	1.47481	0.431464	0.986801	5.914	1.43427	3.05496	1.47481	1.31811	1.6777	4.48675	0.92512	2.31769	0.986801	0.758665	1.6777
2	109.9	109.9	74.83	73.68	72.54	gi|6321968	Eno2p [Saccharomyces cerevisiae S288c]	0	auto - discordant peptide type	2	99	PTVEVELTTEK	iTRAQ8plex@N-term; iTRAQ8plex(K)@11	cleaved N-P@N-term	-0.0243588	1853.04	1854.04	1853.06	1854.07	1	20	8.1.4.112.2	11.1	1958.58	11.1	1.2265	0.0776866	0.41978	0.162205	0.608232	0.116309	0.815325	0.0776866	0.342257	0.158471	0.495907	0.111041	2.3822	0.162205	2.92178	0.158471	1.44893	0.18057	1.64411	0.116309	2.01651	0.111041	0.690164	0.18057
2	109.9	109.9	74.83	73.68	72.54	gi|6321968	Eno2p [Saccharomyces cerevisiae S288c]	0	auto - shared MS/MS	2	99	RIATAIEK	iTRAQ8plex@N-term; iTRAQ8plex(K)@8	cleaved A-R@N-term; missed R-I@1	0.0398395	1508.99	1510	1508.95	1509.96	1	13	7.1.4.3.2	0.2	7114.15	0.2	0.811558	0.0635381	0.334293	0.129771	0.520665	0.0876132	1.2322	0.0635381	0.411915	0.133245	0.641563	0.0926811	2.99139	0.129771	2.42769	0.133245	1.55751	0.146264	1.92062	0.0876132	1.55869	0.0926811	0.642049	0.146264
2	109.9	109.9	74.83	73.68	72.54	gi|6321968	Eno2p [Saccharomyces cerevisiae S288c]	0	auto - discordant peptide type	2	99	SEVYHNLK	iTRAQ8plex@N-term; iTRAQ8plex(S)@1; iTRAQ8plex(K)@8	cleaved G-S@N-term	-0.00523682	1901.11	1902.12	1901.11	1902.12	1	12	3.1.4.28.7	2.7	3005.45	2.7	0.755297	0.31424	0.292154	0.712955	0.432635	0.571944	1.32398	0.31424	0.386806	0.73516	0.572801	0.599395	3.42285	0.712955	2.58527	0.73516	1.48085	0.876831	2.31142	0.571944	1.74581	0.599395	0.67529	0.876831
2	109.9	109.9	74.83	73.68	72.54	gi|6321968	Eno2p [Saccharomyces cerevisiae S288c]	0	auto - shared MS/MS	2	99	SGETEDTFIADLVVGLR	iTRAQ8plex@N-term		0.0338678	2125.15	2126.16	2125.12	2126.13	1	27	1.1.4.271.1	27	840.125	27	0.57071	1.16319	0.400541	1.73253	0.420149	1.32475	1.7522	1.16319	0.701828	1.98222	0.736186	1.63784	2.49663	1.73253	1.42485	1.98222	1.04895	2.08114	2.38011	1.32475	1.35835	1.63784	0.953331	2.08114
2	109.9	109.9	74.83	73.68	72.54	gi|6321968	Eno2p [Saccharomyces cerevisiae S288c]	0	auto - discordant peptide type	2	99	SIVPSGASTGVHEALEMR	iTRAQ8plex@N-term; iTRAQ8plex(S)@5; iTRAQ8plex(S)@8		0.0937416	2752.62	2753.63	2752.53	2753.54	1	15	2.1.4.98.1	9.7	2355.1	9.7	0.838828	0.265554	0.360182	0.50709	0.582166	0.34626	1.19214	0.265554	0.429387	0.525989	0.694023	0.37339	2.77638	0.50709	2.3289	0.525989	1.61631	0.571001	1.71772	0.34626	1.44087	0.37339	0.618692	0.571001
2	109.9	109.9	74.83	73.68	72.54	gi|6321968	Eno2p [Saccharomyces cerevisiae S288c]	0	auto - discordant peptide type	2	99	SIVPSGASTGVHEALEMRDEDK	iTRAQ8plex@N-term; iTRAQ8plex(S)@8; iTRAQ8plex(K)@22	missed R-D@18	-0.0807847	3239.64	3240.65	3239.72	3240.73	1	16	3.1.4.111.1	11	826.471	11	0.491247	0.531352	0.247413	0.843971	0.327281	0.59637	2.03564	0.531352	0.503644	0.937491	0.666226	0.722674	4.04182	0.843971	1.98553	0.937491	1.32281	0.975813	3.05548	0.59637	1.50099	0.722674	0.755965	0.975813
2	109.9	109.9	74.83	73.68	72.54	gi|6321968	Eno2p [Saccharomyces cerevisiae S288c]	0	auto - discordant peptide type	2	99	SIVPSGASTGVHEALEMRDEDKSK	iTRAQ8plex@N-term; iTRAQ8plex(S)@8; iTRAQ8plex(K)@22; iTRAQ8plex(K)@24	missed R-D@18; missed K-S@22	-0.0790449	3758.98	3759.98	3759.05	3760.06	1	17	2.1.4.110.1	10.9	1271.57	10.9	0.6242	0.500388	0.257647	1.0869	0.312185	0.655843	1.60205	0.500388	0.412764	1.15132	0.500136	0.757832	3.88127	1.0869	2.42269	1.15132	1.21168	1.2269	3.20323	0.655843	1.99946	0.757832	0.825304	1.2269
2	109.9	109.9	74.83	73.68	72.54	gi|6321968	Eno2p [Saccharomyces cerevisiae S288c]	0	auto - discordant peptide type	2	99	SKLGANAILGVSMAAAR	iTRAQ8plex@N-term; iTRAQ8plex(K)@2	missed K-L@2	-1.01009	2236.3	2237.31	2237.31	2238.32	1	19	9.1.6.306.1	30.5	497.838	30.5	0.908033	0.567296	0.365923	1.39487	0.420224	0.829519	1.10128	0.567296	0.402984	1.398	0.462785	0.834779	2.73281	1.39487	2.48149	1.398	1.1484	1.52338	2.37968	0.829519	2.16083	0.834779	0.870781	1.52338
2	109.9	109.9	74.83	73.68	72.54	gi|6321968	Eno2p [Saccharomyces cerevisiae S288c]	0	auto - shared MS/MS	2	99	SKWMGK	iTRAQ8plex@N-term; iTRAQ8plex(K)@2; iTRAQ8plex(K)@6	missed K-W@2	0.101913	1648.09	1649.1	1647.99	1649	1	10	5.1.4.50.1	4.9	4298.22	4.9	0.700498	0.0684523	0.337797	0.126582	0.425955	0.105224	1.42755	0.0684523	0.482224	0.132777	0.608075	0.112601	2.96036	0.126582	2.07372	0.132777	1.26098	0.154972	2.34766	0.105224	1.64454	0.112601	0.793034	0.154972
2	109.9	109.9	74.83	73.68	72.54	gi|6321968	Eno2p [Saccharomyces cerevisiae S288c]	0	auto - shared MS/MS	2	99	SVYDSR	iTRAQ8plex@N-term		-0.0155293	1029.52	1030.53	1029.54	1030.55	1	10	8.1.4.6.1	0.5	678.782	0.5	0.905058	0.276141	0.400285	0.535146	0.565132	0.383638	1.1049	0.276141	0.442275	0.536058	0.624415	0.384909	2.49822	0.535146	2.26104	0.536058	1.41183	0.598567	1.7695	0.383638	1.6015	0.384909	0.708302	0.598567
2	109.9	109.9	74.83	73.68	72.54	gi|6321968	Eno2p [Saccharomyces cerevisiae S288c]	0	auto - shared MS/MS	2	99	SVYDSRGNPTVEVELTTEK	iTRAQ8plex@N-term; iTRAQ8plex(K)@19	missed R-G@6	-0.074068	2731.37	2732.38	2731.45	2732.46	1	15	9.1.6.104.3	10.3	599.51	10.3	0.821643	0.449788	0.331691	0.848491	0.428	0.882713	1.21707	0.449788	0.403692	0.872633	0.520907	0.905944	3.01485	0.848491	2.47713	0.872633	1.29036	1.15688	2.33645	0.882713	1.91973	0.905944	0.774979	1.15688
2	109.9	109.9	74.83	73.68	72.54	gi|6321968	Eno2p [Saccharomyces cerevisiae S288c]	0	auto - shared MS/MS	2	99	TAGIQIVADDLTVTNPAR	iTRAQ8plex@N-term		-0.00921836	2158.18	2159.19	2158.19	2159.2	1	31	1.1.4.203.1	20.2	5215.03	20.2	0.918445	0.436318	0.509297	0.612723	0.755449	0.472327	1.0888	0.436318	0.554521	0.621435	0.822531	0.483575	1.96349	0.612723	1.80336	0.621435	1.48332	0.647225	1.32372	0.472327	1.21576	0.483575	0.674164	0.647225
2	109.9	109.9	74.83	73.68	72.54	gi|6321968	Eno2p [Saccharomyces cerevisiae S288c]	1	auto	2	99	TFAEAMR	iTRAQ8plex@N-term		0.0018667	1128.59	1129.6	1128.59	1129.6	1	12	10.1.4.12.1	1.1	63158.2	1.1	0.791425	0.576196	0.01		0.01		1.26354	0.576196	0.01		0.01		100		100				100		100
2	109.9	109.9	74.83	73.68	72.54	gi|6321968	Eno2p [Saccharomyces cerevisiae S288c]	0	auto - shared MS/MS	2	99	TGAPARSER	iTRAQ8plex@N-term	missed R-S@6	-0.0136328	1247.67	1248.68	1247.69	1248.7	1	12	6.1.4.2.1	0.1	6450.75	0.1	1.40989	0.182747	0.679529	0.283267	0.820971	0.246561	0.709274	0.182747	0.481972	0.273776	0.582293	0.235595	1.47161	0.283267	2.07481	0.273776	1.20815	0.319921	1.21807	0.246561	1.71735	0.235595	0.827714	0.319921
2	109.9	109.9	74.83	73.68	72.54	gi|6321968	Eno2p [Saccharomyces cerevisiae S288c]	0	auto - discordant peptide type	2	99	VNQIGTLSESIK	No iTRAQ8plex@N-term; iTRAQ8plex(K)@12		0.050568	1591.96	1592.97	1591.91	1592.92	1	18	8.1.4.97.6	9.6	1025.46	9.6	0.633346	0.307126	0.221952	0.924876	0.302888	0.510676	1.57892	0.307126	0.350443	0.949919	0.478235	0.554743	4.50548	0.924876	2.85353	0.949919	1.36466	1.03383	3.30155	0.510676	2.09102	0.554743	0.732785	1.03383
2	109.9	109.9	74.83	73.68	72.54	gi|6321968	Eno2p [Saccharomyces cerevisiae S288c]	0	auto - discordant peptide type	2	99	VPLYQHLADLSK	iTRAQ8plex@N-term; iTRAQ8plex(K)@12	cleaved N-V@N-term	-0.0452047	1991.12	1992.13	1991.17	1992.17	1	22	9.1.6.127.7	12.6	624.824	12.6	0.847016	0.296459	0.214774	0.863168	0.411515	0.549415	1.18061	0.296459	0.253566	0.877649	0.485841	0.571896	4.65605	0.863168	3.94375	0.877649	1.91604	0.992087	2.43004	0.549415	2.05829	0.571896	0.521911	0.992087
2	109.9	109.9	74.83	73.68	72.54	gi|6321968	Eno2p [Saccharomyces cerevisiae S288c]	1	auto	2	99	WLTGVELADMYHSLMK	iTRAQ8plex@N-term; iTRAQ8plex(K)@16		0.0916499	2501.42	2502.43	2501.33	2502.33	1	19	9.1.6.240.1	23.9	340.552	23.9	0.643518	2.28357	0.282845	3.98705	0.01		1.55396	2.28357	0.439529	4.02879	0.01		3.53551	3.98705	2.27516	4.02879	0.01		100		100		100
2	109.9	109.9	74.83	73.68	72.54	gi|6321968	Eno2p [Saccharomyces cerevisiae S288c]	1	auto	2	99	WMGKGVMNAVNNVNNVIAAAFVK	iTRAQ8plex@N-term; iTRAQ8plex(K)@4; iTRAQ8plex(K)@23	missed K-G@4	-0.0390924	3358.84	3359.85	3358.88	3359.88	1	22	9.1.6.270.1	26.9	833.823	26.9	0.493799	1.65734	0.01		0.01		2.02511	1.65734	0.01		0.01		100		100				100		100
2	109.9	109.9	74.83	73.68	72.54	gi|6321968	Eno2p [Saccharomyces cerevisiae S288c]	0	auto - shared MS/MS	1.76955	98.4	AAAAEK	iTRAQ8plex@N-term; iTRAQ8plex(K)@6		0.0019414	1167.71	1168.72	1167.71	1168.71	1	10	10.1.4.2.2	0.1	1706.65	0.1	0.790462	0.0690453	0.229524	0.207088	0.349284	0.13389	1.26508	0.0690453	0.290367	0.209569	0.441874	0.137697	4.35684	0.207088	3.44392	0.209569	1.52178	0.238911	2.863	0.13389	2.26309	0.137697	0.657127	0.238911
2	109.9	109.9	74.83	73.68	72.54	gi|6321968	Eno2p [Saccharomyces cerevisiae S288c]	0	auto - shared MS/MS	1.284	95.05	LNQLLR	iTRAQ8plex@N-term		-0.0104443	1059.66	1060.67	1059.67	1060.68	1	10	10.1.4.64.1	6.3	54979.6	6.3	0.996719	0.0794889	0.785283	0.090247	0.959796	0.0834184	1.00329	0.0794889	0.787868	0.0910043	0.962956	0.084237	1.27343	0.090247	1.26925	0.0910043	1.22223	0.0944559	1.04189	0.0834184	1.03847	0.084237	0.818177	0.0944559
2	109.9	109.9	74.83	73.68	72.54	gi|6321968	Eno2p [Saccharomyces cerevisiae S288c]	0	auto - discordant peptide type	1.11919	99	FRSIVPSGASTGVHEALEMRDEDKSK	iTRAQ8plex@N-term; iTRAQ8plex(K)@24; iTRAQ8plex(K)@26	cleaved V-F@N-term; missed R-S@2; missed R-D@20; missed K-S@24	-0.0188229	3758	3759.01	3758.02	3759.03	1	9	2.1.4.115.1	11.4	1188.72	11.4	0.600261	0.499738	0.147222	2.23584	0.234735	1.10024	1.66594	0.499738	0.245263	2.26112	0.391054	1.15074	6.79245	2.23584	4.07725	2.26112	1.59442	2.46443	4.26013	1.10024	2.55719	1.15074	0.627185	2.46443
2	109.9	109.9	74.83	73.68	72.54	gi|6321968	Eno2p [Saccharomyces cerevisiae S288c]	0	auto - shared MS/MS	0.508638	70.14	SEFFK	iTRAQ8plex@N-term; iTRAQ8plex(K)@5	cleaved S-S@N-term	0.0217425	1264.75	1265.76	1264.73	1265.73	1	8	12.1.4.66.7	6.5	1237.1	6.5	0.645714	0.465061	0.441969	0.681369	0.428396	0.634793	1.54867	0.465061	0.684465	0.73261	0.663446	0.689504	2.2626	0.681369	1.461	0.73261	0.96929	0.850528	2.33429	0.634793	1.50728	0.689504	1.03168	0.850528
2	109.9	109.9	74.83	73.68	72.54	gi|6321968	Eno2p [Saccharomyces cerevisiae S288c]	0	auto - shared MS/MS	0.386158	60.22	GHDGK	iTRAQ8plex@N-term; iTRAQ8plex(K)@5	cleaved A-G@N-term	0.0294212	1120.67	1121.68	1120.65	1121.65	1	8	6.1.4.1.2	0	5978.67	0	0.667914	0.147709	0.259064	0.338333	0.428229	0.203208	1.4972	0.147709	0.387871	0.352081	0.641145	0.225356	3.86005	0.338333	2.57818	0.352081	1.65298	0.37873	2.3352	0.203208	1.55971	0.225356	0.604966	0.37873
2	109.9	109.9	74.83	73.68	72.54	gi|6321968	Eno2p [Saccharomyces cerevisiae S288c]	0	auto - shared MS/MS	0.307153	52.04	TGQIK	iTRAQ8plex@N-term; iTRAQ8plex(K)@5		0.000731246	1153.73	1154.74	1153.73	1154.74	1	7	11.1.4.4.2	0.3	3661.45	0.3	0.974551	0.0929455	0.475787	0.154944	0.639336	0.120965	1.02611	0.0929455	0.488211	0.155832	0.656031	0.122101	2.10178	0.154944	2.0483	0.155832	1.34375	0.174004	1.56412	0.120965	1.52432	0.122101	0.744188	0.174004
2	109.9	109.9	74.83	73.68	72.54	gi|6321968	Eno2p [Saccharomyces cerevisiae S288c]	0	auto - shared MS/MS	0.246417	44.65	WMGK	iTRAQ8plex@N-term; iTRAQ8plex(K)@4		-0.0165914	1128.64	1129.65	1128.66	1129.66	1	6	6.1.4.64.3	6.3	1074.72	6.3	0.759007	0.202616	0.414482	0.313044	0.522165	0.27089	1.31751	0.202616	0.546085	0.333575	0.687957	0.294376	2.41265	0.313044	1.83122	0.333575	1.2598	0.378946	1.91511	0.27089	1.45358	0.294376	0.793777	0.378946
2	109.9	109.9	74.83	73.68	72.54	gi|6321968	Eno2p [Saccharomyces cerevisiae S288c]	0	auto - discordant peptide type	0.0772745	99	FRSIVPSGASTGVHEALEMRDEDK	No iTRAQ8plex@N-term; iTRAQ8plex(S)@10; iTRAQ8plex(K)@24	cleaved V-F@N-term; missed R-S@2; missed R-D@20	-0.124053	3238.56	3239.57	3238.69	3239.69	1	16	4.1.4.104.4	10.3	1005.7	10.3	0.511784	0.705735	0.303766	0.883036	0.361859	1.15484	1.95395	0.705735	0.593543	1.04107	0.707053	1.27973	3.29201	0.883036	1.6848	1.04107	1.19124	1.38543	2.76351	1.15484	1.41432	1.27973	0.839461	1.38543
2	109.9	109.9	74.83	73.68	72.54	gi|6321968	Eno2p [Saccharomyces cerevisiae S288c]	0	auto - discordant peptide type	0.0560111	99	NVPLYQHLADLSKSKT	iTRAQ8plex@N-term; iTRAQ8plex(K)@13; Lys->Asn@15	cleaved T-S@C-term; missed K-S@13; missed K-T@15	0.0728415	2407.4	2408.41	2407.33	2408.34	1	13	4.1.4.117.2	11.6	1259.61	11.6	1.03349	0.083899	0.316277	0.216858	0.463614	0.147849	0.967599	0.083899	0.306029	0.21781	0.448592	0.149241	3.16179	0.216858	3.26766	0.21781	1.46585	0.249522	2.15697	0.147849	2.2292	0.149241	0.682199	0.249522
2	109.9	109.9	74.83	73.68	72.54	gi|6321968	Eno2p [Saccharomyces cerevisiae S288c]	0	auto - discordant peptide type	0.0390538	99	EELGDKAVYAGENFHHGDKL	iTRAQ8plex@N-term; Cation:K(E)@2; iTRAQ8plex(K)@6; iTRAQ8plex(K)@19	cleaved E-E@N-term; missed K-A@6; missed K-L@19	-0.0594293	3178.56	3179.57	3178.62	3179.63	1	14	6.1.4.200.3	19.9	936.446	19.9	0.417349	1.66409	0.112599	6.17714	0.01		2.39608	1.66409	0.269796	6.36097	0.01		8.88108	6.17714	3.70651	6.36097	0.01		100		100		100
2	109.9	109.9	74.83	73.68	72.54	gi|6321968	Eno2p [Saccharomyces cerevisiae S288c]	0	auto - low confidence	0.0371573	8.633	SLTKK	iTRAQ8plex@N-term; iTRAQ8plex(K)@4; iTRAQ8plex(K)@5	missed K-K@4	-0.0447337	1487.94	1488.94	1487.98	1488.99	1	6	6.1.4.6.4	0.5	1924.79	0.5	0.684932	0.13353	0.282425	0.327678	0.319401	0.260857	1.46	0.13353	0.412341	0.335796	0.466326	0.270985	3.54076	0.327678	2.42518	0.335796	1.13092	0.403701	3.13086	0.260857	2.14442	0.270985	0.884234	0.403701
2	109.9	109.9	74.83	73.68	72.54	gi|6321968	Eno2p [Saccharomyces cerevisiae S288c]	0	auto - low confidence	0.0366845	8.548	SLTK	iTRAQ8plex@N-term; iTRAQ8plex(K)@4		0.0973781	1055.78	1056.79	1055.68	1056.69	1	3	4.1.4.24.3	2.3	3435	2.3	1.01236	0.143963	0.281812	0.395286	0.462757	0.24173	0.987789	0.143963	0.278371	0.396226	0.457106	0.243265	3.54847	0.395286	3.59233	0.396226	1.64208	0.441252	2.16096	0.24173	2.18768	0.243265	0.608984	0.441252
2	109.9	109.9	74.83	73.68	72.54	gi|6321968	Eno2p [Saccharomyces cerevisiae S288c]	0	auto - low confidence	0.0268721	6.353	AFVK	iTRAQ8plex@N-term; iTRAQ8plex(K)@4	cleaved A-A@N-term	-0.0334817	1071.66	1072.66	1071.69	1072.7	1	4	12.1.4.9.3	0.8	4626.56	0.8	0.899313	0.0905455	0.396442	0.180261	0.563461	0.120663	1.11196	0.0905455	0.440827	0.183626	0.626546	0.125635	2.52244	0.180261	2.26846	0.183626	1.4213	0.200199	1.77475	0.120663	1.59605	0.125635	0.703583	0.200199
2	109.9	109.9	74.83	73.68	72.54	gi|6321968	Eno2p [Saccharomyces cerevisiae S288c]	0	auto - discordant peptide type	0.00348833	99	IATAIEKKAAD	iTRAQ8plex@N-term; iTRAQ8plex(K)@7; Lys->Glu@8	cleaved D-A@C-term; missed K-K@7; missed K-A@8	0.108725	1739.1	1740.11	1738.99	1740	1	13	10.1.4.121.1	12	1239.09	12	3.68689	0.261345	1.10093	0.345716	1.26965	0.316776	0.271232	0.261345	0.298608	0.24503	0.344368	0.202155	0.908321	0.345716	3.34888	0.24503	1.15325	0.303455	0.787621	0.316776	2.90387	0.202155	0.867117	0.303455
2	109.9	109.9	74.83	73.68	72.54	gi|6321968	Eno2p [Saccharomyces cerevisiae S288c]	0	auto - discordant peptide type	0.00261362	99	ANLDVKDQKAVD	iTRAQ8plex@N-term; iTRAQ8plex(K)@6; Lys->Thr@9	cleaved D-D@C-term; missed K-D@6; missed K-A@9	-0.0413227	1896	1897.01	1896.04	1897.05	1	14	10.1.4.82.1	8.1	2054.55	8.1	7.74262	0.363263	1.86824	0.419789	2.22421	0.396724	0.129155	0.363263	0.241294	0.22221	0.287269	0.174768	0.535262	0.419789	4.14433	0.22221	1.19053	0.273509	0.449598	0.396724	3.48106	0.174768	0.839958	0.273509
2	109.9	109.9	74.83	73.68	72.54	gi|6321968	Eno2p [Saccharomyces cerevisiae S288c]	0	auto - discordant peptide type	0.00174066	98.95	RIATAIEKK	No iTRAQ8plex@N-term; Ile->Gly@2; iTRAQ8plex(K)@8; iTRAQ8plex(K)@9	cleaved A-R@N-term; missed R-I@1; missed K-K@8	-0.0600402	1580.92	1581.93	1580.98	1581.99	1	12	10.1.4.88.2	8.7	6043.27	8.7	0.581078	0.0728731	0.140044	0.251801	0.209472	0.172146	1.72094	0.0728731	0.241008	0.257469	0.360489	0.180334	7.14059	0.251801	4.14924	0.257469	1.49575	0.301021	4.7739	0.172146	2.77401	0.180334	0.668559	0.301021
2	109.9	109.9	74.83	73.68	72.54	gi|6321968	Eno2p [Saccharomyces cerevisiae S288c]	0	auto - discordant peptide type	0.000434512	58.66	FRSIVPSGASTGVHEALEMR	iTRAQ8plex@N-term; iTRAQ8plex(S)@10	cleaved V-F@N-term; missed R-S@2	-0.00874798	2751.49	2752.49	2751.5	2752.5	1	9	3.1.4.92.2	9.1	910.96	9.1	0.834888	0.342699	0.421421	0.670832	0.4946	0.441197	1.19776	0.342699	0.504764	0.679828	0.592415	0.454758	2.37292	0.670832	1.98113	0.679828	1.17365	0.734424	2.02183	0.441197	1.68801	0.454758	0.852045	0.734424
2	109.9	109.9	74.83	73.68	72.54	gi|6321968	Eno2p [Saccharomyces cerevisiae S288c]	0	auto - discordant peptide type	0.000434512	99	LRIEEELGDKAVYAGENFHHGDKL	No iTRAQ8plex@N-term; Dioxidation(R)@2; iTRAQ8plex(K)@10; Deamidated(N)@17; iTRAQ8plex(K)@23	cleaved L-L@N-term; missed R-I@2; missed K-A@10; missed K-L@23	-0.128334	3380.62	3381.62	3380.75	3381.75	1	17	4.1.4.153.1	15.2	1157.16	15.2	0.76145	0.1651	0.240493	0.47701	0.348565	0.299446	1.31329	0.1651	0.315835	0.4848	0.457765	0.311704	4.15813	0.47701	3.16621	0.4848	1.44938	0.545381	2.8689	0.299446	2.18453	0.311704	0.689951	0.545381
2	109.9	109.9	74.83	73.68	72.54	gi|6321968	Eno2p [Saccharomyces cerevisiae S288c]	0	auto - shared MS/MS	0	99	AADALLLK	iTRAQ8plex@N-term; iTRAQ8plex(K)@8		0.0194126	1421.93	1422.93	1421.91	1422.91	1	14	12.1.4.113.1	11.2	4356.86	11.2	0.694635	0.0727382	0.284715	0.151271	0.361307	0.121321	1.43961	0.0727382	0.409877	0.15769	0.520139	0.129236	3.51228	0.151271	2.43975	0.15769	1.26901	0.185186	2.76773	0.121321	1.92256	0.129236	0.788015	0.185186
2	109.9	109.9	74.83	73.68	72.54	gi|6321968	Eno2p [Saccharomyces cerevisiae S288c]	0	auto - shared MS/MS	0	99	AADALLLK	iTRAQ8plex@N-term; iTRAQ8plex(K)@8		-0.0398362	1421.87	1422.87	1421.91	1422.91	1	14	11.1.4.104.1	10.3	955.536	10.3	2.54708	0.21332	0.899159	0.323331	1.58172	0.238837	0.392607	0.21332	0.353016	0.26521	0.620995	0.151119	1.11215	0.323331	2.83273	0.26521	1.75911	0.286137	0.632222	0.238837	1.61032	0.151119	0.568468	0.286137
2	109.9	109.9	74.83	73.68	72.54	gi|6321968	Eno2p [Saccharomyces cerevisiae S288c]	0	auto - shared MS/MS	0	99	AADALLLKVNQIGTLSESIK	iTRAQ8plex@N-term; iTRAQ8plex(K)@8; iTRAQ8plex(K)@20	missed K-V@8	-0.0745486	2995.73	2996.74	2995.8	2996.81	1	23	11.1.4.234.5	23.3	1206.86	23.3	0.828608	0.403487	0.276765	0.890857	0.39537	0.681537	1.20684	0.403487	0.334012	0.897884	0.47715	0.690697	3.61318	0.890857	2.99391	0.897884	1.42854	1.05256	2.52928	0.681537	2.09578	0.690697	0.700015	1.05256
2	109.9	109.9	74.83	73.68	72.54	gi|6321968	Eno2p [Saccharomyces cerevisiae S288c]	0	auto - shared MS/MS	0	99	AAGHDGKVK	iTRAQ8plex@N-term; iTRAQ8plex(K)@7; iTRAQ8plex(K)@9	missed K-V@7	-0.0121277	1794.08	1795.08	1794.09	1795.1	1	9	2.1.4.8.5	0.7	1753.92	0.7	3.12461	0.271496	0.67518	0.678196	0.870808	0.508617	0.32004	0.271496	0.216085	0.637991	0.278693	0.453623	1.48109	0.678196	4.62782	0.637991	1.28974	0.769425	1.14836	0.508617	3.58817	0.453623	0.775349	0.769425
2	109.9	109.9	74.83	73.68	72.54	gi|6321968	Eno2p [Saccharomyces cerevisiae S288c]	0	auto - shared MS/MS	0	99	AAGHDGKVK	iTRAQ8plex@N-term; iTRAQ8plex(K)@7; iTRAQ8plex(K)@9	missed K-V@7	0.0156708	1794.1	1795.11	1794.09	1795.1	1	16	3.1.4.4.2	0.3	19811.7	0.3	0.802945	0.0429515	0.159257	0.157811	0.309224	0.0847281	1.24541	0.0429515	0.198341	0.159359	0.385112	0.0875777	6.27916	0.157811	5.04183	0.159359	1.94167	0.175298	3.23391	0.0847281	2.59665	0.0875777	0.515021	0.175298
2	109.9	109.9	74.83	73.68	72.54	gi|6321968	Eno2p [Saccharomyces cerevisiae S288c]	0	auto - shared MS/MS	0	99	AAGHDGKVK	iTRAQ8plex@N-term; iTRAQ8plex(K)@7; iTRAQ8plex(K)@9	missed K-V@7	0.00728019	1794.1	1795.1	1794.09	1795.1	1	16	4.1.4.3.1	0.2	8091.15	0.2	0.773108	0.0233957	0.15508	0.0852693	0.263312	0.0557073	1.29348	0.0233957	0.200593	0.0859856	0.340589	0.0567977	6.44828	0.0852693	4.98522	0.0859856	1.69791	0.0997471	3.79778	0.0557073	2.93609	0.0567977	0.58896	0.0997471
2	109.9	109.9	74.83	73.68	72.54	gi|6321968	Eno2p [Saccharomyces cerevisiae S288c]	0	auto - shared MS/MS	0	99	AAGHDGKVK	iTRAQ8plex@N-term; iTRAQ8plex(K)@7; iTRAQ8plex(K)@9	missed K-V@7	-0.00797549	1794.08	1795.09	1794.09	1795.1	1	15	13.1.4.30.1	2.9	756.373	2.9	0.76781	0.166757	0.118358	0.774682	0.166332	0.534027	1.30241	0.166757	0.15415	0.778193	0.216632	0.539108	8.44893	0.774682	6.48717	0.778193	1.40533	0.928957	6.01206	0.534027	4.61613	0.539108	0.711577	0.928957
2	109.9	109.9	74.83	73.68	72.54	gi|6321968	Eno2p [Saccharomyces cerevisiae S288c]	0	auto - discordant peptide type	0	99	AAGHDGKVK	iTRAQ8plex@N-term; Dehydrated(D)@5; iTRAQ8plex(K)@7; iTRAQ8plex(K)@9	missed K-V@7	0.0191978	1776.1	1777.1	1776.08	1777.08	1	13	4.1.4.3.4	0.2	630.84	0.2	0.872428	0.0775894	0.166013	0.292573	0.255912	0.207053	1.14623	0.0775894	0.190288	0.29474	0.293334	0.210103	6.02362	0.292573	5.25518	0.29474	1.54152	0.351742	3.90759	0.207053	3.40909	0.210103	0.64871	0.351742
2	109.9	109.9	74.83	73.68	72.54	gi|6321968	Eno2p [Saccharomyces cerevisiae S288c]	0	auto - discordant peptide type	0	57.84	AAGHDGKVK	iTRAQ8plex@N-term; iTRAQ8plex(K)@7; Val->Leu@8; iTRAQ8plex(K)@9	missed K-V@7	0.0148738	1808.12	1809.13	1808.1	1809.11	1	16	3.1.4.5.2	0.4	4369.68	0.4	0.7213	0.152386	0.28955	0.322988	0.405089	0.231272	1.38639	0.152386	0.401428	0.336778	0.56161	0.250171	3.45363	0.322988	2.49111	0.336778	1.39903	0.379058	2.46859	0.231272	1.7806	0.250171	0.714781	0.379058
2	109.9	109.9	74.83	73.68	72.54	gi|6321968	Eno2p [Saccharomyces cerevisiae S288c]	0	auto - discordant peptide type	0	27.8	AAGHDGKVK	iTRAQ8plex@N-term; iTRAQ8plex(K)@7; Val->Leu@8; iTRAQ8plex(K)@9	missed K-V@7	0.00675405	1808.11	1809.12	1808.1	1809.11	1	16	4.1.4.4.3	0.3	1859.4	0.3	0.826197	0.0836349	0.28874	0.204537	0.409269	0.14763	1.21036	0.0836349	0.349481	0.207795	0.495365	0.152112	3.46333	0.204537	2.86139	0.207795	1.41743	0.240787	2.44338	0.14763	2.01871	0.152112	0.705501	0.240787
2	109.9	109.9	74.83	73.68	72.54	gi|6321968	Eno2p [Saccharomyces cerevisiae S288c]	1	auto	0	99	AAQDSFAANWGVMVSHR	iTRAQ8plex@N-term		0.0987809	2150.16	2151.17	2150.06	2151.07	1	27	9.1.6.193.3	19.2	585.456	19.2	0.769535	2.11701	0.01		0.01		1.29949	2.11701	0.01		0.01		100		100				100		100
2	109.9	109.9	74.83	73.68	72.54	gi|6321968	Eno2p [Saccharomyces cerevisiae S288c]	1	auto	0	99	AAQDSFAANWGVMVSHR	iTRAQ8plex@N-term		0.0472676	2150.11	2151.12	2150.06	2151.07	1	16	9.1.6.220.2	21.9	449.02	21.9	0.01		0.01		0.01		100						100						100
2	109.9	109.9	74.83	73.68	72.54	gi|6321968	Eno2p [Saccharomyces cerevisiae S288c]	1	auto	0	99	AAQDSFAANWGVMVSHR	iTRAQ8plex@N-term		-0.0159643	2150.05	2151.05	2150.06	2151.07	1	14	9.1.6.229.4	22.8	382.892	22.8	0.01		0.01		0.01		100						100						100
2	109.9	109.9	74.83	73.68	72.54	gi|6321968	Eno2p [Saccharomyces cerevisiae S288c]	1	auto	0	99	AAQDSFAANWGVMVSHR	iTRAQ8plex@N-term		-0.0279271	2150.04	2151.04	2150.06	2151.07	1	14	9.1.6.275.1	27.4	488.282	27.4	0.01		0.218085	5.23973	0.242364	5.65134	100		100		100		4.58536	5.23973	0.01		1.11132	7.51999	4.12603	5.65134	0.01		0.899828	7.51999
2	109.9	109.9	74.83	73.68	72.54	gi|6321968	Eno2p [Saccharomyces cerevisiae S288c]	0	auto - discordant peptide type	0	99	AAQDSFAANWGVMVSHR	iTRAQ8plex@N-term; iTRAQ8plex(S)@15		0.0276962	2454.3	2455.3	2454.27	2455.28	1	20	4.1.4.116.2	11.5	3129.48	11.5	0.86213	0.345737	0.41245	0.63162	0.304318	0.827037	1.15992	0.345737	0.478408	0.665667	0.352984	0.853322	2.42454	0.63162	2.09027	0.665667	0.73783	1.00378	3.28604	0.827037	2.83299	0.853322	1.35532	1.00378
2	109.9	109.9	74.83	73.68	72.54	gi|6321968	Eno2p [Saccharomyces cerevisiae S288c]	0	auto - shared MS/MS	0	99	AAQDSFAANWGVMVSHR	iTRAQ8plex@N-term		-0.0780724	2149.99	2150.99	2150.06	2151.07	1	31	11.1.4.135.2	13.4	881.982	13.4	0.652506	0.370031	0.215271	0.903695	0.374258	0.590724	1.53255	0.370031	0.329914	0.935656	0.573569	0.638547	4.64531	0.903695	3.03109	0.935656	1.73854	1.04282	2.67196	0.590724	1.74347	0.638547	0.575194	1.04282
2	109.9	109.9	74.83	73.68	72.54	gi|6321968	Eno2p [Saccharomyces cerevisiae S288c]	0	auto - discordant peptide type	0	27.8	AAQDSFAANWGVMVSHR	iTRAQ8plex@N-term; iTRAQ8plex(S)@5; Asn->Gly@9		0.0874179	2397.33	2398.34	2397.25	2398.25	1	18	4.1.4.122.1	12.1	2054.38	12.1	0.752414	0.325089	0.359241	0.597376	0.537642	0.450868	1.32906	0.325089	0.477451	0.622512	0.714556	0.483679	2.78364	0.597376	2.09445	0.622512	1.4966	0.696506	1.85997	0.450868	1.39947	0.483679	0.668179	0.696506
2	109.9	109.9	74.83	73.68	72.54	gi|6321968	Eno2p [Saccharomyces cerevisiae S288c]	0	auto - discordant peptide type	0	27.8	AAQDSFAANWGVMVSHR	iTRAQ8plex@N-term; iTRAQ8plex(S)@5		-0.0496955	2454.22	2455.23	2454.27	2455.28	1	8	4.1.4.251.2	25	875.49	25	0.794384	1.38851	0.406532	1.90661	0.559275	2.39478	1.25884	1.38851	0.511757	1.95978	0.704036	2.43732	2.45983	1.90661	1.95405	1.95978	1.37572	2.76546	1.78803	2.39478	1.42038	2.43732	0.726891	2.76546
2	109.9	109.9	74.83	73.68	72.54	gi|6321968	Eno2p [Saccharomyces cerevisiae S288c]	0	auto - low confidence	0	0	AAQDSFAANWGVMVSHR	iTRAQ8plex@N-term; Deamidated(N)@9; Trp->Thr@10		0.0439624	2066.06	2067.07	2066.02	2067.02	1	8	8.1.4.127.2	12.6	4054.94	12.6	0.921341	0.156189	1.22268	0.135657	0.994462	0.155587	1.08537	0.156189	1.32707	0.145809	1.07936	0.164513	0.817876	0.135657	0.753542	0.145809	0.813346	0.145164	1.00557	0.155587	0.926472	0.164513	1.22949	0.145164
2	109.9	109.9	74.83	73.68	72.54	gi|6321968	Eno2p [Saccharomyces cerevisiae S288c]	0	auto - low confidence	0	0	AAQDSFAANWGVMVSHR	iTRAQ8plex@N-term; Asn->Gly@9		-0.0206888	2093.02	2094.03	2093.04	2094.05	1	31	9.1.6.134.2	13.3	769.285	13.3	0.636739	0.349926	0.388096	0.589073	0.456899	0.473087	1.5705	0.349926	0.609506	0.620084	0.71756	0.511184	2.57668	0.589073	1.64067	0.620084	1.17728	0.697042	2.18867	0.473087	1.39361	0.511184	0.849414	0.697042
2	109.9	109.9	74.83	73.68	72.54	gi|6321968	Eno2p [Saccharomyces cerevisiae S288c]	0	auto - low confidence	0	0	AAQDSFAANWGVMVSHR	iTRAQ8plex@N-term		0.1629	2150.23	2151.23	2150.06	2151.07	1	5	11.1.4.163.4	16.2	588.726	16.2	1.03056	0.837959	0.390542	1.85187	0.637413	1.09401	0.970346	0.837959	0.378961	1.83194	0.618512	1.05992	2.56054	1.85187	2.63879	1.83194	1.63213	1.96232	1.56884	1.09401	1.61678	1.05992	0.612698	1.96232
2	109.9	109.9	74.83	73.68	72.54	gi|6321968	Eno2p [Saccharomyces cerevisiae S288c]	0	auto - discordant peptide type	0	99	AMRIGSEVYHNLK	No iTRAQ8plex@N-term; iTRAQ8plex(K)@13	cleaved E-A@N-term; missed R-I@3	0.0127537	1821	1822.01	1820.99	1821.99	1	12	1.1.4.137.1	13.6	1125.63	13.6	0.927661	0.328982	0.289645	0.743009	0.378692	0.602327	1.07798	0.328982	0.312232	0.756609	0.408222	0.619026	3.4525	0.743009	3.20275	0.756609	1.30743	0.909409	2.64067	0.602327	2.44965	0.619026	0.764857	0.909409
2	109.9	109.9	74.83	73.68	72.54	gi|6321968	Eno2p [Saccharomyces cerevisiae S288c]	0	auto - discordant peptide type	0	97.59	AMRIGSEVYHNLK	No iTRAQ8plex@N-term; iTRAQ8plex(K)@13	cleaved E-A@N-term; missed R-I@3	0.0269208	1821.01	1822.02	1820.99	1821.99	1	13	4.1.4.100.1	9.9	7754.34	9.9	0.930976	0.06704	0.370318	0.135629	0.334002	0.154371	1.07414	0.06704	0.397774	0.137816	0.358766	0.156296	2.70038	0.135629	2.51399	0.137816	0.901933	0.195779	2.99399	0.154371	2.78734	0.156296	1.10873	0.195779
2	109.9	109.9	74.83	73.68	72.54	gi|6321968	Eno2p [Saccharomyces cerevisiae S288c]	0	auto - discordant peptide type	0	95.69	AMRIGSEVYHNLK	No iTRAQ8plex@N-term; Deamidated(N)@11; iTRAQ8plex(K)@13	cleaved E-A@N-term; missed R-I@3	0.0626792	1822.03	1823.04	1821.97	1822.98	1	12	4.1.4.112.3	11.1	1048.21	11.1	0.898185	0.205529	0.371757	0.387371	0.307502	0.564895	1.11336	0.205529	0.413898	0.400857	0.34236	0.574227	2.68993	0.387371	2.41605	0.400857	0.82716	0.661476	3.25201	0.564895	2.9209	0.574227	1.20896	0.661476
2	109.9	109.9	74.83	73.68	72.54	gi|6321968	Eno2p [Saccharomyces cerevisiae S288c]	0	auto - discordant peptide type	0	93.67	AMRIGSEVYHNLK	No iTRAQ8plex@N-term; iTRAQ8plex(K)@13	cleaved E-A@N-term; missed R-I@3	0.0538983	1821.04	1822.05	1820.99	1821.99	1	12	4.1.4.83.1	8.2	588.726	8.2	0.859372	0.251942	0.324073	0.575225	0.30163	0.597378	1.16364	0.251942	0.377105	0.583577	0.350988	0.605424	3.08572	0.575225	2.65178	0.583577	0.930745	0.796208	3.31533	0.597378	2.8491	0.605424	1.07441	0.796208
2	109.9	109.9	74.83	73.68	72.54	gi|6321968	Eno2p [Saccharomyces cerevisiae S288c]	0	auto - shared MS/MS	0	96.77	ANLDVK	iTRAQ8plex@N-term; iTRAQ8plex(K)@6		-0.0301287	1266.75	1267.75	1266.78	1267.78	1	10	12.1.4.6.5	0.5	11894.9	0.5	0.567517	0.103368	0.330716	0.160584	0.468288	0.123208	1.76206	0.103368	0.582742	0.177304	0.825153	0.144326	3.02374	0.160584	1.71602	0.177304	1.41598	0.189558	2.13544	0.123208	1.2119	0.144326	0.706224	0.189558
2	109.9	109.9	74.83	73.68	72.54	gi|6321968	Eno2p [Saccharomyces cerevisiae S288c]	0	auto - low confidence	0	0	ANLDVK	iTRAQ8plex@N-term; iTRAQ8plex(K)@6		0.0641118	1266.84	1267.85	1266.78	1267.78	1	4	12.1.4.28.3	2.7	1728.73	2.7	0.836942	0.130594	0.307237	0.325392	0.424231	0.223224	1.19483	0.130594	0.367095	0.331469	0.506883	0.231993	3.25482	0.325392	2.72409	0.331469	1.38079	0.377686	2.35721	0.223224	1.97284	0.231993	0.72422	0.377686
2	109.9	109.9	74.83	73.68	72.54	gi|6321968	Eno2p [Saccharomyces cerevisiae S288c]	0	auto - shared MS/MS	0	99	ANLDVKDQK	iTRAQ8plex@N-term; iTRAQ8plex(K)@6; iTRAQ8plex(K)@9	missed K-D@6	0.0103337	1942.17	1943.18	1942.16	1943.17	1	16	3.1.4.28.4	2.7	8735.39	2.7	0.803744	0.140567	0.230579	0.376897	0.361107	0.249772	1.24418	0.140567	0.286881	0.385185	0.449282	0.262111	4.33691	0.376897	3.48576	0.385185	1.56609	0.437029	2.76926	0.249772	2.22578	0.262111	0.638533	0.437029
2	109.9	109.9	74.83	73.68	72.54	gi|6321968	Eno2p [Saccharomyces cerevisiae S288c]	0	auto - shared MS/MS	0	99	ANLDVKDQK	iTRAQ8plex@N-term; iTRAQ8plex(K)@6; iTRAQ8plex(K)@9	missed K-D@6	-0.0263352	1942.13	1943.14	1942.16	1943.17	1	16	4.1.4.17.3	1.6	1709.85	1.6	0.792525	0.118545	0.232938	0.313566	0.359675	0.214882	1.26179	0.118545	0.293919	0.321073	0.453834	0.225695	4.29299	0.313566	3.4023	0.321073	1.54408	0.367708	2.78029	0.214882	2.20345	0.225695	0.647634	0.367708
2	109.9	109.9	74.83	73.68	72.54	gi|6321968	Eno2p [Saccharomyces cerevisiae S288c]	0	auto - shared MS/MS	0	99	ANLDVKDQK	iTRAQ8plex@N-term; iTRAQ8plex(K)@6; iTRAQ8plex(K)@9	missed K-D@6	0.0324993	1942.19	1943.2	1942.16	1943.17	1	16	5.1.4.21.1	2	14130.4	2	3.70085	0.0737191	0.77955	0.122975	1.58808	0.0867948	0.270208	0.0737191	0.210641	0.102763	0.429112	0.054505	1.28279	0.122975	4.74742	0.102763	2.03717	0.112513	0.629691	0.0867948	2.33039	0.054505	0.490876	0.112513
2	109.9	109.9	74.83	73.68	72.54	gi|6321968	Eno2p [Saccharomyces cerevisiae S288c]	0	auto - discordant peptide type	0	99	ANLDVKDQK	iTRAQ8plex@N-term; iTRAQ8plex(K)@6; Asp->Glu@7; iTRAQ8plex(K)@9	missed K-D@6	0.0535316	1956.23	1957.24	1956.18	1957.18	1	16	5.1.4.49.2	4.8	1703.77	4.8	20.6812	0.992951	7.0704	1.00328	0.39398	2.52185	0.0483531	0.992951	0.341876	0.156915	0.0190501	2.31901	0.141435	1.00328	2.92504	0.156915	0.0557224	2.32345	2.5382	2.52185	52.493	2.31901	17.9461	2.32345
2	109.9	109.9	74.83	73.68	72.54	gi|6321968	Eno2p [Saccharomyces cerevisiae S288c]	0	auto - discordant peptide type	0	99	ANLDVKDQK	iTRAQ8plex@N-term; Deamidated(N)@2; iTRAQ8plex(K)@6; iTRAQ8plex(K)@9	missed K-D@6	0.0624131	1943.21	1944.21	1943.15	1944.15	1	13	5.1.4.49.6	4.8	457.083	4.8	2.21024	0.2452	0.712898	0.470214	1.00875	0.333413	0.452439	0.2452	0.322543	0.429075	0.456395	0.27234	1.40272	0.470214	3.10037	0.429075	1.41499	0.484919	0.991331	0.333413	2.19108	0.27234	0.706717	0.484919
2	109.9	109.9	74.83	73.68	72.54	gi|6321968	Eno2p [Saccharomyces cerevisiae S288c]	0	auto - shared MS/MS	0	99	ANLDVKDQK	iTRAQ8plex@N-term; iTRAQ8plex(K)@6; iTRAQ8plex(K)@9	missed K-D@6	0.0266399	1942.19	1943.19	1942.16	1943.17	1	16	5.1.4.51.3	5	907.353	5	0.915185	0.185939	0.297953	0.446837	0.350373	0.475741	1.09268	0.185939	0.325566	0.448475	0.382844	0.47728	3.35624	0.446837	3.07158	0.448475	1.17594	0.626806	2.8541	0.475741	2.61203	0.47728	0.850387	0.626806
2	109.9	109.9	74.83	73.68	72.54	gi|6321968	Eno2p [Saccharomyces cerevisiae S288c]	0	auto - shared MS/MS	0	99	ANLDVKDQK	iTRAQ8plex@N-term; iTRAQ8plex(K)@6; iTRAQ8plex(K)@9	missed K-D@6	-0.0184955	1942.14	1943.15	1942.16	1943.17	1	16	6.1.4.61.1	6	8055.89	6	0.834816	0.113869	0.25682	0.31053	0.390785	0.199656	1.19787	0.113869	0.307636	0.316217	0.468109	0.208391	3.89378	0.31053	3.25059	0.316217	1.52163	0.356215	2.55895	0.199656	2.13626	0.208391	0.657191	0.356215
2	109.9	109.9	74.83	73.68	72.54	gi|6321968	Eno2p [Saccharomyces cerevisiae S288c]	0	auto - shared MS/MS	0	99	ANLDVKDQK	iTRAQ8plex@N-term; iTRAQ8plex(K)@6; iTRAQ8plex(K)@9	missed K-D@6	0.066305	1942.23	1943.23	1942.16	1943.17	1	16	7.1.4.1.1	0	11058.6	0	0.781004	0.0429383	0.204445	0.130733	0.357693	0.0772502	1.2804	0.0429383	0.261772	0.132847	0.457991	0.0807754	4.89129	0.130733	3.82011	0.132847	1.74958	0.147554	2.79569	0.0772502	2.18345	0.0807754	0.571566	0.147554
2	109.9	109.9	74.83	73.68	72.54	gi|6321968	Eno2p [Saccharomyces cerevisiae S288c]	0	auto - shared MS/MS	0	99	ANLDVKDQK	iTRAQ8plex@N-term; iTRAQ8plex(K)@6; iTRAQ8plex(K)@9	missed K-D@6	0.0228087	1942.18	1943.19	1942.16	1943.17	1	16	9.1.6.5.2	0.4	4206.43	0.4	0.705316	0.0991804	0.216567	0.312518	0.306405	0.192854	1.4178	0.0991804	0.307049	0.318466	0.434422	0.202352	4.61751	0.312518	3.2568	0.318466	1.41483	0.358855	3.26365	0.192854	2.30191	0.202352	0.706799	0.358855
2	109.9	109.9	74.83	73.68	72.54	gi|6321968	Eno2p [Saccharomyces cerevisiae S288c]	0	auto - discordant peptide type	0	99	ANLDVKDQK	iTRAQ8plex@N-term; iTRAQ8plex(K)@6; Gln->Arg@8; iTRAQ8plex(K)@9	missed K-D@6	-0.0936558	1970.11	1971.12	1970.2	1971.21	1	12	5.1.4.59.2	5.8	1164.26	5.8	0.0392239	1.46629	0.01		0.0325512	1.50838	25.4947	1.46629	0.228591	6.11979	0.829881	2.10238	100		4.37463	6.11979	3.63042	6.13001	30.7209	1.50838	1.20499	2.10238	0.27545	6.13001
2	109.9	109.9	74.83	73.68	72.54	gi|6321968	Eno2p [Saccharomyces cerevisiae S288c]	0	auto - shared MS/MS	0	99	ANLDVKDQK	iTRAQ8plex@N-term; iTRAQ8plex(K)@6; iTRAQ8plex(K)@9	missed K-D@6	0.00267281	1942.16	1943.17	1942.16	1943.17	1	16	11.1.4.29.3	2.8	2940.86	2.8	0.888324	0.129432	0.15328	0.521802	0.281541	0.288913	1.12572	0.129432	0.172549	0.525405	0.316934	0.29537	6.52402	0.521802	5.79544	0.525405	1.83678	0.585464	3.55189	0.288913	3.15523	0.29537	0.544432	0.585464
2	109.9	109.9	74.83	73.68	72.54	gi|6321968	Eno2p [Saccharomyces cerevisiae S288c]	0	auto - discordant peptide type	0	99	ANLDVKDQK	iTRAQ8plex@N-term; Deamidated(N)@2; iTRAQ8plex(K)@6; iTRAQ8plex(K)@9	missed K-D@6	-0.0462595	1943.1	1944.11	1943.15	1944.15	1	16	11.1.4.32.3	3.1	2337.45	3.1	0.736506	0.177583	0.184841	0.63767	0.342801	0.3219	1.35776	0.177583	0.250971	0.64777	0.465443	0.341471	5.41004	0.63767	3.98453	0.64777	1.85457	0.701206	2.91714	0.3219	2.14849	0.341471	0.539208	0.701206
2	109.9	109.9	74.83	73.68	72.54	gi|6321968	Eno2p [Saccharomyces cerevisiae S288c]	0	auto - discordant peptide type	0	99	ANLDVKDQK	iTRAQ8plex@N-term; iTRAQ8plex(K)@6; Asp->Glu@7; iTRAQ8plex(K)@9	missed K-D@6	-0.0560724	1956.12	1957.13	1956.18	1957.18	1	12	6.1.4.60.2	5.9	1035.78	5.9	7.41925	0.83275	1.42471	0.941162	0.495138	2.0137	0.134785	0.83275	0.192029	0.453223	0.066737	1.83702	0.701895	0.941162	5.20753	0.453223	0.347535	1.88864	2.01964	2.0137	14.9842	1.83702	2.87741	1.88864
2	109.9	109.9	74.83	73.68	72.54	gi|6321968	Eno2p [Saccharomyces cerevisiae S288c]	0	auto - discordant peptide type	0	98.3	ANLDVKDQK	No iTRAQ8plex@N-term; Ammonia-loss(N)@2; iTRAQ8plex(K)@6; iTRAQ8plex(K)@9	missed K-D@6	-0.0186778	1620.91	1621.92	1620.93	1621.94	1	12	10.1.4.18.4	1.7	7373.36	1.7	0.898072	0.0548631	0.24465	0.174513	0.345399	0.108303	1.1135	0.0548631	0.272418	0.175741	0.384601	0.11027	4.08746	0.174513	3.67083	0.175741	1.41181	0.199008	2.8952	0.108303	2.6001	0.11027	0.708312	0.199008
2	109.9	109.9	74.83	73.68	72.54	gi|6321968	Eno2p [Saccharomyces cerevisiae S288c]	0	auto - discordant peptide type	0	96.08	ANLDVKDQKAVD	iTRAQ8plex@N-term; iTRAQ8plex(K)@6; Lys->Val@9	cleaved D-D@C-term; missed K-D@6; missed K-A@9	-0.0591183	1894	1895.01	1894.06	1895.07	1	13	10.1.4.78.7	7.7	1099.24	7.7	3.85847	0.471062	1.30263	0.596046	2.79244	0.48593	0.25917	0.471062	0.337603	0.40519	0.723718	0.212218	0.767678	0.596046	2.96206	0.40519	2.1437	0.422383	0.358109	0.48593	1.38175	0.212218	0.466483	0.422383
2	109.9	109.9	74.83	73.68	72.54	gi|6321968	Eno2p [Saccharomyces cerevisiae S288c]	0	auto - discordant peptide type	0	99	ARIATAIEKK	Formyl@N-term; Deamidated(R)@2; iTRAQ8plex(K)@9; iTRAQ8plex(K)@10	cleaved P-A@N-term; missed R-I@2; missed K-K@9	-0.0531302	1737.01	1738.02	1737.06	1738.07	1	14	10.1.4.137.2	13.6	568.872	13.6	2.00926	0.132643	0.459806	0.265918	0.709133	0.210235	0.497696	0.132643	0.228844	0.244132	0.352933	0.181899	2.17483	0.265918	4.3698	0.244132	1.54225	0.293607	1.41017	0.210235	2.8334	0.181899	0.648405	0.293607
2	109.9	109.9	74.83	73.68	72.54	gi|6321968	Eno2p [Saccharomyces cerevisiae S288c]	0	auto - discordant peptide type	0	99	AVDDFLLSLDGTANK	iTRAQ8plex@N-term; iTRAQ8plex(K)@15		-0.89388	2185.31	2186.32	2186.2	2187.21	1	21	8.1.4.192.4	19.1	844.753	19.1	0.940469	0.0967626	0.280689	0.269903	0.374554	0.187137	1.0633	0.0967626	0.298456	0.273742	0.398262	0.192633	3.56267	0.269903	3.35058	0.273742	1.33441	0.317163	2.66985	0.187137	2.51091	0.192633	0.749395	0.317163
2	109.9	109.9	74.83	73.68	72.54	gi|6321968	Eno2p [Saccharomyces cerevisiae S288c]	0	auto - discordant peptide type	0	99	AVDDFLLSLDGTANK	iTRAQ8plex@N-term; iTRAQ8plex(K)@15		-1.05111	2185.15	2186.16	2186.2	2187.21	1	24	8.1.4.201.1	20	534.623	20	0.832127	0.081509	0.318898	0.186625	0.533015	0.112845	1.20174	0.081509	0.383233	0.189915	0.640545	0.118206	3.13579	0.186625	2.60938	0.189915	1.67142	0.205324	1.87612	0.112845	1.56117	0.118206	0.598292	0.205324
2	109.9	109.9	74.83	73.68	72.54	gi|6321968	Eno2p [Saccharomyces cerevisiae S288c]	0	auto - discordant peptide type	0	99	AVDDFLLSLDGTANK	iTRAQ8plex@N-term; iTRAQ8plex(K)@15		-1.02133	2185.18	2186.19	2186.2	2187.21	1	20	8.1.4.205.1	20.4	1259.24	20.4	0.802892	0.0482401	0.237067	0.137818	0.381987	0.0901385	1.2455	0.0482401	0.295266	0.139898	0.475764	0.0932887	4.21822	0.137818	3.38678	0.139898	1.6113	0.159278	2.61789	0.0901385	2.10188	0.0932887	0.620615	0.159278
2	109.9	109.9	74.83	73.68	72.54	gi|6321968	Eno2p [Saccharomyces cerevisiae S288c]	0	auto - discordant peptide type	0	99	AVDDFLLSLDGTANK	iTRAQ8plex@N-term; iTRAQ8plex(K)@15		-1.98816	2184.22	2185.22	2186.2	2187.21	1	21	8.1.4.215.2	21.4	543.963	21.4	0.792937	0.0757818	0.214592	0.255103	0.330533	0.154496	1.26113	0.0757818	0.27063	0.258333	0.416847	0.159774	4.66	0.255103	3.69508	0.258333	1.54028	0.291312	3.02541	0.154496	2.39896	0.159774	0.64923	0.291312
2	109.9	109.9	74.83	73.68	72.54	gi|6321968	Eno2p [Saccharomyces cerevisiae S288c]	0	auto - discordant peptide type	0	99	AVDDFLLSLDGTANK	iTRAQ8plex@N-term; Ser->Asp@8; iTRAQ8plex(K)@15		0.0253105	2214.22	2215.23	2214.2	2215.21	1	27	8.1.4.218.3	21.7	768.627	21.7	0.841165	0.359146	0.311276	0.823335	0.394502	0.651161	1.18883	0.359146	0.370054	0.842685	0.468995	0.675462	3.21258	0.823335	2.70231	0.842685	1.26737	1.00257	2.53484	0.651161	2.13222	0.675462	0.789036	1.00257
2	109.9	109.9	74.83	73.68	72.54	gi|6321968	Eno2p [Saccharomyces cerevisiae S288c]	0	auto - discordant peptide type	0	99	AVDDFLLSLDGTANK	iTRAQ8plex@N-term; iTRAQ8plex(K)@15		-2.94084	2183.26	2184.27	2186.2	2187.21	1	17	10.1.4.188.1	18.7	710.831	18.7	1.0159	0.203461	0.393499	0.42908	0.533904	0.321908	0.984348	0.203461	0.38734	0.427036	0.525547	0.319179	2.5413	0.42908	2.58171	0.427036	1.35681	0.494558	1.873	0.321908	1.90278	0.319179	0.737023	0.494558
2	109.9	109.9	74.83	73.68	72.54	gi|6321968	Eno2p [Saccharomyces cerevisiae S288c]	0	auto - discordant peptide type	0	99	AVDDFLLSLDGTANK	iTRAQ8plex@N-term; iTRAQ8plex(K)@15		-2.0053	2184.2	2185.21	2186.2	2187.21	1	19	10.1.4.201.1	20	1094.24	20	0.844198	0.0685454	0.338103	0.135712	0.574728	0.0883588	1.18456	0.0685454	0.400502	0.139933	0.680798	0.0947141	2.95768	0.135712	2.49687	0.139933	1.69986	0.150632	1.73995	0.0883588	1.46887	0.0947141	0.588284	0.150632
2	109.9	109.9	74.83	73.68	72.54	gi|6321968	Eno2p [Saccharomyces cerevisiae S288c]	0	auto - discordant peptide type	0	99	AVDDFLLSLDGTANK	iTRAQ8plex@N-term; iTRAQ8plex(K)@15		-3.00919	2183.19	2184.2	2186.2	2187.21	1	20	10.1.4.204.1	20.3	2134.11	20.3	0.761325	0.0463524	0.249789	0.122908	0.44229	0.0747915	1.3135	0.0463524	0.328098	0.125164	0.580948	0.0784448	4.00338	0.122908	3.04787	0.125164	1.77065	0.138244	2.26096	0.0747915	1.72132	0.0784448	0.564763	0.138244
2	109.9	109.9	74.83	73.68	72.54	gi|6321968	Eno2p [Saccharomyces cerevisiae S288c]	0	auto - discordant peptide type	0	99	AVDDFLLSLDGTANK	iTRAQ8plex@N-term; Dehydrated(T)@12; iTRAQ8plex(K)@15		0.0288516	2168.22	2169.23	2168.19	2169.2	1	26	10.1.4.204.2	20.3	1447.61	20.3	0.74468	0.221865	0.185255	0.70588	0.425296	0.355802	1.34286	0.221865	0.248771	0.715677	0.571113	0.374864	5.39797	0.70588	4.01976	0.715677	2.29574	0.767832	2.3513	0.355802	1.75097	0.374864	0.43559	0.767832
2	109.9	109.9	74.83	73.68	72.54	gi|6321968	Eno2p [Saccharomyces cerevisiae S288c]	0	auto - discordant peptide type	0	99	AVDDFLLSLDGTANK	iTRAQ8plex@N-term; iTRAQ8plex(K)@15		-1.8781	2184.33	2185.33	2186.2	2187.21	1	19	10.1.4.214.1	21.3	883.514	21.3	0.75512	0.0567241	0.222536	0.167545	0.334423	0.113697	1.32429	0.0567241	0.294703	0.17077	0.442874	0.118398	4.49365	0.167545	3.39325	0.17077	1.50278	0.197159	2.99022	0.113697	2.25798	0.118398	0.665432	0.197159
2	109.9	109.9	74.83	73.68	72.54	gi|6321968	Eno2p [Saccharomyces cerevisiae S288c]	0	auto - discordant peptide type	0	99	AVDDFLLSLDGTANK	iTRAQ8plex@N-term; Ser->Asp@8; iTRAQ8plex(K)@15		0.106435	2214.31	2215.31	2214.2	2215.21	1	28	10.1.4.223.1	22.2	2755.43	22.2	0.845759	0.184565	0.293229	0.441307	0.343251	0.388252	1.18237	0.184565	0.346705	0.449467	0.40585	0.397502	3.41031	0.441307	2.8843	0.449467	1.17059	0.564531	2.91332	0.388252	2.46396	0.397502	0.854268	0.564531
2	109.9	109.9	74.83	73.68	72.54	gi|6321968	Eno2p [Saccharomyces cerevisiae S288c]	0	auto - discordant peptide type	0	99	AVDDFLLSLDGTANK	iTRAQ8plex@N-term; iTRAQ8plex(K)@15		-1.07509	2185.13	2186.14	2186.2	2187.21	1	22	12.1.4.204.3	20.3	672.276	20.3	1.67782	0.162603	0.444926	0.34487	0.77677	0.235508	0.596011	0.162603	0.265181	0.326826	0.462963	0.208192	2.24757	0.34487	3.77102	0.326826	1.74584	0.368564	1.28738	0.235508	2.16	0.208192	0.57279	0.368564
2	109.9	109.9	74.83	73.68	72.54	gi|6321968	Eno2p [Saccharomyces cerevisiae S288c]	0	auto - discordant peptide type	0	99	AVDDFLLSLDGTANK	iTRAQ8plex@N-term; iTRAQ8plex(K)@15		-2.0319	2184.17	2185.18	2186.2	2187.21	1	18	12.1.4.207.2	20.6	804.994	20.6	1.00692	0.129174	0.266101	0.379887	0.42972	0.23392	0.993126	0.129174	0.264272	0.381756	0.426766	0.236943	3.75796	0.379887	3.78397	0.381756	1.61487	0.428684	2.3271	0.23392	2.3432	0.236943	0.619244	0.428684
2	109.9	109.9	74.83	73.68	72.54	gi|6321968	Eno2p [Saccharomyces cerevisiae S288c]	0	auto - shared MS/MS	0	99	AVDDFLLSLDGTANK	iTRAQ8plex@N-term; iTRAQ8plex(K)@15		0.0116697	2186.22	2187.22	2186.2	2187.21	1	20	8.1.4.171.8	17	821.415	17	0.648657	0.190395	0.2921	0.402715	0.409011	0.29827	1.54165	0.190395	0.450315	0.421509	0.63055	0.323195	3.42348	0.402715	2.22067	0.421509	1.40024	0.479984	2.44492	0.29827	1.58592	0.323195	0.714162	0.479984
2	109.9	109.9	74.83	73.68	72.54	gi|6321968	Eno2p [Saccharomyces cerevisiae S288c]	0	auto - shared MS/MS	0	99	AVDDFLLSLDGTANK	iTRAQ8plex@N-term; iTRAQ8plex(K)@15		-0.0452171	2186.16	2187.17	2186.2	2187.21	1	28	8.1.4.179.2	17.8	581.863	17.8	0.832229	0.307864	0.316938	0.572901	0.48448	0.407907	1.20159	0.307864	0.38083	0.596886	0.582148	0.44096	3.15519	0.572901	2.62584	0.596886	1.52863	0.654126	2.06407	0.407907	1.71778	0.44096	0.654182	0.654126
2	109.9	109.9	74.83	73.68	72.54	gi|6321968	Eno2p [Saccharomyces cerevisiae S288c]	0	auto - shared MS/MS	0	99	AVDDFLLSLDGTANK	iTRAQ8plex@N-term; iTRAQ8plex(K)@15		-0.00249097	2186.2	2187.21	2186.2	2187.21	1	28	8.1.4.207.1	20.6	10438.2	20.6	0.782001	0.0410114	0.223566	0.120367	0.343064	0.0764219	1.27877	0.0410114	0.28589	0.122561	0.4387	0.0798327	4.47295	0.120367	3.49785	0.122561	1.53451	0.13849	2.91491	0.0764219	2.27946	0.0798327	0.651675	0.13849
2	109.9	109.9	74.83	73.68	72.54	gi|6321968	Eno2p [Saccharomyces cerevisiae S288c]	0	auto - discordant peptide type	0	99	AVDDFLLSLDGTANK	iTRAQ8plex@N-term; Cation:Cu[I](D)@4; iTRAQ8plex(K)@15		0.0527724	2248.18	2249.19	2248.13	2249.13	1	16	10.1.4.206.4	20.5	764.98	20.5	0.826046	0.638368	0.355331	1.8465	0.278218	1.83403	1.21059	0.638368	0.430159	1.85541	0.336808	1.843	2.81428	1.8465	2.32472	1.85541	0.782984	2.52956	3.5943	1.83403	2.96905	1.843	1.27717	2.52956
2	109.9	109.9	74.83	73.68	72.54	gi|6321968	Eno2p [Saccharomyces cerevisiae S288c]	0	auto - shared MS/MS	0	99	AVDDFLLSLDGTANK	iTRAQ8plex@N-term; iTRAQ8plex(K)@15		0.0630423	2186.27	2187.28	2186.2	2187.21	1	28	10.1.4.206.1	20.5	28423.6	20.5	0.770373	0.0355946	0.258468	0.0934382	0.374819	0.0603472	1.29807	0.0355946	0.33551	0.0952946	0.486542	0.0631835	3.86895	0.0934382	2.98053	0.0952946	1.45016	0.107032	2.66796	0.0603472	2.05532	0.0631835	0.689581	0.107032
2	109.9	109.9	74.83	73.68	72.54	gi|6321968	Eno2p [Saccharomyces cerevisiae S288c]	0	auto - shared MS/MS	0	99	AVDDFLLSLDGTANK	iTRAQ8plex@N-term; iTRAQ8plex(K)@15		-0.0604196	2186.14	2187.15	2186.2	2187.21	1	28	12.1.4.205.1	20.4	4139.72	20.4	1.99497	0.128809	0.542878	0.259182	0.801588	0.181565	0.501261	0.128809	0.272124	0.238997	0.401805	0.151362	1.84203	0.259182	3.6748	0.238997	1.47655	0.271097	1.24752	0.181565	2.48877	0.151362	0.677254	0.271097
2	109.9	109.9	74.83	73.68	72.54	gi|6321968	Eno2p [Saccharomyces cerevisiae S288c]	0	auto - discordant peptide type	0	99	AVDDFLLSLDGTANK	iTRAQ8plex@N-term; Asp->Asn@3; Ala->Val@13; iTRAQ8plex(K)@15		0.0628635	2213.31	2214.32	2213.25	2214.26	1	14	10.1.4.220.1	21.9	1075.92	21.9	0.81008	0.197317	0.258548	0.513427	0.38339	0.333397	1.23445	0.197317	0.319164	0.521769	0.473274	0.346107	3.86775	0.513427	3.13319	0.521769	1.48286	0.58691	2.60831	0.333397	2.11294	0.346107	0.674374	0.58691
2	109.9	109.9	74.83	73.68	72.54	gi|6321968	Eno2p [Saccharomyces cerevisiae S288c]	0	auto - low confidence	0	0	AVDDFLLSLDGTANK	iTRAQ8plex@N-term; iTRAQ8plex(K)@15		0.0549487	2186.26	2187.27	2186.2	2187.21	1	6	4.1.4.21.2	2	1425.46	2	0.701652	0.216716	0.775273	0.210488	1.31303	0.150804	1.42521	0.216716	1.10492	0.252119	1.87133	0.20494	1.28987	0.210488	0.905039	0.252119	1.69363	0.198343	0.761599	0.150804	0.534378	0.20494	0.590447	0.198343
2	109.9	109.9	74.83	73.68	72.54	gi|6321968	Eno2p [Saccharomyces cerevisiae S288c]	0	auto - low confidence	0	0	AVDDFLLSLDGTANK	iTRAQ8plex@N-term; iTRAQ8plex(K)@15		-5.98903	2180.22	2181.22	2186.2	2187.21	1	9	8.1.4.191.2	19	404.205	19	1.46261	0.241733	0.454518	0.556376	0.741866	0.371987	0.683709	0.241733	0.310758	0.537427	0.507221	0.342999	2.20013	0.556376	3.21793	0.537427	1.6322	0.607262	1.34795	0.371987	1.97153	0.342999	0.612669	0.607262
2	109.9	109.9	74.83	73.68	72.54	gi|6321968	Eno2p [Saccharomyces cerevisiae S288c]	0	auto - discordant peptide type	0	99	AVYAGENFHHGDKL	iTRAQ8plex@N-term; iTRAQ8plex(Y)@3; iTRAQ8plex(K)@13	missed K-L@13	0.0598678	2469.41	2470.42	2469.35	2470.36	1	20	2.1.4.71.2	7	736.274	7	0.67793	0.505084	0.363482	0.867443	0.298954	1.28379	1.47508	0.505084	0.536164	0.912778	0.44098	1.31485	2.75117	0.867443	1.8651	0.912778	0.822472	1.49204	3.345	1.28379	2.26768	1.31485	1.21585	1.49204
2	109.9	109.9	74.83	73.68	72.54	gi|6321968	Eno2p [Saccharomyces cerevisiae S288c]	0	auto - shared MS/MS	0	99	AVYAGENFHHGDKL	iTRAQ8plex@N-term; iTRAQ8plex(K)@13	missed K-L@13	0.0725957	2165.22	2166.23	2165.15	2166.16	1	22	2.1.4.73.2	7.2	1077.45	7.2	0.685665	0.446789	0.334261	0.762133	0.35498	0.855611	1.45844	0.446789	0.487498	0.818458	0.517716	0.906145	2.99168	0.762133	2.05129	0.818458	1.06198	1.09651	2.81706	0.855611	1.93156	0.906145	0.941633	1.09651
2	109.9	109.9	74.83	73.68	72.54	gi|6321968	Eno2p [Saccharomyces cerevisiae S288c]	0	auto - discordant peptide type	0	99	AVYAGENFHHGDKL	iTRAQ8plex@N-term; Deamidated(N)@7; iTRAQ8plex(K)@13	missed K-L@13	0.101724	2166.23	2167.24	2166.13	2167.14	1	16	3.1.4.72.5	7.1	1157.59	7.1	0.93179	0.440044	0.348133	0.929153	0.294595	1.07165	1.0732	0.440044	0.373618	0.940842	0.31616	1.0818	2.87247	0.929153	2.67653	0.940842	0.846213	1.35646	3.3945	1.07165	3.16296	1.0818	1.18174	1.35646
2	109.9	109.9	74.83	73.68	72.54	gi|6321968	Eno2p [Saccharomyces cerevisiae S288c]	1	auto	0	99	AVYAGENFHHGDKL	iTRAQ8plex@N-term; iTRAQ8plex(K)@13	missed K-L@13	-0.0329043	2165.11	2166.12	2165.15	2166.16	1	23	4.1.4.51.3	5	2036.79	5	2.11674	0.507079	0.01		0.01		0.472424	0.507079	0.01		0.01		100		100				100		100
2	109.9	109.9	74.83	73.68	72.54	gi|6321968	Eno2p [Saccharomyces cerevisiae S288c]	1	auto	0	99	AVYAGENFHHGDKL	iTRAQ8plex@N-term; iTRAQ8plex(K)@13	missed K-L@13	-0.0609802	2165.09	2166.09	2165.15	2166.16	1	25	4.1.4.61.1	6	27150.4	6	0.0424405	1.65337	0.01		0.01		23.5624	1.65337	0.01		0.01		100		100				100		100
2	109.9	109.9	74.83	73.68	72.54	gi|6321968	Eno2p [Saccharomyces cerevisiae S288c]	0	auto - discordant peptide type	0	99	AVYAGENFHHGDKL	iTRAQ8plex@N-term; Deamidated(N)@7; iTRAQ8plex(K)@13	missed K-L@13	0.0231112	2166.15	2167.16	2166.13	2167.14	1	23	4.1.4.68.1	6.7	4314.1	6.7	0.683116	0.0903817	0.282462	0.188464	0.40593	0.140517	1.46388	0.0903817	0.413491	0.197114	0.594233	0.151922	3.54029	0.188464	2.41843	0.197114	1.43711	0.224567	2.46348	0.140517	1.68284	0.151922	0.69584	0.224567
2	109.9	109.9	74.83	73.68	72.54	gi|6321968	Eno2p [Saccharomyces cerevisiae S288c]	0	auto - discordant peptide type	0	99	AVYAGENFHHGDKL	iTRAQ8plex@N-term; Deamidated(N)@7; iTRAQ8plex(K)@13	missed K-L@13	-0.0479332	2166.08	2167.09	2166.13	2167.14	1	23	5.1.4.84.1	8.3	17038.3	8.3	0.71174	0.0610538	0.266231	0.1371	0.384378	0.0924745	1.40501	0.0610538	0.374057	0.142477	0.540053	0.100274	3.75614	0.1371	2.67339	0.142477	1.44378	0.158505	2.60161	0.0924745	1.85167	0.100274	0.692629	0.158505
2	109.9	109.9	74.83	73.68	72.54	gi|6321968	Eno2p [Saccharomyces cerevisiae S288c]	0	auto - discordant peptide type	0	99	AVYAGENFHHGDKL	iTRAQ8plex@N-term; Deamidated(N)@7; iTRAQ8plex(K)@13; Amidated@C-term	missed K-L@13	-0.0837045	2165.06	2166.07	2165.15	2166.16	1	16	5.1.4.85.1	8.4	3415.22	8.4	0.722613	0.0808782	0.285597	0.190708	0.365557	0.133315	1.38387	0.0808782	0.395228	0.196631	0.505882	0.141658	3.50144	0.190708	2.53019	0.196631	1.27998	0.223372	2.73555	0.133315	1.97674	0.141658	0.781264	0.223372
2	109.9	109.9	74.83	73.68	72.54	gi|6321968	Eno2p [Saccharomyces cerevisiae S288c]	0	auto - discordant peptide type	0	99	AVYAGENFHHGDKL	iTRAQ8plex@N-term; Deamidated(N)@7; iTRAQ8plex(K)@13	missed K-L@13	0.0366603	2166.17	2167.18	2166.13	2167.14	1	23	7.1.4.74.1	7.3	828.922	7.3	0.665547	0.337483	0.283599	0.638646	0.354644	0.521549	1.50252	0.337483	0.426114	0.687827	0.53286	0.580733	3.5261	0.638646	2.34679	0.687827	1.25051	0.794496	2.81973	0.521549	1.87667	0.580733	0.799674	0.794496
2	109.9	109.9	74.83	73.68	72.54	gi|6321968	Eno2p [Saccharomyces cerevisiae S288c]	0	auto - shared MS/MS	0	99	AVYAGENFHHGDKL	iTRAQ8plex@N-term; iTRAQ8plex(K)@13	missed K-L@13	-0.0085154	2165.14	2166.15	2165.15	2166.16	1	21	13.1.4.119.2	11.8	1484.3	11.8	0.542455	0.349414	0.270814	0.759034	0.302056	0.536262	1.84347	0.349414	0.499238	0.793278	0.556832	0.583725	3.69257	0.759034	2.00305	0.793278	1.11537	0.891503	3.31064	0.536262	1.79587	0.583725	0.896567	0.891503
2	109.9	109.9	74.83	73.68	72.54	gi|6321968	Eno2p [Saccharomyces cerevisiae S288c]	0	auto - discordant peptide type	0	73.49	AVYAGENFHHGDKL	iTRAQ8plex@N-term; Tyr->Phe@3; iTRAQ8plex(K)@13	missed K-L@13	-0.0486106	2149.1	2150.11	2149.15	2150.16	1	25	4.1.4.81.1	8	925	8	0.841469	0.335386	0.259809	0.897989	0.522279	0.49515	1.1884	0.335386	0.308756	0.910638	0.620676	0.517737	3.84899	0.897989	3.2388	0.910638	2.01025	0.980792	1.91468	0.49515	1.61115	0.517737	0.497451	0.980792
2	109.9	109.9	74.83	73.68	72.54	gi|6321968	Eno2p [Saccharomyces cerevisiae S288c]	0	auto - low confidence	0	0	AVYAGENFHHGDKL	iTRAQ8plex@N-term; His->Arg@10; iTRAQ8plex(K)@13	missed K-L@13	0.00442127	2184.19	2185.2	2184.19	2185.2	1	7	1.1.4.81.1	8	723.124	8	0.635612	0.24608	0.765279	0.194326	1.32506	0.146607	1.57329	0.24608	1.204	0.26949	2.0847	0.237393	1.30671	0.194326	0.830562	0.26949	1.73148	0.183202	0.754682	0.146607	0.479685	0.237393	0.577542	0.183202
2	109.9	109.9	74.83	73.68	72.54	gi|6321968	Eno2p [Saccharomyces cerevisiae S288c]	0	auto - low confidence	0	0	GHDGK	iTRAQ8plex@N-term; iTRAQ8plex(K)@5	cleaved A-G@N-term	0.00507958	1120.65	1121.66	1120.65	1121.65	1	4	12.1.4.15.1	1.4	20466.6	1.4	0.827443	0.0489107	0.417338	0.0704064	0.57857	0.0573592	1.20854	0.0489107	0.504371	0.0734578	0.699227	0.0610661	2.39614	0.0704064	1.98267	0.0734578	1.38633	0.0793339	1.7284	0.0573592	1.43015	0.0610661	0.721327	0.0793339
2	109.9	109.9	74.83	73.68	72.54	gi|6321968	Eno2p [Saccharomyces cerevisiae S288c]	0	auto - discordant peptide type	0	99	GNPTVEVELTTEK	iTRAQ8plex@N-term; iTRAQ8plex(K)@13		-2.04689	2022.08	2023.09	2024.13	2025.13	1	19	8.1.4.108.2	10.7	669.367	10.7	0.750511	0.0456504	0.216188	0.138614	0.339269	0.086209	1.33242	0.0456504	0.288054	0.140895	0.452051	0.0898301	4.62561	0.138614	3.47158	0.140895	1.56933	0.158743	2.94751	0.086209	2.21214	0.0898301	0.637215	0.158743
2	109.9	109.9	74.83	73.68	72.54	gi|6321968	Eno2p [Saccharomyces cerevisiae S288c]	0	auto - discordant peptide type	0	99	GNPTVEVELTTEK	iTRAQ8plex@N-term; iTRAQ8plex(K)@13		-1.01414	2023.11	2024.12	2024.13	2025.13	1	20	8.1.4.112.3	11.1	1731.61	11.1	0.759373	0.0594532	0.211122	0.199884	0.329971	0.120757	1.31688	0.0594532	0.278022	0.202016	0.43453	0.124255	4.73659	0.199884	3.59684	0.202016	1.56293	0.227724	3.03057	0.120757	2.30133	0.124255	0.639822	0.227724
2	109.9	109.9	74.83	73.68	72.54	gi|6321968	Eno2p [Saccharomyces cerevisiae S288c]	0	auto - discordant peptide type	0	99	GNPTVEVELTTEK	iTRAQ8plex@N-term; Thr->Glu@10; iTRAQ8plex(K)@13		0.00198297	2052.12	2053.13	2052.12	2053.13	1	23	8.1.4.115.3	11.4	1298.04	11.4	0.790315	0.177362	0.227564	0.470039	0.292022	0.388496	1.26532	0.177362	0.287941	0.482175	0.369501	0.403095	4.39437	0.470039	3.47293	0.482175	1.28325	0.593266	3.4244	0.388496	2.70635	0.403095	0.77927	0.593266
2	109.9	109.9	74.83	73.68	72.54	gi|6321968	Eno2p [Saccharomyces cerevisiae S288c]	0	auto - discordant peptide type	0	99	GNPTVEVELTTEK	iTRAQ8plex@N-term; iTRAQ8plex(K)@13		-3.06637	2021.06	2022.07	2024.13	2025.13	1	16	10.1.4.106.4	10.5	2026.11	10.5	0.757436	0.0616954	0.250285	0.167352	0.399983	0.105453	1.32024	0.0616954	0.330438	0.17085	0.528076	0.110921	3.99544	0.167352	3.02629	0.17085	1.59811	0.19106	2.50011	0.105453	1.89367	0.110921	0.625739	0.19106
2	109.9	109.9	74.83	73.68	72.54	gi|6321968	Eno2p [Saccharomyces cerevisiae S288c]	0	auto - shared MS/MS	0	99	GNPTVEVELTTEK	iTRAQ8plex@N-term; iTRAQ8plex(K)@13		-0.051822	2024.07	2025.08	2024.13	2025.13	1	24	8.1.4.109.1	10.8	10131.5	10.8	0.822267	0.0364006	0.24231	0.0949774	0.370688	0.0661555	1.21615	0.0364006	0.294685	0.0963514	0.450813	0.0681134	4.12695	0.0949774	3.39345	0.0963514	1.52981	0.111064	2.69768	0.0661555	2.21822	0.0681134	0.653675	0.111064
2	109.9	109.9	74.83	73.68	72.54	gi|6321968	Eno2p [Saccharomyces cerevisiae S288c]	0	auto - shared MS/MS	0	99	GNPTVEVELTTEK	iTRAQ8plex@N-term; iTRAQ8plex(K)@13		-0.0317223	2024.09	2025.1	2024.13	2025.13	1	24	10.1.4.104.2	10.3	17830.1	10.3	0.817074	0.0482491	0.255863	0.126677	0.417378	0.0804695	1.22388	0.0482491	0.313146	0.128699	0.51082	0.0836164	3.90834	0.126677	3.1934	0.128699	1.63125	0.143913	2.39591	0.0804695	1.95764	0.0836164	0.613025	0.143913
2	109.9	109.9	74.83	73.68	72.54	gi|6321968	Eno2p [Saccharomyces cerevisiae S288c]	0	auto - shared MS/MS	0	99	GNPTVEVELTTEK	iTRAQ8plex@N-term; iTRAQ8plex(K)@13		-0.0755926	2024.05	2025.06	2024.13	2025.13	1	20	11.1.4.102.7	10.1	711.274	10.1	0.903959	0.439732	0.40832	0.929051	0.532428	0.597311	1.10624	0.439732	0.451703	0.93985	0.588996	0.613974	2.44906	0.929051	2.21385	0.93985	1.30395	1.0231	1.87819	0.597311	1.6978	0.613974	0.766902	1.0231
2	109.9	109.9	74.83	73.68	72.54	gi|6321968	Eno2p [Saccharomyces cerevisiae S288c]	0	auto - shared MS/MS	0	99	GNPTVEVELTTEK	iTRAQ8plex@N-term; iTRAQ8plex(K)@13		0.0285757	2024.15	2025.16	2024.13	2025.13	1	23	12.1.4.115.3	11.4	5349.87	11.4	1.17991	0.223517	0.251044	0.655773	0.450712	0.348945	0.847522	0.223517	0.212765	0.649896	0.381988	0.33777	3.98337	0.655773	4.70002	0.649896	1.79535	0.70297	2.21871	0.348945	2.61788	0.33777	0.556994	0.70297
2	109.9	109.9	74.83	73.68	72.54	gi|6321968	Eno2p [Saccharomyces cerevisiae S288c]	0	auto - discordant peptide type	0	98.99	GNPTVEVELTTEK	iTRAQ8plex@N-term; Thr->Glu@4; iTRAQ8plex(K)@13		0.0435476	2052.16	2053.17	2052.12	2053.13	1	12	12.1.4.115.7	11.4	949.559	11.4	0.302483	0.567254	0.074788	1.73698	0.137774	1.22551	3.30597	0.567254	0.247247	1.81249	0.455477	1.33037	13.3711	1.73698	4.04454	1.81249	1.8422	2.11311	7.25825	1.22551	2.1955	1.33037	0.54283	2.11311
2	109.9	109.9	74.83	73.68	72.54	gi|6321968	Eno2p [Saccharomyces cerevisiae S288c]	0	auto - shared MS/MS	0	99	GNPTVEVELTTEKGVFR	iTRAQ8plex@N-term; iTRAQ8plex(K)@13	missed K-G@13	-0.07351	2483.31	2484.32	2483.38	2484.39	1	27	11.1.4.132.4	13.1	1135.07	13.1	1.69737	0.282459	0.103656	2.22957	0.229485	1.17164	0.589148	0.282459	0.0610688	2.22168	0.135201	1.15655	9.64729	2.22957	16.375	2.22168	2.21391	2.49576	4.35758	1.17164	7.39641	1.15655	0.45169	2.49576
2	109.9	109.9	74.83	73.68	72.54	gi|6321968	Eno2p [Saccharomyces cerevisiae S288c]	0	auto - discordant peptide type	0	99	GVMNAVNNVNNVIAAAFVK	iTRAQ8plex@N-term; Deamidated(N)@4; Deamidated(N)@10; iTRAQ8plex(K)@19		0.0085314	2554.41	2555.42	2554.4	2555.41	1	31	8.1.4.171.7	17	854.983	17	0.510708	0.751719	0.230717	1.46226	0.245679	1.1121	1.95807	0.751719	0.45176	1.57823	0.481055	1.26071	4.33431	1.46226	2.21357	1.57823	1.06485	1.77835	4.07036	1.1121	2.07876	1.26071	0.939102	1.77835
2	109.9	109.9	74.83	73.68	72.54	gi|6321968	Eno2p [Saccharomyces cerevisiae S288c]	0	auto - discordant peptide type	0	99	GVMNAVNNVNNVIAAAFVK	iTRAQ8plex@N-term; Deamidated(N)@7; Deamidated(N)@10; iTRAQ8plex(K)@19		-0.0268702	2554.38	2555.38	2554.4	2555.41	1	34	8.1.4.177.1	17.6	1180.41	17.6	0.727477	0.238578	0.292626	0.570513	0.358964	0.426296	1.37461	0.238578	0.402247	0.585861	0.493437	0.446627	3.41733	0.570513	2.48603	0.585861	1.2267	0.684135	2.78579	0.426296	2.0266	0.446627	0.815195	0.684135
2	109.9	109.9	74.83	73.68	72.54	gi|6321968	Eno2p [Saccharomyces cerevisiae S288c]	0	auto - discordant peptide type	0	99	GVMNAVNNVNNVIAAAFVK	iTRAQ8plex@N-term; Deamidated(N)@4; Deamidated(N)@7; Deamidated(N)@10; iTRAQ8plex(K)@19		0.00111264	2555.39	2556.4	2555.39	2556.4	1	32	8.1.4.178.5	17.7	312.075	17.7	0.76951	0.49587	0.285526	1.14935	0.431626	0.692285	1.29953	0.49587	0.371049	1.19772	0.56091	0.769925	3.5023	1.14935	2.69506	1.19772	1.51168	1.29148	2.31682	0.692285	1.78282	0.769925	0.661513	1.29148
2	109.9	109.9	74.83	73.68	72.54	gi|6321968	Eno2p [Saccharomyces cerevisiae S288c]	0	auto - discordant peptide type	0	99	GVMNAVNNVNNVIAAAFVK	iTRAQ8plex@N-term; Deamidated(N)@4; Deamidated(N)@8; iTRAQ8plex(K)@19		-0.0193016	2554.38	2555.39	2554.4	2555.41	1	32	8.1.4.200.2	19.9	435.661	19.9	0.857194	0.317895	0.338493	0.693792	0.463443	0.474869	1.1666	0.317895	0.394885	0.705418	0.540652	0.491699	2.95427	0.693792	2.53239	0.705418	1.36914	0.788706	2.15776	0.474869	1.84962	0.491699	0.730386	0.788706
2	109.9	109.9	74.83	73.68	72.54	gi|6321968	Eno2p [Saccharomyces cerevisiae S288c]	0	auto - discordant peptide type	0	99	GVMNAVNNVNNVIAAAFVK	iTRAQ8plex@N-term; Deamidated(N)@4; Deamidated(N)@7; iTRAQ8plex(K)@19		0.0319697	2554.44	2555.44	2554.4	2555.41	1	34	8.1.4.215.1	21.4	1170.91	21.4	0.5754	0.395751	0.248679	0.941277	0.347888	0.635255	1.73792	0.395751	0.432184	0.977175	0.604602	0.687326	4.02125	0.941277	2.31383	0.977175	1.39895	1.09627	2.87448	0.635255	1.65398	0.687326	0.714824	1.09627
2	109.9	109.9	74.83	73.68	72.54	gi|6321968	Eno2p [Saccharomyces cerevisiae S288c]	0	auto - discordant peptide type	0	99	GVMNAVNNVNNVIAAAFVK	iTRAQ8plex@N-term; Deamidated(N)@4; Deamidated(N)@7; Deamidated(N)@10; iTRAQ8plex(K)@19		-0.0152454	2555.37	2556.38	2555.39	2556.4	1	32	8.1.4.226.3	22.5	498.553	22.5	0.7309	0.504397	0.292668	0.922919	0.355363	1.02407	1.36818	0.504397	0.400421	0.976007	0.486199	1.07216	3.41684	0.922919	2.49737	0.976007	1.21422	1.3217	2.81402	1.02407	2.05677	1.07216	0.823575	1.3217
2	109.9	109.9	74.83	73.68	72.54	gi|6321968	Eno2p [Saccharomyces cerevisiae S288c]	0	auto - discordant peptide type	0	99	GVMNAVNNVNNVIAAAFVK	iTRAQ8plex@N-term; iTRAQ8plex(K)@19		-1.81979	2550.62	2551.62	2552.44	2553.44	1	28	10.1.4.242.3	24.1	751.978	24.1	0.500222	0.602757	0.174514	1.79697	0.225253	1.16623	1.99911	0.602757	0.348873	1.84859	0.450306	1.2443	5.7302	1.79697	2.86638	1.84859	1.29075	2.10097	4.43944	1.16623	2.22071	1.2443	0.774745	2.10097
2	109.9	109.9	74.83	73.68	72.54	gi|6321968	Eno2p [Saccharomyces cerevisiae S288c]	0	auto - discordant peptide type	0	99	GVMNAVNNVNNVIAAAFVK	iTRAQ8plex@N-term; iTRAQ8plex(K)@19		-0.903302	2551.53	2552.54	2552.44	2553.44	1	29	10.1.4.246.1	24.5	599.956	24.5	0.733034	0.335774	0.19539	0.945006	0.362793	0.537586	1.36419	0.335774	0.26655	0.961089	0.494919	0.565379	5.11796	0.945006	3.75164	0.961089	1.85676	1.04878	2.75639	0.537586	2.02053	0.565379	0.538573	1.04878
2	109.9	109.9	74.83	73.68	72.54	gi|6321968	Eno2p [Saccharomyces cerevisiae S288c]	0	auto - discordant peptide type	0	99	GVMNAVNNVNNVIAAAFVK	iTRAQ8plex@N-term; Deamidated(N)@10; iTRAQ8plex(K)@19		0.143172	2553.56	2554.57	2553.42	2554.43	1	27	10.1.4.261.1	26	985.784	26	0.533068	0.971705	0.172538	2.21053	0.428503	0.954966	1.87593	0.971705	0.323671	2.33935	0.803844	1.22396	5.79581	2.21053	3.08956	2.33935	2.48352	2.33245	2.33371	0.954966	1.24402	1.22396	0.402654	2.33245
2	109.9	109.9	74.83	73.68	72.54	gi|6321968	Eno2p [Saccharomyces cerevisiae S288c]	0	auto - discordant peptide type	0	99	GVMNAVNNVNNVIAAAFVK	iTRAQ8plex@N-term; Deamidated(N)@7; Deamidated(N)@10; iTRAQ8plex(K)@19		0.157678	2554.56	2555.57	2554.4	2555.41	1	22	10.1.4.267.2	26.6	479.412	26.6	0.562932	1.76127	0.01		0.327921	2.16876	1.77641	1.76127	0.01		0.582524	2.60133	100		100		100		3.04951	2.16876	1.71667	2.60133	0.01
2	109.9	109.9	74.83	73.68	72.54	gi|6321968	Eno2p [Saccharomyces cerevisiae S288c]	0	auto - discordant peptide type	0	99	GVMNAVNNVNNVIAAAFVK	iTRAQ8plex@N-term; Deamidated(N)@4; iTRAQ8plex(K)@19		0.00911398	2553.43	2554.44	2553.42	2554.43	1	34	8.1.4.209.1	20.8	748.529	20.8	0.540191	0.406157	0.204046	1.0692	0.372926	0.510647	1.8512	0.406157	0.377729	1.10476	0.69036	0.581436	4.90085	1.0692	2.6474	1.10476	1.82766	1.1473	2.68149	0.510647	1.44852	0.581436	0.547148	1.1473
2	109.9	109.9	74.83	73.68	72.54	gi|6321968	Eno2p [Saccharomyces cerevisiae S288c]	1	auto	0	99	GVMNAVNNVNNVIAAAFVK	iTRAQ8plex@N-term; iTRAQ8plex(K)@19		0.127132	2552.56	2553.57	2552.44	2553.44	1	28	8.1.4.241.5	24	536.274	24	0.690257	3.49821	0.01		0.01		1.44874	3.49821	0.01		0.01		100		100				100		100
2	109.9	109.9	74.83	73.68	72.54	gi|6321968	Eno2p [Saccharomyces cerevisiae S288c]	0	auto - discordant peptide type	0	99	GVMNAVNNVNNVIAAAFVK	iTRAQ8plex@N-term; Deamidated(N)@4; iTRAQ8plex(K)@19		-0.0443547	2553.38	2554.38	2553.42	2554.43	1	27	8.1.4.252.1	25.1	656.863	25.1	0.477473	0.819374	0.256626	1.18959	0.317337	1.06655	2.09436	0.819374	0.537466	1.36421	0.664618	1.25836	3.89672	1.18959	1.86058	1.36421	1.23658	1.52552	3.15122	1.06655	1.50462	1.25836	0.808685	1.52552
2	109.9	109.9	74.83	73.68	72.54	gi|6321968	Eno2p [Saccharomyces cerevisiae S288c]	0	auto - discordant peptide type	0	99	GVMNAVNNVNNVIAAAFVK	iTRAQ8plex@N-term; Deamidated(N)@4; iTRAQ8plex(K)@19		-0.0238462	2553.4	2554.4	2553.42	2554.43	1	32	8.1.4.258.2	25.7	682.659	25.7	0.567639	0.564354	0.292897	1.05112	0.361121	0.883858	1.76168	0.564354	0.515992	1.11881	0.636181	0.963365	3.41417	1.05112	1.93801	1.11881	1.23293	1.30937	2.76916	0.883858	1.57188	0.963365	0.811078	1.30937
2	109.9	109.9	74.83	73.68	72.54	gi|6321968	Eno2p [Saccharomyces cerevisiae S288c]	1	auto	0	99	GVMNAVNNVNNVIAAAFVK	iTRAQ8plex@N-term; iTRAQ8plex(K)@19		0.111821	2552.55	2553.55	2552.44	2553.44	1	35	10.1.4.245.1	24.4	3526.09	24.4	0.0381894	12.2921	0.01		0.01		26.1853	12.2921	0.01		0.01		100		100				100		100
2	109.9	109.9	74.83	73.68	72.54	gi|6321968	Eno2p [Saccharomyces cerevisiae S288c]	0	auto - discordant peptide type	0	99	GVMNAVNNVNNVIAAAFVK	iTRAQ8plex@N-term; Oxidation(M)@3; iTRAQ8plex(K)@19		0.105457	2568.54	2569.54	2568.43	2569.44	1	13	10.1.4.245.3	24.4	364.706	24.4	100		100		100		0.01		0.614503	5.45378	0.807173	3.43433	0.01		1.62733	5.45378	1.31354	5.40563	0.01		1.23889	3.43433	0.761302	5.40563
2	109.9	109.9	74.83	73.68	72.54	gi|6321968	Eno2p [Saccharomyces cerevisiae S288c]	0	auto - discordant peptide type	0	99	GVMNAVNNVNNVIAAAFVK	iTRAQ8plex@N-term; Deamidated(N)@7; iTRAQ8plex(K)@19		0.0723723	2553.49	2554.5	2553.42	2554.43	1	27	10.1.4.250.3	24.9	647.549	24.9	0.593704	0.955477	0.192482	2.41368	0.211915	3.00264	1.68434	0.955477	0.324205	2.50432	0.356937	3.07597	5.19529	2.41368	3.08446	2.50432	1.10096	3.79137	4.71887	3.00264	2.80161	3.07597	0.908298	3.79137
2	109.9	109.9	74.83	73.68	72.54	gi|6321968	Eno2p [Saccharomyces cerevisiae S288c]	1	auto	0	99	GVMNAVNNVNNVIAAAFVK	iTRAQ8plex@N-term; iTRAQ8plex(K)@19		0.0643024	2552.5	2553.51	2552.44	2553.44	1	27	12.1.4.241.3	24	886.165	24	1.90179	2.30256	0.01		0.01		0.525821	2.30256	0.01		0.01		100		100				100		100
2	109.9	109.9	74.83	73.68	72.54	gi|6321968	Eno2p [Saccharomyces cerevisiae S288c]	0	auto - discordant peptide type	0	99	GVMNAVNNVNNVIAAAFVK	iTRAQ8plex@N-term; Deamidated(N)@7; iTRAQ8plex(K)@19		-0.0305345	2553.39	2554.4	2553.42	2554.43	1	16	12.1.4.245.1	24.4	350.49	24.4	0.754383	2.59241	0.133082	7.91977	0.310176	3.68338	1.32559	2.59241	0.176411	8.18971	0.411165	4.23271	7.51417	7.91977	5.66857	8.18971	2.33072	8.59756	3.22397	3.68338	2.43211	4.23271	0.429052	8.59756
2	109.9	109.9	74.83	73.68	72.54	gi|6321968	Eno2p [Saccharomyces cerevisiae S288c]	0	auto - shared MS/MS	0	99	HLADLSK	iTRAQ8plex@N-term; iTRAQ8plex(K)@7	cleaved Q-H@N-term	0.0117485	1390.85	1391.86	1390.84	1391.85	1	12	6.1.4.50.6	4.9	1138.79	4.9	0.92272	0.289199	0.403932	0.595185	0.538299	0.426981	1.08375	0.289199	0.437762	0.598306	0.583383	0.431321	2.47566	0.595185	2.28435	0.598306	1.33265	0.675756	1.8577	0.426981	1.71414	0.431321	0.750386	0.675756
2	109.9	109.9	74.83	73.68	72.54	gi|6321968	Eno2p [Saccharomyces cerevisiae S288c]	0	auto - shared MS/MS	0	99	HLADLSK	iTRAQ8plex@N-term; iTRAQ8plex(K)@7	cleaved Q-H@N-term	0.0782944	1390.92	1391.92	1390.84	1391.85	1	12	7.1.4.1.2	0	2857.04	0	0.912916	0.0867091	0.395686	0.17481	0.635081	0.114429	1.09539	0.0867091	0.433431	0.178024	0.695662	0.119282	2.52726	0.17481	2.30717	0.178024	1.60501	0.193049	1.5746	0.114429	1.43748	0.119282	0.623047	0.193049
2	109.9	109.9	74.83	73.68	72.54	gi|6321968	Eno2p [Saccharomyces cerevisiae S288c]	0	auto - discordant peptide type	0	99	HLADLSK	iTRAQ8plex@N-term; iTRAQ8plex(S)@6; iTRAQ8plex(K)@7	cleaved Q-H@N-term	-0.0239543	1695.02	1696.03	1695.04	1696.05	1	11	4.1.4.13.6	1.2	1228.92	1.2	0.893416	0.101435	0.33419	0.212076	0.570077	0.128959	1.1193	0.101435	0.374059	0.215539	0.638087	0.134578	2.99231	0.212076	2.67338	0.215539	1.70585	0.229779	1.75415	0.128959	1.56719	0.134578	0.586219	0.229779
2	109.9	109.9	74.83	73.68	72.54	gi|6321968	Eno2p [Saccharomyces cerevisiae S288c]	0	auto - discordant peptide type	0	99	IATAIEK	iTRAQ8plex@N-term; iTRAQ8plex(K)@7		-3.01889	1349.83	1350.84	1352.85	1353.86	1	12	10.1.4.27.1	2.6	2360.27	2.6	0.926082	0.0549456	0.370399	0.107471	0.483465	0.0838611	1.07982	0.0549456	0.399964	0.109606	0.522053	0.0865799	2.69979	0.107471	2.50023	0.109606	1.30525	0.126598	2.0684	0.0838611	1.91551	0.0865799	0.766135	0.126598
2	109.9	109.9	74.83	73.68	72.54	gi|6321968	Eno2p [Saccharomyces cerevisiae S288c]	0	auto - shared MS/MS	0	99	IATAIEK	iTRAQ8plex@N-term; iTRAQ8plex(K)@7		0.0297393	1352.88	1353.89	1352.85	1353.86	1	12	12.1.4.75.1	7.4	8217.24	7.4	0.84651	0.055308	0.37454	0.103322	0.544356	0.0810565	1.18132	0.055308	0.442453	0.105325	0.643059	0.083595	2.66994	0.103322	2.26013	0.105325	1.4534	0.120849	1.83703	0.0810565	1.55507	0.083595	0.688043	0.120849
2	109.9	109.9	74.83	73.68	72.54	gi|6321968	Eno2p [Saccharomyces cerevisiae S288c]	0	auto - shared MS/MS	0	98.44	IATAIEK	iTRAQ8plex@N-term; iTRAQ8plex(K)@7		0.00307565	1352.85	1353.86	1352.85	1353.86	1	12	11.1.4.62.2	6.1	1375.77	6.1	3.14086	0.221875	1.15334	0.284865	1.87227	0.241262	0.318384	0.221875	0.367205	0.198444	0.596102	0.128218	0.867046	0.284865	2.72327	0.198444	1.62335	0.219907	0.53411	0.241262	1.67756	0.128218	0.616011	0.219907
2	109.9	109.9	74.83	73.68	72.54	gi|6321968	Eno2p [Saccharomyces cerevisiae S288c]	0	auto - discordant peptide type	0	90.12	IATAIEK	iTRAQ8plex@N-term; iTRAQ8plex(K)@7		-2.0527	1350.8	1351.8	1352.85	1353.86	1	12	10.1.4.30.4	2.9	1318.59	2.9	0.889941	0.0422683	0.382004	0.0765653	0.533139	0.0592281	1.12367	0.0422683	0.429246	0.0778289	0.599072	0.0608527	2.61777	0.0765653	2.32966	0.0778289	1.39564	0.0881969	1.87569	0.0592281	1.66925	0.0608527	0.716519	0.0881969
2	109.9	109.9	74.83	73.68	72.54	gi|6321968	Eno2p [Saccharomyces cerevisiae S288c]	0	auto - low confidence	0	0	IATAIEK	iTRAQ8plex@N-term; iTRAQ8plex(K)@7		-0.987139	1351.86	1352.87	1352.85	1353.86	1	12	10.1.4.25.2	2.4	3405.23	2.4	0.955037	0.0534421	0.428297	0.0923186	0.552776	0.0737814	1.04708	0.0534421	0.448461	0.0935797	0.578801	0.0753534	2.33483	0.0923186	2.22985	0.0935797	1.29064	0.106512	1.80905	0.0737814	1.72771	0.0753534	0.774811	0.106512
2	109.9	109.9	74.83	73.68	72.54	gi|6321968	Eno2p [Saccharomyces cerevisiae S288c]	0	auto - shared MS/MS	0	99	IATAIEKK	iTRAQ8plex@N-term; iTRAQ8plex(K)@7; iTRAQ8plex(K)@8	missed K-K@7	-0.0790675	1785.07	1786.08	1785.15	1786.16	1	14	3.1.4.63.3	6.2	978.511	6.2	0.927626	0.315502	0.348813	0.656107	0.384713	0.681018	1.07802	0.315502	0.376028	0.667267	0.414729	0.691776	2.86687	0.656107	2.65938	0.667267	1.10292	0.899716	2.59934	0.681018	2.41122	0.691776	0.906684	0.899716
2	109.9	109.9	74.83	73.68	72.54	gi|6321968	Eno2p [Saccharomyces cerevisiae S288c]	0	auto - shared MS/MS	0	99	IATAIEKK	iTRAQ8plex@N-term; iTRAQ8plex(K)@7; iTRAQ8plex(K)@8	missed K-K@7	-0.0308458	1785.12	1786.13	1785.15	1786.16	1	14	4.1.4.53.2	5.2	3430.16	5.2	0.893487	0.112194	0.287571	0.302532	0.383675	0.217673	1.11921	0.112194	0.321852	0.304765	0.429413	0.220766	3.47741	0.302532	3.10702	0.304765	1.33419	0.357318	2.60637	0.217673	2.32876	0.220766	0.749516	0.357318
2	109.9	109.9	74.83	73.68	72.54	gi|6321968	Eno2p [Saccharomyces cerevisiae S288c]	0	auto - shared MS/MS	0	99	IATAIEKK	iTRAQ8plex@N-term; iTRAQ8plex(K)@7; iTRAQ8plex(K)@8	missed K-K@7	0.0522078	1785.2	1786.21	1785.15	1786.16	1	14	5.1.4.74.1	7.3	7039.24	7.3	3.49395	0.101741	0.850535	0.157065	1.51061	0.118007	0.286209	0.101741	0.243431	0.126015	0.432351	0.071664	1.17573	0.157065	4.10794	0.126015	1.77607	0.139478	0.661984	0.118007	2.31294	0.071664	0.56304	0.139478
2	109.9	109.9	74.83	73.68	72.54	gi|6321968	Eno2p [Saccharomyces cerevisiae S288c]	0	auto - shared MS/MS	0	99	IATAIEKK	iTRAQ8plex@N-term; iTRAQ8plex(K)@7; iTRAQ8plex(K)@8	missed K-K@7	-0.0231805	1785.13	1786.13	1785.15	1786.16	1	14	6.1.4.90.1	8.9	1764.08	8.9	0.878997	0.123668	0.27577	0.352877	0.434565	0.214564	1.13766	0.123668	0.313733	0.35626	0.494388	0.220084	3.62621	0.352877	3.18743	0.35626	1.57583	0.397071	2.30115	0.214564	2.0227	0.220084	0.634588	0.397071
2	109.9	109.9	74.83	73.68	72.54	gi|6321968	Eno2p [Saccharomyces cerevisiae S288c]	0	auto - shared MS/MS	0	99	IATAIEKK	iTRAQ8plex@N-term; iTRAQ8plex(K)@7; iTRAQ8plex(K)@8	missed K-K@7	-0.0365695	1785.11	1786.12	1785.15	1786.16	1	14	7.1.4.64.1	6.3	55314.8	6.3	0.96218	0.0240597	0.3352	0.0503367	0.484086	0.0355812	1.03931	0.0240597	0.348375	0.0510607	0.503114	0.0365983	2.98329	0.0503367	2.87047	0.0510607	1.44417	0.0573964	2.06575	0.0355812	1.98762	0.0365983	0.692439	0.0573964
2	109.9	109.9	74.83	73.68	72.54	gi|6321968	Eno2p [Saccharomyces cerevisiae S288c]	0	auto - shared MS/MS	0	99	IATAIEKK	iTRAQ8plex@N-term; iTRAQ8plex(K)@7; iTRAQ8plex(K)@8	missed K-K@7	0.0281742	1785.18	1786.18	1785.15	1786.16	1	14	9.1.6.19.1	1.8	23042.5	1.8	0.899767	0.0350378	0.215778	0.101774	0.369883	0.065342	1.1114	0.0350378	0.239815	0.10267	0.411087	0.0667293	4.63439	0.101774	4.16987	0.10267	1.71418	0.116546	2.70356	0.065342	2.43257	0.0667293	0.583368	0.116546
2	109.9	109.9	74.83	73.68	72.54	gi|6321968	Eno2p [Saccharomyces cerevisiae S288c]	0	auto - discordant peptide type	0	99	IATAIEKK	iTRAQ8plex@N-term; Methyl(E)@6; iTRAQ8plex(K)@7; iTRAQ8plex(K)@8	missed K-K@7	0.0080735	1799.17	1800.18	1799.16	1800.17	1	14	5.1.4.77.1	7.6	2018.24	7.6	5.5685	0.471869	2.13554	0.521097	0.442354	1.35019	0.179582	0.471869	0.383504	0.25009	0.0794386	1.27044	0.468265	0.521097	2.60753	0.25009	0.207139	1.28953	2.26063	1.35019	12.5883	1.27044	4.82768	1.28953
2	109.9	109.9	74.83	73.68	72.54	gi|6321968	Eno2p [Saccharomyces cerevisiae S288c]	0	auto - discordant peptide type	0	99	IATAIEKK	iTRAQ8plex@N-term; Thr->Glu@3; iTRAQ8plex(K)@7; iTRAQ8plex(K)@8	missed K-K@7	-0.0548385	1813.09	1814.1	1813.14	1814.15	1	14	7.1.4.64.2	6.3	1318.42	6.3	0.878416	0.154759	0.274165	0.430891	0.385691	0.266466	1.13841	0.154759	0.312113	0.436594	0.439076	0.275594	3.64744	0.430891	3.20397	0.436594	1.40679	0.487513	2.59275	0.266466	2.27751	0.275594	0.71084	0.487513
2	109.9	109.9	74.83	73.68	72.54	gi|6321968	Eno2p [Saccharomyces cerevisiae S288c]	0	auto - discordant peptide type	0	99	IATAIEKK	iTRAQ8plex@N-term; iTRAQ8plex(K)@7; iTRAQ8plex(K)@8	missed K-K@7	-3.03584	1782.11	1783.12	1785.15	1786.16	1	10	7.1.4.65.1	6.4	6687.37	6.4	0.866808	0.0275668	0.25044	0.0686122	0.418521	0.0436788	1.15366	0.0275668	0.288922	0.0693401	0.482829	0.0448136	3.99298	0.0686122	3.46115	0.0693401	1.67114	0.0771749	2.38937	0.0436788	2.07112	0.0448136	0.598393	0.0771749
2	109.9	109.9	74.83	73.68	72.54	gi|6321968	Eno2p [Saccharomyces cerevisiae S288c]	0	auto - shared MS/MS	0	99	IATAIEKK	iTRAQ8plex@N-term; iTRAQ8plex(K)@7; iTRAQ8plex(K)@8	missed K-K@7	-0.0530045	1785.1	1786.1	1785.15	1786.16	1	14	11.1.4.86.1	8.5	4845.42	8.5	0.973164	0.0772195	0.231598	0.23269	0.369378	0.148569	1.02758	0.0772195	0.237985	0.234097	0.379564	0.150763	4.31782	0.23269	4.20195	0.234097	1.59491	0.266292	2.70725	0.148569	2.6346	0.150763	0.626996	0.266292
2	109.9	109.9	74.83	73.68	72.54	gi|6321968	Eno2p [Saccharomyces cerevisiae S288c]	0	auto - discordant peptide type	0	94.42	IATAIEKK	No iTRAQ8plex@N-term; Ala->Pro@2; iTRAQ8plex(K)@7; iTRAQ8plex(K)@8	missed K-K@7	-0.0593846	1506.9	1507.91	1506.96	1507.97	1	11	10.1.4.79.3	7.8	5106.99	7.8	1.15837	0.0923806	0.348792	0.248051	0.48579	0.161755	0.86328	0.0923806	0.301105	0.245759	0.419372	0.158218	2.86704	0.248051	3.3211	0.245759	1.39278	0.279335	2.0585	0.161755	2.38451	0.158218	0.717989	0.279335
2	109.9	109.9	74.83	73.68	72.54	gi|6321968	Eno2p [Saccharomyces cerevisiae S288c]	0	auto - discordant peptide type	0	86.54	IATAIEKK	No iTRAQ8plex@N-term; iTRAQ8plex(K)@7; iTRAQ8plex(K)@8	missed K-K@7	0.0816875	1481.03	1482.03	1480.94	1481.95	1	12	9.1.6.3.2	0.2	1883.44	0.2	0.625868	0.0948213	0.144843	0.393989	0.225808	0.219855	1.59778	0.0948213	0.231428	0.399638	0.360793	0.229826	6.90402	0.393989	4.32101	0.399638	1.55899	0.446157	4.42853	0.219855	2.77168	0.229826	0.641442	0.446157
2	109.9	109.9	74.83	73.68	72.54	gi|6321968	Eno2p [Saccharomyces cerevisiae S288c]	0	auto - discordant peptide type	0	86.54	IATAIEKK	iTRAQ8plex@N-term; iTRAQ8plex(K)@7; iTRAQ8plex(K)@8	missed K-K@7	-2.0348	1783.11	1784.12	1785.15	1786.16	1	12	9.1.6.16.1	1.5	1286.57	1.5	0.894533	0.0337752	0.211623	0.103296	0.362431	0.065732	1.1179	0.0337752	0.236574	0.103992	0.405162	0.0668195	4.72538	0.103296	4.22701	0.103992	1.71263	0.118297	2.75915	0.065732	2.46815	0.0668195	0.583899	0.118297
2	109.9	109.9	74.83	73.68	72.54	gi|6321968	Eno2p [Saccharomyces cerevisiae S288c]	0	auto - discordant peptide type	0	86.54	IATAIEKK	iTRAQ8plex@N-term; iTRAQ8plex(K)@7; iTRAQ8plex(K)@8	missed K-K@7	-2.00209	1783.15	1784.15	1785.15	1786.16	1	12	9.1.6.21.1	2	2205.23	2	0.931435	0.0285354	0.213156	0.0859775	0.358856	0.0555048	1.07361	0.0285354	0.228847	0.0864976	0.385272	0.0563071	4.6914	0.0859775	4.36973	0.0864976	1.68354	0.0987337	2.78663	0.0555048	2.59557	0.0563071	0.593988	0.0987337
2	109.9	109.9	74.83	73.68	72.54	gi|6321968	Eno2p [Saccharomyces cerevisiae S288c]	0	auto - low confidence	0	0	IATAIEKK	iTRAQ8plex@N-term; Ala->Val@4; iTRAQ8plex(K)@7; iTRAQ8plex(K)@8	missed K-K@7	0.00835401	1813.19	1814.2	1813.18	1814.19	1	6	6.1.4.94.3	9.3	1389.64	9.3	0.108479	0.781267	0.0536805	1.54376	0.0332933	2.46563	9.21841	0.781267	0.494849	1.72693	0.306911	2.58426	18.6287	1.54376	2.02082	1.72693	0.620212	2.9071	30.0361	2.46563	3.25827	2.58426	1.61235	2.9071
2	109.9	109.9	74.83	73.68	72.54	gi|6321968	Eno2p [Saccharomyces cerevisiae S288c]	0	auto - low confidence	0	0	IATAIEKK	Acetyl@N-term; Thr->Leu@3; iTRAQ8plex(K)@7; iTRAQ8plex(K)@8	missed K-K@7	0.0450391	1535.04	1536.04	1534.99	1536	1	9	9.1.6.97.6	9.6	537.255	9.6	1.47073	0.285046	0.339728	0.846157	0.413413	0.651329	0.679933	0.285046	0.230992	0.829957	0.281094	0.630141	2.94354	0.846157	4.32915	0.829957	1.2169	1.01578	2.41889	0.651329	3.55753	0.630141	0.821762	1.01578
2	109.9	109.9	74.83	73.68	72.54	gi|6321968	Eno2p [Saccharomyces cerevisiae S288c]	0	auto - low confidence	0	0	IATAIEKK	No iTRAQ8plex@N-term; Ala->Trp@2; iTRAQ8plex(K)@7; iTRAQ8plex(K)@8	missed K-K@7	-0.0369873	1595.95	1596.96	1595.99	1596.99	1	9	10.1.4.76.7	7.5	1253.68	7.5	0.595633	0.169658	0.190609	0.523808	0.251846	0.339332	1.67889	0.169658	0.320011	0.536953	0.422821	0.35929	5.24634	0.523808	3.12489	0.536953	1.32127	0.612112	3.97068	0.339332	2.36507	0.35929	0.756848	0.612112
2	109.9	109.9	74.83	73.68	72.54	gi|6321968	Eno2p [Saccharomyces cerevisiae S288c]	0	auto - low confidence	0	0	IATAIEKK	Carbamidomethyl@N-term; Ala->Asn@2; iTRAQ8plex(K)@7; iTRAQ8plex(K)@8	missed K-K@7	-0.0488068	1580.92	1581.93	1580.97	1581.98	1	11	10.1.4.88.2	8.7	6043.27	8.7	0.581078	0.0728731	0.140044	0.251801	0.209472	0.172146	1.72094	0.0728731	0.241008	0.257469	0.360489	0.180334	7.14059	0.251801	4.14924	0.257469	1.49575	0.301021	4.7739	0.172146	2.77401	0.180334	0.668559	0.301021
2	109.9	109.9	74.83	73.68	72.54	gi|6321968	Eno2p [Saccharomyces cerevisiae S288c]	0	auto - discordant peptide type	0	99	IEEELGDK	iTRAQ8plex@N-term; iTRAQ8plex(K)@8		-1.98945	1537.87	1538.88	1539.86	1540.87	1	13	10.1.4.74.2	7.3	989.437	7.3	0.586931	0.0400998	0.385092	0.0554443	0.476904	0.0451401	1.70378	0.0400998	0.656112	0.0622304	0.812539	0.0532558	2.59678	0.0554443	1.52413	0.0622304	1.23842	0.0655916	2.09686	0.0451401	1.23071	0.0532558	0.807483	0.0655916
2	109.9	109.9	74.83	73.68	72.54	gi|6321968	Eno2p [Saccharomyces cerevisiae S288c]	1	auto	0	99	IEEELGDK	iTRAQ8plex@N-term; iTRAQ8plex(K)@8		-0.00224604	1539.86	1540.87	1539.86	1540.87	1	14	12.1.4.96.4	9.5	4663.78	9.5	0.01		0.01		0.01		100						100						100
2	109.9	109.9	74.83	73.68	72.54	gi|6321968	Eno2p [Saccharomyces cerevisiae S288c]	0	auto - low confidence	0	0	IEEELGDK	iTRAQ8plex@N-term; iTRAQ8plex(K)@8		0.0459534	1539.91	1540.91	1539.86	1540.87	1	3	10.1.4.101.1	10	5546.25	10	0.763253	0.0627936	0.384293	0.10203	0.582124	0.071213	1.31018	0.0627936	0.503493	0.10835	0.762689	0.0800058	2.60218	0.10203	1.98612	0.10835	1.51479	0.113437	1.71785	0.071213	1.31115	0.0800058	0.660156	0.113437
2	109.9	109.9	74.83	73.68	72.54	gi|6321968	Eno2p [Saccharomyces cerevisiae S288c]	1	auto	0	99	IEEELGDKAVYAGENFHHGDKL	iTRAQ8plex@N-term; iTRAQ8plex(K)@8; iTRAQ8plex(K)@21	missed K-A@8; missed K-L@21	0.00258446	3382.79	3383.8	3382.79	3383.8	1	23	2.1.4.174.3	17.3	413.235	17.3	3.49415	2.46843	0.01		1.45317	2.77239	0.286192	2.46843	0.01		0.415886	1.45355	100		100		100		0.68815	2.77239	2.4045	1.45355	0.01
2	109.9	109.9	74.83	73.68	72.54	gi|6321968	Eno2p [Saccharomyces cerevisiae S288c]	0	auto - discordant peptide type	0	99	IEEELGDKAVYAGENFHHGDKL	iTRAQ8plex@N-term; iTRAQ8plex(K)@8; iTRAQ8plex(K)@21	missed K-A@8; missed K-L@21	-2.07142	3380.72	3381.73	3382.79	3383.8	1	27	3.1.4.158.1	15.7	1366.01	15.7	0.855722	0.247341	0.259277	0.666966	0.381263	0.445499	1.1686	0.247341	0.302992	0.678355	0.445546	0.462376	3.85688	0.666966	3.30042	0.678355	1.47049	0.772954	2.62286	0.445499	2.24444	0.462376	0.680046	0.772954
2	109.9	109.9	74.83	73.68	72.54	gi|6321968	Eno2p [Saccharomyces cerevisiae S288c]	0	auto - shared MS/MS	0	99	IEEELGDKAVYAGENFHHGDKL	iTRAQ8plex@N-term; iTRAQ8plex(K)@8; iTRAQ8plex(K)@21	missed K-A@8; missed K-L@21	-0.0159335	3382.78	3383.78	3382.79	3383.8	1	32	3.1.4.160.1	15.9	9626.69	15.9	0.842894	0.28706	0.272185	0.849581	0.320256	0.541457	1.18639	0.28706	0.322917	0.863195	0.379948	0.562578	3.67397	0.849581	3.09677	0.863195	1.17661	0.97769	3.1225	0.541457	2.63194	0.562578	0.849898	0.97769
2	109.9	109.9	74.83	73.68	72.54	gi|6321968	Eno2p [Saccharomyces cerevisiae S288c]	0	auto - discordant peptide type	0	99	IEEELGDKAVYAGENFHHGDKL	iTRAQ8plex@N-term; iTRAQ8plex(K)@8; iTRAQ8plex(K)@21	missed K-A@8; missed K-L@21	-0.935884	3381.86	3382.86	3382.79	3383.8	1	22	3.1.4.165.1	16.4	1624.34	16.4	0.704594	0.389971	0.235262	1.00273	0.290932	0.747686	1.41926	0.389971	0.333897	1.03342	0.412908	0.788362	4.25059	1.00273	2.99494	1.03342	1.23663	1.21446	3.43722	0.747686	2.42185	0.788362	0.808647	1.21446
2	109.9	109.9	74.83	73.68	72.54	gi|6321968	Eno2p [Saccharomyces cerevisiae S288c]	1	auto	0	99	IEEELGDKAVYAGENFHHGDKL	iTRAQ8plex@N-term; iTRAQ8plex(K)@8; iTRAQ8plex(K)@21	missed K-A@8; missed K-L@21	-0.162754	3382.63	3383.64	3382.79	3383.8	1	18	4.1.4.152.1	15.1	2393.64	15.1	0.300532	3.46979	0.01		0.01		3.32743	3.46979	0.01		0.01		100		100				100		100
2	109.9	109.9	74.83	73.68	72.54	gi|6321968	Eno2p [Saccharomyces cerevisiae S288c]	1	auto	0	99	IEEELGDKAVYAGENFHHGDKL	iTRAQ8plex@N-term; iTRAQ8plex(K)@8; iTRAQ8plex(K)@21	missed K-A@8; missed K-L@21	-0.0226204	3382.77	3383.78	3382.79	3383.8	1	30	4.1.4.162.1	16.1	3421.07	16.1	1.0756	1.54216	0.01		0.01		0.929713	1.54216	0.01		0.01		100		100				100		100
2	109.9	109.9	74.83	73.68	72.54	gi|6321968	Eno2p [Saccharomyces cerevisiae S288c]	0	auto - discordant peptide type	0	99	IEEELGDKAVYAGENFHHGDKL	No iTRAQ8plex@N-term; Leu->Asn@5; iTRAQ8plex(K)@8; iTRAQ8plex(K)@21	missed K-A@8; missed K-L@21	0.0533227	3079.6	3080.61	3079.55	3080.55	1	20	4.1.4.118.3	11.7	600.49	11.7	0.610324	1.28015	0.210462	3.10578	0.24799	1.81173	1.63847	1.28015	0.344837	3.30361	0.406326	2.13316	4.75144	3.10578	2.89992	3.30361	1.17831	3.54365	4.03241	1.81173	2.46108	2.13316	0.848671	3.54365
2	109.9	109.9	74.83	73.68	72.54	gi|6321968	Eno2p [Saccharomyces cerevisiae S288c]	0	auto - discordant peptide type	0	99	IEEELGDKAVYAGENFHHGDKL	iTRAQ8plex@N-term; iTRAQ8plex(K)@8; Deamidated(N)@15; iTRAQ8plex(K)@21	missed K-A@8; missed K-L@21	-0.139956	3383.64	3384.64	3383.78	3384.78	1	31	4.1.4.154.1	15.3	8738.66	15.3	0.793077	0.190108	0.223207	0.533663	0.448719	0.320578	1.26091	0.190108	0.281445	0.541755	0.565796	0.333875	4.48014	0.533663	3.5531	0.541755	2.01033	0.600107	2.22856	0.320578	1.76742	0.333875	0.497432	0.600107
2	109.9	109.9	74.83	73.68	72.54	gi|6321968	Eno2p [Saccharomyces cerevisiae S288c]	0	auto - discordant peptide type	0	99	IEEELGDKAVYAGENFHHGDKL	iTRAQ8plex@N-term; iTRAQ8plex(K)@8; iTRAQ8plex(K)@21	missed K-A@8; missed K-L@21	-0.999894	3381.79	3382.8	3382.79	3383.8	1	21	4.1.4.164.1	16.3	1997.64	16.3	0.752315	0.432451	0.299575	0.921513	0.368249	0.724079	1.32923	0.432451	0.398204	0.968972	0.489488	0.783589	3.33807	0.921513	2.51128	0.968972	1.22924	1.12968	2.71555	0.724079	2.04295	0.783589	0.81351	1.12968
2	109.9	109.9	74.83	73.68	72.54	gi|6321968	Eno2p [Saccharomyces cerevisiae S288c]	0	auto - discordant peptide type	0	99	IEEELGDKAVYAGENFHHGDKL	iTRAQ8plex@N-term; iTRAQ8plex(K)@8; iTRAQ8plex(K)@21	missed K-A@8; missed K-L@21	1.11334	3383.91	3384.91	3382.79	3383.8	1	25	4.1.4.168.2	16.7	715.336	16.7	0.830223	0.684563	0.338301	1.66947	0.386619	1.10893	1.2045	0.684563	0.407482	1.68476	0.46568	1.13181	2.95595	1.66947	2.4541	1.68476	1.14282	1.89724	2.58653	1.10893	2.1474	1.13181	0.875026	1.89724
2	109.9	109.9	74.83	73.68	72.54	gi|6321968	Eno2p [Saccharomyces cerevisiae S288c]	0	auto - low confidence	0	0	IEEELGDKAVYAGENFHHGDKL	iTRAQ8plex@N-term; Lys->Asn@8; Tyr->Phe@11; iTRAQ8plex(K)@21	missed K-A@8; missed K-L@21	0.109516	3048.65	3049.66	3048.54	3049.55	1	32	5.1.4.168.1	16.7	3097.46	16.7	0.72382	0.437021	0.5361	0.505573	0.774128	0.423677	1.38156	0.437021	0.740654	0.567609	1.0695	0.496063	1.86532	0.505573	1.35016	0.567609	1.444	0.5574	1.29177	0.423677	0.935013	0.496063	0.692521	0.5574
2	109.9	109.9	74.83	73.68	72.54	gi|6321968	Eno2p [Saccharomyces cerevisiae S288c]	0	auto - low confidence	0	0	IEEELGDKAVYAGENFHHGDKL	iTRAQ8plex@N-term; Lys->Asp@8; Tyr->Phe@11; iTRAQ8plex(K)@21	missed K-A@8; missed K-L@21	-0.0409981	3049.48	3050.49	3049.52	3050.53	1	26	5.1.4.183.1	18.2	1164.71	18.2	1.02034	0.918808	0.422412	1.44933	0.996041	1.04778	0.980065	0.918808	0.413991	1.46439	0.976185	1.06852	2.36736	1.44933	2.41551	1.46439	2.35799	1.54858	1.00398	1.04778	1.0244	1.06852	0.424091	1.54858
2	109.9	109.9	74.83	73.68	72.54	gi|6321968	Eno2p [Saccharomyces cerevisiae S288c]	0	auto - low confidence	0	0	IEEELGDKAVYAGENFHHGDKL	iTRAQ8plex@N-term; Lys->Asp@8; Tyr->Phe@11; iTRAQ8plex(K)@21	missed K-A@8; missed K-L@21	0.0358213	3049.56	3050.57	3049.52	3050.53	1	35	6.1.4.174.1	17.3	4769.73	17.3	0.775225	0.403048	0.339365	0.92383	0.548546	0.485796	1.28995	0.403048	0.437763	0.94939	0.707595	0.532801	2.94668	0.92383	2.28434	0.94939	1.61639	0.987366	1.823	0.485796	1.41324	0.532801	0.618663	0.987366
2	109.9	109.9	74.83	73.68	72.54	gi|6321968	Eno2p [Saccharomyces cerevisiae S288c]	0	auto - low confidence	0	0	IEEELGDKAVYAGENFHHGDKL	iTRAQ8plex@N-term; Lys->Asn@8; Tyr->Phe@11; iTRAQ8plex(K)@21	missed K-A@8; missed K-L@21	0.0246984	3048.56	3049.57	3048.54	3049.55	1	18	6.1.4.182.2	18.1	1651.96	18.1	0.5127	2.4092	0.28674	3.67036	0.569337	1.95718	1.95046	2.4092	0.559275	4.14004	1.11047	2.73842	3.48748	3.67036	1.78803	4.14004	1.98555	3.89439	1.75643	1.95718	0.900521	2.73842	0.503638	3.89439
2	109.9	109.9	74.83	73.68	72.54	gi|6321968	Eno2p [Saccharomyces cerevisiae S288c]	0	auto - low confidence	0	0	IEEELGDKAVYAGENFHHGDKL	iTRAQ8plex@N-term; Lys->Asn@8; Tyr->Phe@11; Deamidated(N)@15; iTRAQ8plex(K)@21	missed K-A@8; missed K-L@21	0.000175984	3049.52	3050.53	3049.52	3050.53	1	27	6.1.4.188.1	18.7	1197.62	18.7	0.777323	1.36353	0.01		0.686131	1.22121	1.28647	1.36353	0.01		0.882683	1.55229	100		100		100		1.45745	1.22121	1.13291	1.55229	0.01
2	109.9	109.9	74.83	73.68	72.54	gi|6321968	Eno2p [Saccharomyces cerevisiae S288c]	0	auto - low confidence	0	0	IEEELGDKAVYAGENFHHGDKL	iTRAQ8plex@N-term; Lys->Asp@8; Tyr->Phe@11; iTRAQ8plex(K)@21	missed K-A@8; missed K-L@21	-0.0557334	3049.47	3050.48	3049.52	3050.53	1	20	6.1.4.200.2	19.9	1250.49	19.9	0.720499	1.81849	0.01		0.8665	1.83513	1.38793	1.81849	0.01		1.20264	2.08304	100		100		100		1.15407	1.83513	0.831505	2.08304	0.01
2	109.9	109.9	74.83	73.68	72.54	gi|6321968	Eno2p [Saccharomyces cerevisiae S288c]	0	auto - low confidence	0	0	IEEELGDKAVYAGENFHHGDKL	iTRAQ8plex@N-term; Lys->Asp@8; Tyr->Phe@11; iTRAQ8plex(K)@21	missed K-A@8; missed K-L@21	0.0312437	3049.56	3050.56	3049.52	3050.53	1	32	7.1.4.168.3	16.7	1332.84	16.7	0.645605	0.684212	0.352072	0.967016	0.594377	0.763815	1.54894	0.684212	0.545336	1.08714	0.920652	0.911135	2.84033	0.967016	1.83373	1.08714	1.68823	1.13892	1.68243	0.763815	1.08619	0.911135	0.592337	1.13892
2	109.9	109.9	74.83	73.68	72.54	gi|6321968	Eno2p [Saccharomyces cerevisiae S288c]	0	auto - low confidence	0	0	IEEELGDKAVYAGENFHHGDKL	iTRAQ8plex@N-term; Lys->Asn@8; Tyr->Phe@11; Deamidated(N)@15; iTRAQ8plex(K)@21	missed K-A@8; missed K-L@21	-0.0954579	3049.43	3050.44	3049.52	3050.53	1	37	7.1.4.178.1	17.7	4889.39	17.7	0.753855	0.440916	0.493793	0.59591	0.72165	0.476985	1.32652	0.440916	0.655024	0.649275	0.95728	0.542186	2.02514	0.59591	1.52666	0.649275	1.46144	0.67429	1.38571	0.476985	1.04463	0.542186	0.684255	0.67429
2	109.9	109.9	74.83	73.68	72.54	gi|6321968	Eno2p [Saccharomyces cerevisiae S288c]	0	auto - shared MS/MS	0	99	IGLDCASSEFFK	iTRAQ8plex@N-term; Carbamidomethyl(C)@5; iTRAQ8plex(K)@12		0.0685774	1981.11	1982.12	1981.04	1982.05	1	22	10.1.4.145.5	14.4	858.331	14.4	0.814061	0.219592	0.323291	0.500109	0.446184	0.336197	1.22841	0.219592	0.397133	0.517364	0.548096	0.361364	3.09319	0.500109	2.51805	0.517364	1.38013	0.576604	2.24123	0.336197	1.8245	0.361364	0.724569	0.576604
2	109.9	109.9	74.83	73.68	72.54	gi|6321968	Eno2p [Saccharomyces cerevisiae S288c]	0	auto - shared MS/MS	0	99	IGLDCASSEFFK	iTRAQ8plex@N-term; Carbamidomethyl(C)@5; iTRAQ8plex(K)@12		-0.0619336	1980.98	1981.99	1981.04	1982.05	1	22	12.1.4.158.2	15.7	1550	15.7	0.689789	0.371947	0.357122	0.592009	0.490155	0.507504	1.44972	0.371947	0.517726	0.636716	0.710587	0.55901	2.80016	0.592009	1.93152	0.636716	1.37251	0.724308	2.04017	0.507504	1.40729	0.55901	0.72859	0.724308
2	109.9	109.9	74.83	73.68	72.54	gi|6321968	Eno2p [Saccharomyces cerevisiae S288c]	0	auto - discordant peptide type	0	99	IGSEVYHNLK	iTRAQ8plex@N-term; iTRAQ8plex(S)@3; iTRAQ8plex(K)@10		0.0307946	2071.25	2072.26	2071.22	2072.23	1	14	2.1.4.74.1	7.3	790.686	7.3	0.856846	0.244475	0.308333	0.592514	0.393779	0.389467	1.16707	0.244475	0.359846	0.612287	0.459568	0.418936	3.24325	0.592514	2.77896	0.612287	1.27712	0.683237	2.5395	0.389467	2.17596	0.418936	0.783011	0.683237
2	109.9	109.9	74.83	73.68	72.54	gi|6321968	Eno2p [Saccharomyces cerevisiae S288c]	0	auto - shared MS/MS	0	99	IGSEVYHNLK	iTRAQ8plex@N-term; iTRAQ8plex(K)@10		0.0527413	1767.07	1768.07	1767.01	1768.02	1	12	3.1.4.25.4	2.4	3818.69	2.4	0.469225	0.288784	0.172372	0.763715	0.205806	0.638827	2.13117	0.288784	0.367354	0.798613	0.438608	0.680164	5.80141	0.763715	2.72217	0.798613	1.19397	0.981064	4.85894	0.638827	2.27994	0.680164	0.837545	0.981064
2	109.9	109.9	74.83	73.68	72.54	gi|6321968	Eno2p [Saccharomyces cerevisiae S288c]	0	auto - discordant peptide type	0	99	IGSEVYHNLK	iTRAQ8plex@N-term; iTRAQ8plex(S)@3; iTRAQ8plex(K)@10		-0.0697142	2071.15	2072.16	2071.22	2072.23	1	16	3.1.4.64.1	6.3	32810.9	6.3	0.727299	0.0582181	0.335754	0.105541	0.470151	0.0769403	1.37495	0.0582181	0.461645	0.111536	0.646435	0.0849768	2.97837	0.105541	2.16616	0.111536	1.40029	0.122355	2.12697	0.0769403	1.54695	0.0849768	0.71414	0.122355
2	109.9	109.9	74.83	73.68	72.54	gi|6321968	Eno2p [Saccharomyces cerevisiae S288c]	0	auto - shared MS/MS	0	99	IGSEVYHNLK	iTRAQ8plex@N-term; iTRAQ8plex(K)@10		-0.0304501	1766.98	1767.99	1767.01	1768.02	1	18	4.1.4.82.6	8.1	576.471	8.1	0.599827	0.321963	0.284008	0.551382	0.362578	0.571689	1.66715	0.321963	0.473483	0.597895	0.604471	0.616672	3.52103	0.551382	2.11201	0.597895	1.27665	0.762002	2.75803	0.571689	1.65434	0.616672	0.783302	0.762002
2	109.9	109.9	74.83	73.68	72.54	gi|6321968	Eno2p [Saccharomyces cerevisiae S288c]	0	auto - discordant peptide type	0	99	IGSEVYHNLK	iTRAQ8plex@N-term; iTRAQ8plex(S)@3; Deamidated(N)@8; iTRAQ8plex(K)@10		-0.0231115	2072.18	2073.19	2072.2	2073.21	1	16	5.1.4.79.1	7.8	6337.97	7.8	0.839147	0.154923	0.31149	0.370392	0.315017	0.313188	1.19169	0.154923	0.371198	0.378001	0.375401	0.32215	3.21038	0.370392	2.69398	0.378001	1.01132	0.4658	3.17443	0.313188	2.66382	0.32215	0.988803	0.4658
2	109.9	109.9	74.83	73.68	72.54	gi|6321968	Eno2p [Saccharomyces cerevisiae S288c]	0	auto - shared MS/MS	0	99	IGSEVYHNLK	iTRAQ8plex@N-term; iTRAQ8plex(K)@10		-0.0562468	1766.96	1767.96	1767.01	1768.02	1	13	6.1.4.105.3	10.4	1173.53	10.4	0.514576	0.596998	0.400603	0.850247	0.408631	0.943008	1.94335	0.596998	0.778509	0.958038	0.794112	1.04124	2.49624	0.850247	1.28451	0.958038	1.02004	1.20445	2.44719	0.943008	1.25927	1.04124	0.980352	1.20445
2	109.9	109.9	74.83	73.68	72.54	gi|6321968	Eno2p [Saccharomyces cerevisiae S288c]	0	auto - shared MS/MS	0	99	IGSEVYHNLK	iTRAQ8plex@N-term; iTRAQ8plex(K)@10		-0.0134803	1767	1768.01	1767.01	1768.02	1	16	7.1.4.89.3	8.8	12312	8.8	0.614268	0.0785117	0.328434	0.137496	0.400757	0.11541	1.62795	0.0785117	0.534676	0.147362	0.652413	0.127004	3.04475	0.137496	1.87029	0.147362	1.2202	0.169914	2.49528	0.11541	1.53277	0.127004	0.819536	0.169914
2	109.9	109.9	74.83	73.68	72.54	gi|6321968	Eno2p [Saccharomyces cerevisiae S288c]	0	auto - discordant peptide type	0	99	IGSEVYHNLK	iTRAQ8plex@N-term; Deamidated(N)@8; iTRAQ8plex(K)@10		0.00531672	1768	1769.01	1768	1769.01	1	16	9.1.6.73.1	7.2	1843.52	7.2	0.792345	0.17758	0.34516	0.35927	0.498277	0.27344	1.26208	0.17758	0.435619	0.371258	0.628865	0.289011	2.8972	0.35927	2.29558	0.371258	1.44361	0.42552	2.00691	0.27344	1.59017	0.289011	0.692707	0.42552
2	109.9	109.9	74.83	73.68	72.54	gi|6321968	Eno2p [Saccharomyces cerevisiae S288c]	0	auto - shared MS/MS	0	99	IGSEVYHNLK	iTRAQ8plex@N-term; iTRAQ8plex(K)@10		0.0154595	1767.03	1768.04	1767.01	1768.02	1	18	9.1.6.77.1	7.6	2609.87	7.6	0.60621	0.199136	0.307402	0.339713	0.323197	0.319039	1.64959	0.199136	0.507089	0.365615	0.533145	0.34649	3.25307	0.339713	1.97204	0.365615	1.05138	0.442499	3.09409	0.319039	1.87566	0.34649	0.951128	0.442499
2	109.9	109.9	74.83	73.68	72.54	gi|6321968	Eno2p [Saccharomyces cerevisiae S288c]	0	auto - discordant peptide type	0	99	IGSEVYHNLK	iTRAQ8plex@N-term; iTRAQ8plex(S)@3; iTRAQ8plex(Y)@6; iTRAQ8plex(K)@10		-0.0543141	2375.37	2376.38	2375.42	2376.43	1	16	1.1.4.88.1	8.7	2212.84	8.7	0.934458	0.222989	0.340163	0.468343	0.441091	0.329817	1.07014	0.222989	0.364021	0.472753	0.472029	0.33605	2.93977	0.468343	2.74709	0.472753	1.2967	0.531555	2.26711	0.329817	2.11852	0.33605	0.771185	0.531555
2	109.9	109.9	74.83	73.68	72.54	gi|6321968	Eno2p [Saccharomyces cerevisiae S288c]	0	auto - discordant peptide type	0	99	IGSEVYHNLK	iTRAQ8plex@N-term; iTRAQ8plex(S)@3; iTRAQ8plex(K)@10		-0.00513755	2071.21	2072.22	2071.22	2072.23	1	17	1.1.4.93.1	9.2	4170.51	9.2	0.702334	0.128641	0.275734	0.306769	0.458224	0.191388	1.42382	0.128641	0.392597	0.315473	0.652431	0.205049	3.62669	0.306769	2.54714	0.315473	1.66183	0.345838	2.18234	0.191388	1.53273	0.205049	0.601745	0.345838
2	109.9	109.9	74.83	73.68	72.54	gi|6321968	Eno2p [Saccharomyces cerevisiae S288c]	0	auto - discordant peptide type	0	99	IGSEVYHNLK	Delta:H(2)C(2)@N-term; iTRAQ8plex(S)@3; iTRAQ8plex(K)@10		-0.0419616	1792.99	1793.99	1793.03	1794.04	1	15	4.1.4.40.3	3.9	1247.16	3.9	0.855021	0.203879	0.326975	0.433426	0.354653	0.408722	1.16956	0.203879	0.382417	0.44457	0.414789	0.420522	3.05834	0.433426	2.61494	0.44457	1.08465	0.568445	2.81966	0.408722	2.41087	0.420522	0.921957	0.568445
2	109.9	109.9	74.83	73.68	72.54	gi|6321968	Eno2p [Saccharomyces cerevisiae S288c]	0	auto - discordant peptide type	0	99	IGSEVYHNLK	iTRAQ8plex@N-term; iTRAQ8plex(S)@3; iTRAQ8plex(K)@10		-0.0737164	2071.15	2072.15	2071.22	2072.23	1	15	4.1.4.57.1	5.6	40342.4	5.6	0.763693	0.0262264	0.309775	0.0518335	0.431036	0.0380435	1.30943	0.0262264	0.405628	0.0537941	0.56441	0.0406742	3.22815	0.0518335	2.46531	0.0537941	1.39145	0.0604424	2.31999	0.0380435	1.77176	0.0406742	0.718676	0.0604424
2	109.9	109.9	74.83	73.68	72.54	gi|6321968	Eno2p [Saccharomyces cerevisiae S288c]	0	auto - discordant peptide type	0	99	IGSEVYHNLK	iTRAQ8plex@N-term; iTRAQ8plex(S)@3; Deamidated(N)@8; iTRAQ8plex(K)@10		-0.0491933	2072.15	2073.16	2072.2	2073.21	1	15	4.1.4.62.1	6.1	5850.26	6.1	0.700266	0.0586238	0.282236	0.120628	0.391973	0.0825051	1.42803	0.0586238	0.403041	0.125897	0.559748	0.0900343	3.54313	0.120628	2.48114	0.125897	1.38881	0.138638	2.5512	0.0825051	1.78652	0.0900343	0.72004	0.138638
2	109.9	109.9	74.83	73.68	72.54	gi|6321968	Eno2p [Saccharomyces cerevisiae S288c]	0	auto - discordant peptide type	0	99	IGSEVYHNLK	iTRAQ8plex@N-term; iTRAQ8plex(S)@3; Deamidated(N)@8; iTRAQ8plex(K)@10		0.0448003	2072.25	2073.26	2072.2	2073.21	1	17	4.1.4.76.1	7.5	6882.03	7.5	0.673971	0.105671	0.315591	0.21605	0.430149	0.147446	1.48374	0.105671	0.468255	0.225084	0.638231	0.160391	3.16866	0.21605	2.13559	0.225084	1.363	0.24746	2.32477	0.147446	1.56683	0.160391	0.733678	0.24746
2	109.9	109.9	74.83	73.68	72.54	gi|6321968	Eno2p [Saccharomyces cerevisiae S288c]	0	auto - discordant peptide type	0	99	IGSEVYHNLK	iTRAQ8plex@N-term; Gly->Glu@2; Ser->Asp@3; iTRAQ8plex(K)@10		-0.00823779	1867.02	1868.03	1867.03	1868.04	1	15	7.1.4.101.4	10	1529.25	10	0.493566	0.247636	0.195508	0.696443	0.241893	0.402619	2.02607	0.247636	0.396113	0.725472	0.490093	0.450975	5.11489	0.696443	2.52453	0.725472	1.23726	0.791889	4.13406	0.402619	2.04043	0.450975	0.80824	0.791889
2	109.9	109.9	74.83	73.68	72.54	gi|6321968	Eno2p [Saccharomyces cerevisiae S288c]	0	auto - discordant peptide type	0	99	IGSEVYHNLK	iTRAQ8plex@N-term; Ile->Glu@1; Cation:K(E)@4; iTRAQ8plex(K)@10		0.0716926	1821	1822.01	1820.93	1821.94	1	13	1.1.4.137.1	13.6	1125.63	13.6	0.927661	0.328982	0.289645	0.743009	0.378692	0.602327	1.07798	0.328982	0.312232	0.756609	0.408222	0.619026	3.4525	0.743009	3.20275	0.756609	1.30743	0.909409	2.64067	0.602327	2.44965	0.619026	0.764857	0.909409
2	109.9	109.9	74.83	73.68	72.54	gi|6321968	Eno2p [Saccharomyces cerevisiae S288c]	0	auto - discordant peptide type	0	99	IGSEVYHNLK	iTRAQ8plex@N-term; iTRAQ8plex(S)@3; iTRAQ8plex(K)@10		-0.0369107	2071.18	2072.19	2071.22	2072.23	1	12	5.1.4.80.1	7.9	1593.79	7.9	0.698336	0.113814	0.256245	0.276913	0.378797	0.1874	1.43198	0.113814	0.366937	0.284576	0.542428	0.198548	3.90251	0.276913	2.72526	0.284576	1.47826	0.321167	2.63994	0.1874	1.84356	0.198548	0.676472	0.321167
2	109.9	109.9	74.83	73.68	72.54	gi|6321968	Eno2p [Saccharomyces cerevisiae S288c]	0	auto - discordant peptide type	0	99	IGSEVYHNLK	iTRAQ8plex@N-term; Ser->Leu@3; iTRAQ8plex(K)@10		-0.0423934	1793.02	1794.03	1793.07	1794.07	1	12	7.1.4.99.3	9.8	1858.25	9.8	0.936367	0.267699	0.357733	0.599264	0.454639	0.438562	1.06796	0.267699	0.382044	0.611484	0.485536	0.455118	2.79538	0.599264	2.6175	0.611484	1.27089	0.703268	2.19955	0.438562	2.05958	0.455118	0.78685	0.703268
2	109.9	109.9	74.83	73.68	72.54	gi|6321968	Eno2p [Saccharomyces cerevisiae S288c]	0	auto - discordant peptide type	0	99	IGSEVYHNLK	iTRAQ8plex@N-term; iTRAQ8plex(S)@3; iTRAQ8plex(K)@10		0.00603426	2071.23	2072.23	2071.22	2072.23	1	15	13.1.4.121.1	12	2795.22	12	0.703635	0.177374	0.28109	0.34789	0.452077	0.245004	1.42119	0.177374	0.399483	0.367949	0.642489	0.272737	3.55758	0.34789	2.50324	0.367949	1.6083	0.404909	2.21201	0.245004	1.55645	0.272737	0.621773	0.404909
2	109.9	109.9	74.83	73.68	72.54	gi|6321968	Eno2p [Saccharomyces cerevisiae S288c]	0	auto - discordant peptide type	0	99	IGSEVYHNLK	iTRAQ8plex@N-term; Deamidated(N)@8; iTRAQ8plex(K)@10		-0.00416368	1767.99	1769	1768	1769.01	1	16	11.1.4.94.1	9.3	7817.46	9.3	0.674649	0.0866817	0.282835	0.180588	0.415006	0.127203	1.48225	0.0866817	0.419233	0.188594	0.615144	0.138335	3.53563	0.180588	2.38531	0.188594	1.46731	0.210321	2.4096	0.127203	1.62563	0.138335	0.68152	0.210321
2	109.9	109.9	74.83	73.68	72.54	gi|6321968	Eno2p [Saccharomyces cerevisiae S288c]	0	auto - discordant peptide type	0	86.66	IGSEVYHNLK	iTRAQ8plex@N-term; Ile->Glu@1; Cation:K(E)@4; iTRAQ8plex(K)@10		0.112837	1821.04	1822.05	1820.93	1821.94	1	13	4.1.4.83.1	8.2	588.726	8.2	0.859372	0.251942	0.324073	0.575225	0.30163	0.597378	1.16364	0.251942	0.377105	0.583577	0.350988	0.605424	3.08572	0.575225	2.65178	0.583577	0.930745	0.796208	3.31533	0.597378	2.8491	0.605424	1.07441	0.796208
2	109.9	109.9	74.83	73.68	72.54	gi|6321968	Eno2p [Saccharomyces cerevisiae S288c]	0	auto - shared MS/MS	0	65.4	IGSEVYHNLK	iTRAQ8plex@N-term; iTRAQ8plex(K)@10		0.166932	1767.18	1768.19	1767.01	1768.02	1	12	7.1.4.69.4	6.8	1347.6	6.8	0.818911	0.162898	0.328771	0.35968	0.420854	0.282254	1.22113	0.162898	0.401473	0.366194	0.51392	0.290509	3.04164	0.35968	2.49083	0.366194	1.28009	0.4327	2.37612	0.282254	1.94583	0.290509	0.781198	0.4327
2	109.9	109.9	74.83	73.68	72.54	gi|6321968	Eno2p [Saccharomyces cerevisiae S288c]	0	auto - discordant peptide type	0	57.84	IGSEVYHNLK	iTRAQ8plex@N-term; Gly->Pro@2; Ser->Thr@3; iTRAQ8plex(K)@10		-0.0786483	1820.98	1821.99	1821.06	1822.07	1	13	3.1.4.104.1	10.3	654.412	10.3	0.829314	0.339386	0.389572	0.642961	0.470051	0.558923	1.20582	0.339386	0.469751	0.655434	0.566795	0.573226	2.56692	0.642961	2.12879	0.655434	1.20659	0.79171	2.12743	0.558923	1.76431	0.573226	0.828785	0.79171
2	109.9	109.9	74.83	73.68	72.54	gi|6321968	Eno2p [Saccharomyces cerevisiae S288c]	0	auto - discordant peptide type	0	40.36	IGSEVYHNLK	iTRAQ8plex@N-term; Gly->Pro@2; Ser->Thr@3; iTRAQ8plex(K)@10		-0.0466795	1821.01	1822.02	1821.06	1822.07	1	13	4.1.4.100.1	9.9	7754.34	9.9	0.930976	0.06704	0.370318	0.135629	0.334002	0.154371	1.07414	0.06704	0.397774	0.137816	0.358766	0.156296	2.70038	0.135629	2.51399	0.137816	0.901933	0.195779	2.99399	0.154371	2.78734	0.156296	1.10873	0.195779
2	109.9	109.9	74.83	73.68	72.54	gi|6321968	Eno2p [Saccharomyces cerevisiae S288c]	0	auto - discordant peptide type	0	40.36	IGSEVYHNLK	iTRAQ8plex@N-term; Ser->Asn@3; Glu->Arg@4; Deamidated(N)@8; iTRAQ8plex(K)@10		-0.0333878	1822.03	1823.04	1822.07	1823.07	1	12	4.1.4.112.3	11.1	1048.21	11.1	0.898185	0.205529	0.371757	0.387371	0.307502	0.564895	1.11336	0.205529	0.413898	0.400857	0.34236	0.574227	2.68993	0.387371	2.41605	0.400857	0.82716	0.661476	3.25201	0.564895	2.9209	0.574227	1.20896	0.661476
2	109.9	109.9	74.83	73.68	72.54	gi|6321968	Eno2p [Saccharomyces cerevisiae S288c]	0	auto - shared MS/MS	0	99	KAADALLLK	iTRAQ8plex@N-term; iTRAQ8plex(K)@1; iTRAQ8plex(K)@9	missed K-A@1	0.00821046	1854.22	1855.22	1854.21	1855.21	1	16	7.1.4.93.2	9.2	14509.1	9.2	0.672251	0.0351674	0.281185	0.0781297	0.390857	0.0552034	1.48754	0.0351674	0.418274	0.0811857	0.581415	0.0594498	3.55638	0.0781297	2.39078	0.0811857	1.39003	0.0916613	2.55848	0.0552034	1.71994	0.0594498	0.719407	0.0916613
2	109.9	109.9	74.83	73.68	72.54	gi|6321968	Eno2p [Saccharomyces cerevisiae S288c]	0	auto - discordant peptide type	0	99	KAADALLLK	iTRAQ8plex@N-term; iTRAQ8plex(K)@1; iTRAQ8plex(K)@9	missed K-A@1	-2.03992	1852.17	1853.17	1854.21	1855.21	1	13	7.1.4.90.2	8.9	853.524	8.9	0.639304	0.0486951	0.2517	0.109432	0.366167	0.0765171	1.5642	0.0486951	0.39371	0.114194	0.572759	0.0831848	3.97297	0.109432	2.53994	0.114194	1.45477	0.128545	2.73099	0.0765171	1.74593	0.0831848	0.687392	0.128545
2	109.9	109.9	74.83	73.68	72.54	gi|6321968	Eno2p [Saccharomyces cerevisiae S288c]	0	auto - discordant peptide type	0	99	KAADALLLK	iTRAQ8plex@N-term; iTRAQ8plex(K)@1; iTRAQ8plex(K)@9	missed K-A@1	-3.06088	1851.15	1852.15	1854.21	1855.21	1	10	7.1.4.89.6	8.8	1664.1	8.8	0.619668	0.138589	0.283223	0.304762	0.361379	0.237835	1.61377	0.138589	0.457055	0.318795	0.583181	0.255569	3.53079	0.304762	2.18792	0.318795	1.27595	0.372812	2.76718	0.237835	1.71473	0.255569	0.783728	0.372812
2	109.9	109.9	74.83	73.68	72.54	gi|6321968	Eno2p [Saccharomyces cerevisiae S288c]	0	auto - discordant peptide type	0	14.59	KLNQLLR	iTRAQ8plex@N-term; Lys->Ala@1	cleaved A-K@N-term; missed K-L@1	0.00154653	1130.71	1131.72	1130.71	1131.72	1	11	10.1.4.67.1	6.6	1423.53	6.6	1.39844	0.276467	1.17846	0.296859	1.28726	0.293866	0.715084	0.276467	0.842699	0.250748	0.920499	0.247197	0.848564	0.296859	1.18666	0.250748	1.09232	0.269811	0.776843	0.293866	1.08637	0.247197	0.91548	0.269811
2	109.9	109.9	74.83	73.68	72.54	gi|6321968	Eno2p [Saccharomyces cerevisiae S288c]	0	auto - shared MS/MS	0	99	LAKLNQLLR	iTRAQ8plex@N-term; iTRAQ8plex(K)@3	missed K-L@3	0.0675069	1676.16	1677.17	1676.09	1677.1	1	16	7.1.4.164.2	16.3	1747.16	16.3	1.65019	0.138153	0.309069	0.425706	0.472014	0.273962	0.605991	0.138153	0.187293	0.416795	0.286036	0.2599	3.23552	0.425706	5.33922	0.416795	1.52721	0.479257	2.11858	0.273962	3.49606	0.2599	0.654788	0.479257
2	109.9	109.9	74.83	73.68	72.54	gi|6321968	Eno2p [Saccharomyces cerevisiae S288c]	0	auto - discordant peptide type	0	99	LAKLNQLLR	iTRAQ8plex@N-term; iTRAQ8plex(K)@3; Deamidated(N)@5	missed K-L@3	0.0806741	1677.16	1678.16	1677.08	1678.08	1	16	9.1.6.99.3	9.8	600.49	9.8	1.32024	0.289906	0.241482	0.931595	0.379225	0.693517	0.75744	0.289906	0.182908	0.914129	0.287241	0.669871	4.1411	0.931595	5.46722	0.914129	1.57041	1.1102	2.63696	0.693517	3.4814	0.669871	0.636777	1.1102
2	109.9	109.9	74.83	73.68	72.54	gi|6321968	Eno2p [Saccharomyces cerevisiae S288c]	0	auto - discordant peptide type	0	99	LGANAILGVSMAAAR	iTRAQ8plex@N-term; Deamidated(N)@4		0.0771674	1719.04	1720.05	1718.97	1719.97	1	16	1.1.4.193.2	19.2	523.962	19.2	0.883605	1.00616	0.263911	3.00578	0.347928	1.54225	1.13173	1.00616	0.298676	3.02821	0.39376	1.58551	3.78915	3.00578	3.34811	3.02821	1.31835	3.24595	2.87416	1.54225	2.53962	1.58551	0.758522	3.24595
2	109.9	109.9	74.83	73.68	72.54	gi|6321968	Eno2p [Saccharomyces cerevisiae S288c]	0	auto - discordant peptide type	0	99	LGANAILGVSMAAAR	iTRAQ8plex@N-term; Deamidated(N)@4; Oxidation(M)@11		0.0370781	1735	1736.01	1734.96	1735.97	1	14	2.1.4.122.2	12.1	800.546	12.1	0.961155	0.651109	0.393686	1.86565	0.394178	1.50399	1.04042	0.651109	0.409596	1.85425	0.410108	1.48982	2.5401	1.86565	2.44143	1.85425	1.00125	2.29701	2.53693	1.50399	2.43838	1.48982	0.998752	2.29701
2	109.9	109.9	74.83	73.68	72.54	gi|6321968	Eno2p [Saccharomyces cerevisiae S288c]	0	auto - discordant peptide type	0	99	LGANAILGVSMAAAR	iTRAQ8plex@N-term; Oxidation(M)@11		-0.00969195	1733.97	1734.97	1733.98	1734.98	1	10	2.1.4.130.2	12.9	871.183	12.9	0.947304	0.928472	0.423162	2.08357	0.434682	1.47775	1.05563	0.928472	0.446702	2.09016	0.458862	1.48704	2.36316	2.08357	2.23863	2.09016	1.02722	2.38547	2.30053	1.47775	2.1793	1.48704	0.9735	2.38547
2	109.9	109.9	74.83	73.68	72.54	gi|6321968	Eno2p [Saccharomyces cerevisiae S288c]	0	auto - discordant peptide type	0	99	LGANAILGVSMAAAR	iTRAQ8plex@N-term; Deamidated(N)@4		-0.0338087	1718.93	1719.94	1718.97	1719.97	1	27	2.1.4.153.1	15.2	3986.31	15.2	0.774763	0.293674	0.319619	0.636363	0.380263	0.512215	1.29072	0.293674	0.412537	0.648039	0.490812	0.526649	3.12873	0.636363	2.42402	0.648039	1.18974	0.772058	2.62976	0.512215	2.03744	0.526649	0.84052	0.772058
2	109.9	109.9	74.83	73.68	72.54	gi|6321968	Eno2p [Saccharomyces cerevisiae S288c]	1	auto	0	99	LGANAILGVSMAAAR	iTRAQ8plex@N-term		-0.0322376	1717.95	1718.96	1717.98	1718.99	1	25	2.1.4.157.2	15.6	974.144	15.6	0.0701803	46.9918	0.01		0.01		14.249	46.9918	0.01		0.01		100		100				100		100
2	109.9	109.9	74.83	73.68	72.54	gi|6321968	Eno2p [Saccharomyces cerevisiae S288c]	0	auto - discordant peptide type	0	99	LGANAILGVSMAAAR	iTRAQ8plex@N-term; Deamidated(N)@4		0.0586007	1719.02	1720.03	1718.97	1719.97	1	20	2.1.4.170.2	16.9	400	16.9	1.10451	0.62708	0.488498	1.07128	0.580378	0.968076	0.905379	0.62708	0.442276	1.06465	0.525462	0.960725	2.04709	1.07128	2.26103	1.06465	1.18809	1.29515	1.72301	0.968076	1.90309	0.960725	0.84169	1.29515
2	109.9	109.9	74.83	73.68	72.54	gi|6321968	Eno2p [Saccharomyces cerevisiae S288c]	0	auto - discordant peptide type	0	99	LGANAILGVSMAAAR	iTRAQ8plex@N-term; Deamidated(N)@4		0.0342947	1719	1720.01	1718.97	1719.97	1	26	3.1.4.146.5	14.5	683.333	14.5	1.03352	0.85417	0.41804	1.76525	0.498581	1.42305	0.96757	0.85417	0.404483	1.75842	0.482412	1.41458	2.39211	1.76525	2.47229	1.75842	1.19266	2.09464	2.00569	1.42305	2.07292	1.41458	0.83846	2.09464
2	109.9	109.9	74.83	73.68	72.54	gi|6321968	Eno2p [Saccharomyces cerevisiae S288c]	0	auto - discordant peptide type	0	99	LGANAILGVSMAAAR	iTRAQ8plex@N-term; Deamidated(N)@4		0.0455684	1719.01	1720.02	1718.97	1719.97	1	27	4.1.4.145.1	14.4	2892.31	14.4	0.865405	0.171739	0.369277	0.389193	0.45018	0.26708	1.15553	0.171739	0.42671	0.397193	0.520196	0.278608	2.708	0.389193	2.34351	0.397193	1.21908	0.446766	2.22133	0.26708	1.92235	0.278608	0.820287	0.446766
2	109.9	109.9	74.83	73.68	72.54	gi|6321968	Eno2p [Saccharomyces cerevisiae S288c]	0	auto - discordant peptide type	0	99	LGANAILGVSMAAAR	iTRAQ8plex@N-term; Deamidated(N)@4		0.0411738	1719.01	1720.01	1718.97	1719.97	1	24	4.1.4.159.3	15.8	720.588	15.8	1.38223	0.79534	0.500302	1.61905	0.673145	1.1715	0.72347	0.79534	0.361954	1.55835	0.487	1.08606	1.99879	1.61905	2.76278	1.55835	1.34548	1.77997	1.48557	1.1715	2.05339	1.08606	0.743232	1.77997
2	109.9	109.9	74.83	73.68	72.54	gi|6321968	Eno2p [Saccharomyces cerevisiae S288c]	0	auto - discordant peptide type	0	99	LGANAILGVSMAAAR	iTRAQ8plex@N-term; Deamidated(N)@4; Oxidation(M)@11		0.0196592	1734.98	1735.99	1734.96	1735.97	1	18	1.1.4.147.1	14.6	5623.12	14.6	1.01323	0.525463	0.323717	1.22708	0.610441	0.838613	0.986942	0.525463	0.31949	1.23497	0.60247	0.850124	3.08912	1.22708	3.12999	1.23497	1.88572	1.39725	1.63816	0.838613	1.65983	0.850124	0.530301	1.39725
2	109.9	109.9	74.83	73.68	72.54	gi|6321968	Eno2p [Saccharomyces cerevisiae S288c]	0	auto - discordant peptide type	0	99	LGANAILGVSMAAAR	iTRAQ8plex@N-term; Deamidated(N)@4; Oxidation(M)@11		-0.0130572	1734.95	1735.95	1734.96	1735.97	1	16	1.1.4.179.1	17.8	1484.8	17.8	1.00863	1.21749	0.397543	3.37609	0.575731	2.32011	0.991446	1.21749	0.394142	3.39042	0.570807	2.34092	2.51545	3.37609	2.53715	3.39042	1.44823	3.92372	1.73692	2.32011	1.75191	2.34092	0.690501	3.92372
2	109.9	109.9	74.83	73.68	72.54	gi|6321968	Eno2p [Saccharomyces cerevisiae S288c]	0	auto - discordant peptide type	0	99	LGANAILGVSMAAAR	iTRAQ8plex@N-term; Deamidated(N)@4; Oxidation(M)@11		0.0355286	1735	1736	1734.96	1735.97	1	16	4.1.4.116.4	11.5	960.294	11.5	1.25831	0.965148	0.502733	1.66211	0.908327	1.14539	0.794718	0.965148	0.399531	1.64553	0.721864	1.12119	1.98913	1.66211	2.50294	1.64553	1.80678	1.75732	1.10093	1.14539	1.3853	1.12119	0.553471	1.75732
2	109.9	109.9	74.83	73.68	72.54	gi|6321968	Eno2p [Saccharomyces cerevisiae S288c]	0	auto - discordant peptide type	0	99	LGANAILGVSMAAAR	iTRAQ8plex@N-term; Oxidation(M)@11		-0.0726476	1733.9	1734.91	1733.98	1734.98	1	18	8.1.4.131.1	13	1011.18	13	1.12516	0.404436	0.578854	0.641763	0.668225	0.555789	0.888759	0.404436	0.514461	0.632981	0.593891	0.545625	1.72755	0.641763	1.94378	0.632981	1.15439	0.738917	1.4965	0.555789	1.68381	0.545625	0.866255	0.738917
2	109.9	109.9	74.83	73.68	72.54	gi|6321968	Eno2p [Saccharomyces cerevisiae S288c]	1	auto	0	99	LGANAILGVSMAAAR	iTRAQ8plex@N-term		-0.0426541	1717.94	1718.95	1717.98	1718.99	1	28	8.1.4.156.1	15.5	2187.74	15.5	0.955624	2.46348	0.01		0.01		1.04644	2.46348	0.01		0.01		100		100				100		100
2	109.9	109.9	74.83	73.68	72.54	gi|6321968	Eno2p [Saccharomyces cerevisiae S288c]	0	auto - discordant peptide type	0	99	LGANAILGVSMAAAR	iTRAQ8plex@N-term; Oxidation(M)@11		-0.0830239	1733.89	1734.9	1733.98	1734.98	1	17	8.1.4.157.5	15.6	351.645	15.6	1.15972	0.760321	0.483542	1.52293	0.613117	1.0761	0.862278	0.760321	0.416948	1.51696	0.528678	1.06764	2.06807	1.52293	2.39838	1.51696	1.26797	1.69737	1.63101	1.0761	1.89151	1.06764	0.788661	1.69737
2	109.9	109.9	74.83	73.68	72.54	gi|6321968	Eno2p [Saccharomyces cerevisiae S288c]	0	auto - discordant peptide type	0	99	LGANAILGVSMAAAR	iTRAQ8plex@N-term; Deamidated(N)@4		0.00888951	1718.97	1719.98	1718.97	1719.97	1	26	8.1.4.170.2	16.9	2671.44	16.9	1.01358	0.103932	0.423038	0.201783	0.55425	0.149913	0.986602	0.103932	0.41737	0.19945	0.546825	0.146758	2.36385	0.201783	2.39595	0.19945	1.31017	0.226831	1.80424	0.149913	1.82874	0.146758	0.763262	0.226831
2	109.9	109.9	74.83	73.68	72.54	gi|6321968	Eno2p [Saccharomyces cerevisiae S288c]	1	auto	0	99	LGANAILGVSMAAAR	iTRAQ8plex@N-term		0.0978538	1718.08	1719.09	1717.98	1718.99	1	26	8.1.4.192.2	19.1	934.08	19.1	0.125404	44.4658	0.01		0.01		7.97422	44.4658	0.01		0.01		100		100				100		100
2	109.9	109.9	74.83	73.68	72.54	gi|6321968	Eno2p [Saccharomyces cerevisiae S288c]	0	auto - discordant peptide type	0	99	LGANAILGVSMAAAR	iTRAQ8plex@N-term; Deamidated(N)@4		0.0480708	1719.01	1720.02	1718.97	1719.97	1	24	13.1.4.197.1	19.6	1624.38	19.6	0.805554	0.537089	0.215341	1.90192	0.427573	0.938153	1.24138	0.537089	0.267321	1.90591	0.530781	0.946209	4.64379	1.90192	3.74083	1.90591	1.98556	2.05528	2.33878	0.938153	1.88402	0.946209	0.503636	2.05528
2	109.9	109.9	74.83	73.68	72.54	gi|6321968	Eno2p [Saccharomyces cerevisiae S288c]	0	auto - discordant peptide type	0	99	LGANAILGVSMAAAR	Delta:H(2)C(2)@N-term; Oxidation(M)@11		-0.00181173	1455.78	1456.79	1455.79	1456.79	1	12	13.1.4.163.1	16.2	460.933	16.2	0.01		0.659294	7.39863	0.445641	9.43206	100		100		100		1.51677	7.39863	0.01		0.675937	10.6702	2.24396	9.43206	0.01		1.47943	10.6702
2	109.9	109.9	74.83	73.68	72.54	gi|6321968	Eno2p [Saccharomyces cerevisiae S288c]	0	auto - discordant peptide type	0	99	LGANAILGVSMAAAR	iTRAQ8plex@N-term; Deamidated(N)@4; Oxidation(M)@11		0.0229452	1734.98	1735.99	1734.96	1735.97	1	12	13.1.4.165.1	16.4	1723.53	16.4	0.953269	1.29321	0.365122	2.68219	0.579384	2.01305	1.04902	1.29321	0.383021	2.70304	0.607787	2.04075	2.73881	2.68219	2.61083	2.70304	1.58682	3.1123	1.72597	2.01305	1.64531	2.04075	0.630189	3.1123
2	109.9	109.9	74.83	73.68	72.54	gi|6321968	Eno2p [Saccharomyces cerevisiae S288c]	0	auto - discordant peptide type	0	99	LGANAILGVSMAAAR	Delta:H(2)C(2)@N-term; Ala->Val@3		-0.00366859	1467.82	1468.83	1467.82	1468.83	1	18	13.1.4.262.1	26.1	1518.17	26.1	100						0.01		0.01		0.01				100						100
2	109.9	109.9	74.83	73.68	72.54	gi|6321968	Eno2p [Saccharomyces cerevisiae S288c]	0	auto - discordant peptide type	0	99	LGANAILGVSMAAAR	iTRAQ8plex@N-term; Deamidated(N)@4; Oxidation(M)@11		-0.00267072	1734.96	1735.96	1734.96	1735.97	1	12	8.1.4.169.3	16.8	388.721	16.8	1.26045	0.663743	0.415329	1.25567	0.656033	0.903257	0.793366	0.663743	0.329508	1.23574	0.520474	0.875337	2.40773	1.25567	3.03483	1.23574	1.57955	1.37927	1.52432	0.903257	1.92133	0.875337	0.633092	1.37927
2	109.9	109.9	74.83	73.68	72.54	gi|6321968	Eno2p [Saccharomyces cerevisiae S288c]	0	auto - low confidence	0	0	LGANAILGVSMAAAR	iTRAQ8plex@N-term; Deamidated(N)@4; Met->Leu@11; Ala->Ser@14		0.00927965	1717.01	1718.02	1717	1718.01	1	25	1.1.4.188.1	18.7	933.333	18.7	1.18985	0.954193	0.572078	1.56141	0.872316	1.15915	0.840444	0.954193	0.480799	1.50286	0.733133	1.079	1.74801	1.56141	2.07987	1.50286	1.52482	1.64065	1.14637	1.15915	1.36401	1.079	0.655815	1.64065
2	109.9	109.9	74.83	73.68	72.54	gi|6321968	Eno2p [Saccharomyces cerevisiae S288c]	0	auto - low confidence	0	0	LGANAILGVSMAAAR	iTRAQ8plex@N-term; Deamidated(N)@4; Met->Leu@11; Ala->Ser@14		-0.0263273	1716.98	1717.98	1717	1718.01	1	22	2.1.4.160.2	15.9	798.589	15.9	0.884588	0.597457	0.452647	0.930976	0.749927	0.664724	1.13047	0.597457	0.511704	0.979477	0.84777	0.731106	2.20923	0.930976	1.95426	0.979477	1.65676	1.0219	1.33346	0.664724	1.17956	0.731106	0.603588	1.0219
2	109.9	109.9	74.83	73.68	72.54	gi|6321968	Eno2p [Saccharomyces cerevisiae S288c]	0	auto - low confidence	0	0	LGANAILGVSMAAAR	iTRAQ8plex@N-term; Met->Leu@11; Ala->Ser@14		0.00362295	1716.02	1717.03	1716.02	1717.03	1	25	8.1.4.167.4	16.6	1663.38	16.6	0.951702	0.122835	0.544952	0.182005	0.738774	0.157858	1.05075	0.122835	0.572608	0.186087	0.776266	0.162547	1.83502	0.182005	1.74639	0.186087	1.35567	0.210853	1.35359	0.157858	1.28822	0.162547	0.737644	0.210853
2	109.9	109.9	74.83	73.68	72.54	gi|6321968	Eno2p [Saccharomyces cerevisiae S288c]	0	auto - low confidence	0	0	LGANAILGVSMAAAR	iTRAQ8plex@N-term; Deamidated(N)@4; Oxidation(M)@11		0.0256307	1734.99	1735.99	1734.96	1735.97	1	6	13.1.4.197.2	19.6	1051.96	19.6	0.589464	1.22345	0.242103	4.10589	0.365443	3.08633	1.69646	1.22345	0.410717	4.08742	0.619957	3.06172	4.13047	4.10589	2.43477	4.08742	1.50945	4.97349	2.73641	3.08633	1.61301	3.06172	0.662493	4.97349
2	109.9	109.9	74.83	73.68	72.54	gi|6321968	Eno2p [Saccharomyces cerevisiae S288c]	0	auto - shared MS/MS	0	93.98	LNQLLR	iTRAQ8plex@N-term		0.00813665	1059.68	1060.69	1059.67	1060.68	1	10	12.1.4.96.1	9.5	41301.1	9.5	1.04949	0.0826695	0.838961	0.0915389	1.05542	0.0822361	0.952847	0.0826695	0.799401	0.0929949	1.00566	0.0838538	1.19195	0.0915389	1.25094	0.0929949	1.25801	0.0926099	0.947488	0.0822361	0.994376	0.0838538	0.794906	0.0926099
2	109.9	109.9	74.83	73.68	72.54	gi|6321968	Eno2p [Saccharomyces cerevisiae S288c]	0	auto - shared MS/MS	0	86.37	LNQLLR	iTRAQ8plex@N-term		0.0348954	1059.71	1060.71	1059.67	1060.68	1	10	11.1.4.98.4	9.7	1056.73	9.7	0.997198	0.286525	0.896649	0.306725	0.998614	0.289218	1.00281	0.286525	0.899169	0.293634	1.00142	0.275295	1.11526	0.306725	1.11214	0.293634	1.11372	0.296262	1.00139	0.289218	0.998582	0.275295	0.897894	0.296262
2	109.9	109.9	74.83	73.68	72.54	gi|6321968	Eno2p [Saccharomyces cerevisiae S288c]	0	auto - discordant peptide type	0	75.06	LNQLLR	iTRAQ8plex@N-term; Deamidated(N)@2		-0.0371348	1060.62	1061.62	1060.65	1061.66	1	10	12.1.4.63.2	6.2	2520.59	6.2	0.748588	0.434339	0.485779	0.629728	0.574019	0.511868	1.33585	0.434339	0.648927	0.677789	0.766803	0.569956	2.05855	0.629728	1.54101	0.677789	1.18165	0.729902	1.7421	0.511868	1.30412	0.569956	0.846276	0.729902
2	109.9	109.9	74.83	73.68	72.54	gi|6321968	Eno2p [Saccharomyces cerevisiae S288c]	0	auto - discordant peptide type	0	75.06	LNQLLR	iTRAQ8plex@N-term; Deamidated(N)@2		0.0397714	1060.69	1061.7	1060.65	1061.66	1	10	12.1.4.113.2	11.2	1616.67	11.2	1.16529	0.249317	0.909531	0.28382	1.03763	0.27067	0.858153	0.249317	0.780517	0.258122	0.890442	0.243588	1.09947	0.28382	1.2812	0.258122	1.14084	0.2788	0.963738	0.27067	1.12304	0.243588	0.87655	0.2788
2	109.9	109.9	74.83	73.68	72.54	gi|6321968	Eno2p [Saccharomyces cerevisiae S288c]	0	auto - low confidence	0	5.749	LNQLLR	iTRAQ8plex@N-term; Deamidated(N)@2		0.0412007	1060.7	1061.7	1060.65	1061.66	1	10	10.1.4.36.1	3.5	81780.6	3.5	0.784789	0.0868852	0.494721	0.118913	0.643789	0.0983348	1.27423	0.0868852	0.630387	0.127488	0.820334	0.108548	2.02134	0.118913	1.58633	0.127488	1.30132	0.13555	1.5533	0.0983348	1.21902	0.108548	0.768452	0.13555
2	109.9	109.9	74.83	73.68	72.54	gi|6321968	Eno2p [Saccharomyces cerevisiae S288c]	0	auto - low confidence	0	5.749	LNQLLR	iTRAQ8plex@N-term; Deamidated(N)@2		0.0148331	1060.67	1061.68	1060.65	1061.66	1	10	10.1.4.89.3	8.8	8677.98	8.8	1.17268	0.110438	0.929733	0.121143	1.05536	0.117855	0.852747	0.110438	0.792827	0.115689	0.899953	0.112241	1.07558	0.121143	1.26131	0.115689	1.13512	0.122789	0.947546	0.117855	1.11117	0.112241	0.880966	0.122789
2	109.9	109.9	74.83	73.68	72.54	gi|6321968	Eno2p [Saccharomyces cerevisiae S288c]	0	auto - low confidence	0	4.619	LNQLLR	iTRAQ8plex@N-term; Deamidated(N)@2		-0.000231453	1060.65	1061.66	1060.65	1061.66	1	10	8.1.4.63.2	6.2	8651.45	6.2	0.848902	0.115538	0.422311	0.193697	0.593464	0.150115	1.17799	0.115538	0.49748	0.201296	0.699096	0.1598	2.36792	0.193697	2.01013	0.201296	1.40528	0.222947	1.68502	0.150115	1.43042	0.1598	0.711604	0.222947
2	109.9	109.9	74.83	73.68	72.54	gi|6321968	Eno2p [Saccharomyces cerevisiae S288c]	0	auto - low confidence	0	4.619	LNQLLR	iTRAQ8plex@N-term; Deamidated(N)@2		0.0421285	1060.7	1061.7	1060.65	1061.66	1	10	8.1.4.97.3	9.6	1410.78	9.6	0.984855	0.217575	0.69435	0.276433	0.692588	0.268071	1.01538	0.217575	0.705027	0.283769	0.703238	0.27563	1.4402	0.276433	1.41839	0.283769	0.997463	0.324111	1.44386	0.268071	1.42199	0.27563	1.00254	0.324111
2	109.9	109.9	74.83	73.68	72.54	gi|6321968	Eno2p [Saccharomyces cerevisiae S288c]	0	auto - low confidence	0	1.51	LNQLLR	iTRAQ8plex@N-term		0.0242242	1059.69	1060.7	1059.67	1060.68	1	6	10.1.4.37.2	3.6	6633.1	3.6	0.747114	0.0858187	0.485305	0.118109	0.637606	0.0964959	1.33848	0.0858187	0.649574	0.126575	0.853425	0.10669	2.06056	0.118109	1.53947	0.126575	1.31382	0.134044	1.56837	0.0964959	1.17175	0.10669	0.761137	0.134044
2	109.9	109.9	74.83	73.68	72.54	gi|6321968	Eno2p [Saccharomyces cerevisiae S288c]	1	auto	0	99	LNQLLRIEEELGDK	iTRAQ8plex@N-term; iTRAQ8plex(K)@14	missed R-I@6	0.0426682	2277.36	2278.36	2277.32	2278.32	1	26	7.1.4.214.1	21.3	2789.97	21.3	1.11017	3.24399	0.01		0.01		0.900759	3.24399	0.01		0.01		100		100				100		100
2	109.9	109.9	74.83	73.68	72.54	gi|6321968	Eno2p [Saccharomyces cerevisiae S288c]	0	auto - discordant peptide type	0	99	LNQLLRIEEELGDK	iTRAQ8plex@N-term; Deamidated(N)@2; iTRAQ8plex(K)@14	missed R-I@6	0.035108	2278.33	2279.34	2278.3	2279.31	1	23	9.1.6.172.1	17.1	1752.19	17.1	0.859079	0.167409	0.244271	0.450518	0.338726	0.320392	1.16404	0.167409	0.284341	0.455427	0.39429	0.327259	4.09381	0.450518	3.51691	0.455427	1.38668	0.531073	2.95224	0.320392	2.53621	0.327259	0.721147	0.531073
2	109.9	109.9	74.83	73.68	72.54	gi|6321968	Eno2p [Saccharomyces cerevisiae S288c]	0	auto - discordant peptide type	0	99	LNQLLRIEEELGDK	No iTRAQ8plex@N-term; Asn->Pro@2; iTRAQ8plex(K)@14	missed R-I@6	0.120351	1956.24	1957.25	1956.12	1957.13	1	23	10.1.4.217.3	21.6	1200.19	21.6	1.07278	0.418856	0.341063	1.13059	0.420708	0.832964	0.932154	0.418856	0.317923	1.1158	0.392164	0.81277	2.93201	1.13059	3.14541	1.1158	1.23352	1.32793	2.37695	0.832964	2.54995	0.81277	0.810689	1.32793
2	109.9	109.9	74.83	73.68	72.54	gi|6321968	Eno2p [Saccharomyces cerevisiae S288c]	0	auto - discordant peptide type	0	99	LNQLLRIEEELGDK	Formyl@N-term; Asn->Trp@2; iTRAQ8plex(K)@14	missed R-I@6	0.0634046	2073.2	2074.21	2073.14	2074.15	1	23	10.1.4.250.2	24.9	820.409	24.9	0.594759	0.371166	0.11955	1.42536	0.228169	0.899528	1.68135	0.371166	0.201005	1.44405	0.383633	0.928852	8.36472	1.42536	4.97499	1.44405	1.90857	1.66032	4.38272	0.899528	2.60666	0.928852	0.523953	1.66032
2	109.9	109.9	74.83	73.68	72.54	gi|6321968	Eno2p [Saccharomyces cerevisiae S288c]	0	auto - discordant peptide type	0	99	LNQLLRIEEELGDK	Formyl@N-term; Asn->Trp@2; iTRAQ8plex(K)@14	missed R-I@6	-0.0317277	2073.11	2074.12	2073.14	2074.15	1	17	12.1.4.246.4	24.5	1132.55	24.5	0.567136	1.29909	0.114229	4.66089	0.291843	2.99706	1.76324	1.29909	0.201414	4.77158	0.514591	3.16645	8.75431	4.66089	4.96489	4.77158	2.55489	5.48294	3.4265	2.99706	1.94329	3.16645	0.391407	5.48294
2	109.9	109.9	74.83	73.68	72.54	gi|6321968	Eno2p [Saccharomyces cerevisiae S288c]	0	auto - discordant peptide type	0	99	LNQLLRIEEELGDK	iTRAQ8plex@N-term; Deamidated(N)@2; iTRAQ8plex(K)@14	missed R-I@6	0.0458384	2278.35	2279.35	2278.3	2279.31	1	24	11.1.4.170.1	16.9	2456.37	16.9	0.863078	0.258732	0.19872	0.935659	0.245847	0.702084	1.15864	0.258732	0.230246	0.942694	0.28485	0.711432	5.0322	0.935659	4.34318	0.942694	1.23715	1.14658	4.06756	0.702084	3.51063	0.711432	0.808307	1.14658
2	109.9	109.9	74.83	73.68	72.54	gi|6321968	Eno2p [Saccharomyces cerevisiae S288c]	0	auto - discordant peptide type	0	99	NVPLYQHLADLSK	iTRAQ8plex@N-term; iTRAQ8plex(Y)@5; iTRAQ8plex(S)@12; iTRAQ8plex(K)@13		0.064826	2713.68	2714.69	2713.62	2714.63	1	18	2.1.4.118.2	11.7	474.51	11.7	0.697101	0.62747	0.285187	1.64235	0.530776	1.03545	1.43451	0.62747	0.409105	1.64952	0.761405	1.04679	3.50647	1.64235	2.44436	1.64952	1.86115	1.84373	1.88403	1.03545	1.31336	1.04679	0.537302	1.84373
2	109.9	109.9	74.83	73.68	72.54	gi|6321968	Eno2p [Saccharomyces cerevisiae S288c]	0	auto - shared MS/MS	0	99	NVPLYQHLADLSK	iTRAQ8plex@N-term; iTRAQ8plex(K)@13		0.0336752	2105.24	2106.25	2105.21	2106.22	1	24	4.1.4.127.1	12.6	3450.18	12.6	1.04169	0.119746	0.420468	0.256118	0.486912	0.183799	0.959975	0.119746	0.403639	0.258387	0.467423	0.186948	2.3783	0.256118	2.47746	0.258387	1.15802	0.29361	2.05376	0.183799	2.13939	0.186948	0.863541	0.29361
2	109.9	109.9	74.83	73.68	72.54	gi|6321968	Eno2p [Saccharomyces cerevisiae S288c]	1	auto	0	99	NVPLYQHLADLSK	iTRAQ8plex@N-term; iTRAQ8plex(K)@13		0.046011	2105.26	2106.26	2105.21	2106.22	1	20	6.1.4.145.1	14.4	1690.83	14.4	1.34931	1.21359	0.01		0.01		0.741119	1.21359	0.01		0.01		100		100				100		100
2	109.9	109.9	74.83	73.68	72.54	gi|6321968	Eno2p [Saccharomyces cerevisiae S288c]	1	auto	0	99	NVPLYQHLADLSK	iTRAQ8plex@N-term; iTRAQ8plex(K)@13		-0.0628991	2105.15	2106.15	2105.21	2106.22	1	24	7.1.4.134.5	13.3	573.039	13.3	100				100		0.01		0.01		0.173385	1.34944			100		100		0.01		5.7675	1.34944	0.01
2	109.9	109.9	74.83	73.68	72.54	gi|6321968	Eno2p [Saccharomyces cerevisiae S288c]	0	auto - discordant peptide type	0	99	NVPLYQHLADLSK	No iTRAQ8plex@N-term; iTRAQ8plex(K)@13		-0.0372383	1800.97	1801.97	1801	1802.01	1	22	9.1.6.109.2	10.8	1058.56	10.8	0.817235	0.33768	0.336975	0.711949	0.414197	0.52393	1.22364	0.33768	0.412335	0.725797	0.506828	0.542598	2.96758	0.711949	2.42521	0.725797	1.22916	0.829009	2.41431	0.52393	1.97306	0.542598	0.813561	0.829009
2	109.9	109.9	74.83	73.68	72.54	gi|6321968	Eno2p [Saccharomyces cerevisiae S288c]	1	auto	0	99	NVPLYQHLADLSK	iTRAQ8plex@N-term; iTRAQ8plex(K)@13		0.00972021	2105.22	2106.23	2105.21	2106.22	1	23	9.1.6.121.1	12	23806.2	12	1.24009	1.39809	0.01		0.01		0.806391	1.39809	0.01		0.01		100		100				100		100
2	109.9	109.9	74.83	73.68	72.54	gi|6321968	Eno2p [Saccharomyces cerevisiae S288c]	0	auto - discordant peptide type	0	99	NVPLYQHLADLSK	iTRAQ8plex@N-term; iTRAQ8plex(K)@13		-0.959999	2104.25	2105.26	2105.21	2106.22	1	18	9.1.6.122.1	12.1	4690.7	12.1	0.897136	0.0385036	0.340801	0.0796644	0.460137	0.0592511	1.11466	0.0385036	0.379877	0.0806676	0.512895	0.0605931	2.93426	0.0796644	2.63243	0.0806676	1.35016	0.0923873	2.17327	0.0592511	1.94972	0.0605931	0.740652	0.0923873
2	109.9	109.9	74.83	73.68	72.54	gi|6321968	Eno2p [Saccharomyces cerevisiae S288c]	0	auto - discordant peptide type	0	99	NVPLYQHLADLSK	iTRAQ8plex@N-term; Ser->Asp@12; iTRAQ8plex(K)@13		-0.0410653	2133.16	2134.17	2133.2	2134.21	1	22	9.1.6.134.1	13.3	1219.76	13.3	1.02835	0.202555	0.359068	0.441144	0.537544	0.300994	0.972433	0.202555	0.349169	0.438196	0.522726	0.296656	2.78499	0.441144	2.86394	0.438196	1.49706	0.491512	1.86031	0.300994	1.91305	0.296656	0.667978	0.491512
2	109.9	109.9	74.83	73.68	72.54	gi|6321968	Eno2p [Saccharomyces cerevisiae S288c]	0	auto - discordant peptide type	0	99	NVPLYQHLADLSK	Formyl@N-term; iTRAQ8plex(K)@13		-0.0111688	1828.99	1829.99	1829	1830.01	1	21	9.1.6.155.2	15.4	591.348	15.4	0.69013	0.629347	0.271359	1.69837	0.267294	1.16636	1.449	0.629347	0.3932	1.74873	0.38731	1.23854	3.68515	1.69837	2.54324	1.74873	0.985019	2.00558	3.7412	1.16636	2.58191	1.23854	1.01521	2.00558
2	109.9	109.9	74.83	73.68	72.54	gi|6321968	Eno2p [Saccharomyces cerevisiae S288c]	0	auto - discordant peptide type	0	99	NVPLYQHLADLSK	iTRAQ8plex@N-term; iTRAQ8plex(S)@12; iTRAQ8plex(K)@13		-0.00659346	2409.41	2410.42	2409.41	2410.42	1	20	1.1.4.152.2	15.1	877.941	15.1	0.809682	0.448862	0.391118	1.00511	0.33896	0.912117	1.23505	0.448862	0.483051	1.01596	0.418633	0.92406	2.55677	1.00511	2.07017	1.01596	0.866643	1.28944	2.9502	0.912117	2.38873	0.92406	1.15388	1.28944
2	109.9	109.9	74.83	73.68	72.54	gi|6321968	Eno2p [Saccharomyces cerevisiae S288c]	0	auto - discordant peptide type	0	99	NVPLYQHLADLSK	No iTRAQ8plex@N-term; iTRAQ8plex(Y)@5; iTRAQ8plex(K)@13		-0.0424962	2105.17	2106.17	2105.21	2106.22	1	20	4.1.4.104.2	10.3	1725.49	10.3	1.05844	0.252221	0.33433	0.639826	0.357929	0.636234	0.944785	0.252221	0.31587	0.638454	0.338166	0.634855	2.99105	0.639826	3.16586	0.638454	1.07059	0.865333	2.79385	0.636234	2.95713	0.634855	0.934068	0.865333
2	109.9	109.9	74.83	73.68	72.54	gi|6321968	Eno2p [Saccharomyces cerevisiae S288c]	0	auto - discordant peptide type	0	99	NVPLYQHLADLSK	iTRAQ8plex@N-term; iTRAQ8plex(S)@12; iTRAQ8plex(K)@13		0.0235405	2409.44	2410.45	2409.41	2410.42	1	21	4.1.4.116.1	11.5	14971	11.5	0.887167	0.0703162	0.329141	0.159232	0.452334	0.104866	1.12718	0.0703162	0.371003	0.160694	0.509864	0.107073	3.03821	0.159232	2.6954	0.160694	1.37428	0.178536	2.21075	0.104866	1.96131	0.107073	0.727651	0.178536
2	109.9	109.9	74.83	73.68	72.54	gi|6321968	Eno2p [Saccharomyces cerevisiae S288c]	0	auto - discordant peptide type	0	99	NVPLYQHLADLSK	iTRAQ8plex@N-term; Ser->Thr@12; iTRAQ8plex(K)@13		-0.045267	2119.18	2120.19	2119.23	2120.23	1	20	7.1.4.137.2	13.6	309.804	13.6	3.71378	1.18371	1.84352	1.28564	0.412114	2.45181	0.269268	1.18371	0.4964	0.605802	0.110969	2.17382	0.54244	1.28564	2.0145	0.605802	0.223547	2.23097	2.42652	2.45181	9.01154	2.17382	4.47333	2.23097
2	109.9	109.9	74.83	73.68	72.54	gi|6321968	Eno2p [Saccharomyces cerevisiae S288c]	0	auto - discordant peptide type	0	99	NVPLYQHLADLSK	iTRAQ8plex@N-term; iTRAQ8plex(Y)@5; iTRAQ8plex(K)@13		0.033131	2409.45	2410.45	2409.41	2410.42	1	15	13.1.4.168.3	16.7	529.412	16.7	1.1779	0.982939	0.35604	2.50188	0.509356	1.70592	0.84897	0.982939	0.302267	2.45316	0.432428	1.63364	2.80867	2.50188	3.30833	2.45316	1.43061	2.8217	1.96326	1.70592	2.31253	1.63364	0.699001	2.8217
2	109.9	109.9	74.83	73.68	72.54	gi|6321968	Eno2p [Saccharomyces cerevisiae S288c]	0	auto - shared MS/MS	0	99	NVPLYQHLADLSK	iTRAQ8plex@N-term; iTRAQ8plex(K)@13		-0.0559952	2105.15	2106.16	2105.21	2106.22	1	24	11.1.4.130.2	12.9	2242.07	12.9	0.878181	0.137742	0.363966	0.286127	0.494568	0.209527	1.13872	0.137742	0.414454	0.290651	0.563173	0.215663	2.74751	0.286127	2.41281	0.290651	1.35883	0.330767	2.02197	0.209527	1.77565	0.215663	0.735927	0.330767
2	109.9	109.9	74.83	73.68	72.54	gi|6321968	Eno2p [Saccharomyces cerevisiae S288c]	0	auto - discordant peptide type	0	99	NVPLYQHLADLSK	iTRAQ8plex@N-term; Asn->Gln@1; iTRAQ8plex(K)@13		0.0374891	2119.26	2120.27	2119.23	2120.23	1	13	6.1.4.145.3	14.4	747.549	14.4	4.6678	1.58182	2.24578	1.7992	0.288935	5.90392	0.214234	1.58182	0.481121	1.00392	0.0618996	5.71201	0.44528	1.7992	2.07848	1.00392	0.128657	5.77598	3.46099	5.90392	16.1552	5.71201	7.77261	5.77598
2	109.9	109.9	74.83	73.68	72.54	gi|6321968	Eno2p [Saccharomyces cerevisiae S288c]	0	auto - discordant peptide type	0	40.36	NVPLYQHLADLSK	iTRAQ8plex@N-term; Asp->Asn@10; iTRAQ8plex(S)@12; iTRAQ8plex(K)@13		-0.0415043	2408.39	2409.4	2408.43	2409.44	1	12	4.1.4.114.1	11.3	2875.51	11.3	0.997167	0.0781518	0.337689	0.179992	0.456494	0.14076	1.00284	0.0781518	0.338649	0.179684	0.45779	0.140365	2.9613	0.179992	2.95291	0.179684	1.35182	0.214457	2.19061	0.14076	2.18441	0.140365	0.739746	0.214457
2	109.9	109.9	74.83	73.68	72.54	gi|6321968	Eno2p [Saccharomyces cerevisiae S288c]	0	auto - discordant peptide type	0	99	PTVEVELTTEK	iTRAQ8plex@N-term; iTRAQ8plex(K)@11	cleaved N-P@N-term	-0.0372621	1853.02	1854.03	1853.06	1854.07	1	18	10.1.4.110.3	10.9	4594.64	10.9	1.23521	0.0888098	0.433659	0.176411	0.732002	0.120761	0.809577	0.0888098	0.35108	0.171511	0.592612	0.113482	2.30596	0.176411	2.84835	0.171511	1.68797	0.190031	1.36612	0.120761	1.68745	0.113482	0.592429	0.190031
2	109.9	109.9	74.83	73.68	72.54	gi|6321968	Eno2p [Saccharomyces cerevisiae S288c]	0	auto - discordant peptide type	0	99	PTVEVELTTEK	iTRAQ8plex@N-term; iTRAQ8plex(K)@11	cleaved N-P@N-term	-3.05007	1850.01	1851.02	1853.06	1854.07	1	14	10.1.4.109.3	10.8	843.373	10.8	1.25661	0.100061	0.460087	0.205943	0.686995	0.148221	0.79579	0.100061	0.366132	0.203589	0.546704	0.144932	2.1735	0.205943	2.73125	0.203589	1.49319	0.231097	1.45562	0.148221	1.82914	0.144932	0.669709	0.231097
2	109.9	109.9	74.83	73.68	72.54	gi|6321968	Eno2p [Saccharomyces cerevisiae S288c]	0	auto - low confidence	0	0	RIATAIEK	iTRAQ8plex@N-term; Ile->Cys@2; Carbamidomethyl(C)@2; iTRAQ8plex(K)@8	cleaved A-R@N-term; missed R-I@1	0.0477009	1555.94	1556.95	1555.9	1556.9	1	8	7.1.4.39.2	3.8	1557.43	3.8	0.562793	0.119886	0.151419	0.417451	0.247384	0.25454	1.77685	0.119886	0.269048	0.426341	0.439565	0.268871	6.60421	0.417451	3.7168	0.426341	1.63378	0.481855	4.0423	0.25454	2.27498	0.268871	0.612079	0.481855
2	109.9	109.9	74.83	73.68	72.54	gi|6321968	Eno2p [Saccharomyces cerevisiae S288c]	0	auto - low confidence	0	0	RIATAIEKK	Carbamidomethyl@N-term; Ile->Arg@2; iTRAQ8plex(K)@8; iTRAQ8plex(K)@9	cleaved A-R@N-term; missed R-I@1; missed K-K@8	-0.075597	1737.01	1738.02	1737.08	1738.09	1	12	10.1.4.137.2	13.6	568.872	13.6	2.00926	0.132643	0.459806	0.265918	0.709133	0.210235	0.497696	0.132643	0.228844	0.244132	0.352933	0.181899	2.17483	0.265918	4.3698	0.244132	1.54225	0.293607	1.41017	0.210235	2.8334	0.181899	0.648405	0.293607
2	109.9	109.9	74.83	73.68	72.54	gi|6321968	Eno2p [Saccharomyces cerevisiae S288c]	0	auto - shared MS/MS	0	99	SGETEDTFIADLVVGLR	iTRAQ8plex@N-term		-0.00495928	2125.12	2126.12	2125.12	2126.13	1	15	2.1.4.245.1	24.4	540.686	24.4	0.76725	1.98895	0.248357	6.32127	0.476286	4.72708	1.30336	1.98895	0.323698	6.33351	0.62077	4.74345	4.02646	6.32127	3.0893	6.33351	1.91775	7.64871	2.09958	4.72708	1.6109	4.74345	0.521446	7.64871
2	109.9	109.9	74.83	73.68	72.54	gi|6321968	Eno2p [Saccharomyces cerevisiae S288c]	0	auto - shared MS/MS	0	99	SGETEDTFIADLVVGLR	iTRAQ8plex@N-term		0.132251	2125.25	2126.26	2125.12	2126.13	1	23	2.1.4.263.1	26.2	867.157	26.2	1.41397	1.23902	0.291225	4.85429	0.35963	3.1366	0.70723	1.23902	0.205963	4.81743	0.254341	3.07924	3.43377	4.85429	4.85524	4.81743	1.23489	5.61344	2.78064	3.1366	3.93173	3.07924	0.809791	5.61344
2	109.9	109.9	74.83	73.68	72.54	gi|6321968	Eno2p [Saccharomyces cerevisiae S288c]	0	auto - shared MS/MS	0	99	SGETEDTFIADLVVGLR	iTRAQ8plex@N-term		0.0929435	2125.21	2126.22	2125.12	2126.13	1	24	2.1.4.267.2	26.6	494.118	26.6	0.89601	1.98103	0.01		0.614444	2.65619	1.11606	1.98103	0.01		0.685756	2.89949	100		100		100		1.62749	2.65619	1.45825	2.89949	0.01
2	109.9	109.9	74.83	73.68	72.54	gi|6321968	Eno2p [Saccharomyces cerevisiae S288c]	0	auto - shared MS/MS	0	99	SGETEDTFIADLVVGLR	iTRAQ8plex@N-term		0.0468222	2125.17	2126.18	2125.12	2126.13	1	20	4.1.4.247.2	24.6	1398.53	24.6	1.15432	1.71315	0.535999	2.94645	0.719975	2.7967	0.866311	1.71315	0.464342	2.78946	0.623723	2.63079	1.86568	2.94645	2.15359	2.78946	1.34324	3.55918	1.38894	2.7967	1.60328	2.63079	0.744468	3.55918
2	109.9	109.9	74.83	73.68	72.54	gi|6321968	Eno2p [Saccharomyces cerevisiae S288c]	0	auto - discordant peptide type	0	99	SGETEDTFIADLVVGLR	iTRAQ8plex@N-term; iTRAQ8plex(S)@1		-0.0391012	2429.29	2430.29	2429.33	2430.33	1	28	9.1.6.206.1	20.5	605.882	20.5	1.08999	0.586994	0.52252	1.15248	0.700656	0.819862	0.91744	0.586994	0.47938	1.13762	0.642809	0.798845	1.9138	1.15248	2.08603	1.13762	1.34092	1.2735	1.42724	0.819862	1.55567	0.798845	0.745758	1.2735
2	109.9	109.9	74.83	73.68	72.54	gi|6321968	Eno2p [Saccharomyces cerevisiae S288c]	0	auto - shared MS/MS	0	99	SGETEDTFIADLVVGLR	iTRAQ8plex@N-term		0.102982	2125.22	2126.23	2125.12	2126.13	1	30	8.1.4.239.1	23.8	5491.32	23.8	0.997753	0.11591	0.442803	0.201033	0.57535	0.159439	1.00225	0.11591	0.4438	0.202605	0.576646	0.161416	2.25834	0.201033	2.25327	0.202605	1.29934	0.230292	1.73807	0.159439	1.73417	0.161416	0.769623	0.230292
2	109.9	109.9	74.83	73.68	72.54	gi|6321968	Eno2p [Saccharomyces cerevisiae S288c]	0	auto - shared MS/MS	0	99	SGETEDTFIADLVVGLR	iTRAQ8plex@N-term		0.11335	2125.23	2126.24	2125.12	2126.13	1	32	10.1.4.238.1	23.7	1414.71	23.7	1.01192	0.369976	0.513949	0.588213	0.756727	0.455863	0.988225	0.369976	0.507897	0.586651	0.747816	0.453847	1.94572	0.588213	1.9689	0.586651	1.47238	0.644273	1.32148	0.455863	1.33723	0.453847	0.679173	0.644273
2	109.9	109.9	74.83	73.68	72.54	gi|6321968	Eno2p [Saccharomyces cerevisiae S288c]	0	auto - shared MS/MS	0	99	SGETEDTFIADLVVGLR	iTRAQ8plex@N-term		0.0688563	2125.19	2126.2	2125.12	2126.13	1	23	11.1.4.234.8	23.3	985.838	23.3	1.04821	0.642291	0.350625	1.52017	0.545575	1.01764	0.95401	0.642291	0.3345	1.50759	0.520484	0.99875	2.85205	1.52017	2.98954	1.50759	1.55601	1.70173	1.83293	1.01764	1.92129	0.99875	0.64267	1.70173
2	109.9	109.9	74.83	73.68	72.54	gi|6321968	Eno2p [Saccharomyces cerevisiae S288c]	0	auto - shared MS/MS	0	99	SGETEDTFIADLVVGLR	iTRAQ8plex@N-term		0.0256277	2125.15	2126.15	2125.12	2126.13	1	30	12.1.4.238.1	23.7	1486.28	23.7	1.06937	0.590189	0.34839	1.13809	0.509934	0.739182	0.93513	0.590189	0.32579	1.13428	0.476855	0.733302	2.87035	1.13809	3.06947	1.13428	1.46369	1.21847	1.96104	0.739182	2.09707	0.733302	0.683205	1.21847
2	109.9	109.9	74.83	73.68	72.54	gi|6321968	Eno2p [Saccharomyces cerevisiae S288c]	0	auto - shared MS/MS	0	99	SGETEDTFIADLVVGLR	iTRAQ8plex@N-term		0.0410089	2125.16	2126.17	2125.12	2126.13	1	11	12.1.4.290.2	28.9	499.981	28.9	1.0657	2.27638	0.01		0.489967	2.95059	0.938352	2.27638	0.01		0.459762	2.82508	100		100		100		2.04095	2.95059	2.17504	2.82508	0.01
2	109.9	109.9	74.83	73.68	72.54	gi|6321968	Eno2p [Saccharomyces cerevisiae S288c]	0	auto - discordant peptide type	0	99	SIVPSGASTGVHEALEMR	iTRAQ8plex@N-term; iTRAQ8plex(S)@5; iTRAQ8plex(S)@8		-0.0469955	2752.48	2753.49	2752.53	2753.54	1	22	3.1.4.89.1	8.8	1050.72	8.8	0.950817	0.218648	0.405445	0.445817	0.554815	0.315999	1.05173	0.218648	0.426418	0.446597	0.583514	0.317098	2.46643	0.445817	2.34512	0.446597	1.36841	0.501495	1.8024	0.315999	1.71375	0.317098	0.730775	0.501495
2	109.9	109.9	74.83	73.68	72.54	gi|6321968	Eno2p [Saccharomyces cerevisiae S288c]	0	auto - discordant peptide type	0	99	SIVPSGASTGVHEALEMR	iTRAQ8plex@N-term; iTRAQ8plex(S)@8		-0.0673053	2448.26	2449.27	2448.33	2449.33	1	29	5.1.4.107.1	10.6	12320.7	10.6	0.745824	0.108725	0.345131	0.207884	0.495095	0.139342	1.3408	0.108725	0.462751	0.216769	0.663823	0.15228	2.89745	0.207884	2.16099	0.216769	1.43451	0.233632	2.01981	0.139342	1.50643	0.15228	0.697099	0.233632
2	109.9	109.9	74.83	73.68	72.54	gi|6321968	Eno2p [Saccharomyces cerevisiae S288c]	0	auto - discordant peptide type	0	99	SIVPSGASTGVHEALEMR	iTRAQ8plex@N-term; iTRAQ8plex(S)@1; iTRAQ8plex(S)@5; iTRAQ8plex(S)@8		-0.0990021	3056.64	3057.64	3056.74	3057.74	1	14	1.1.4.112.2	11.1	617.157	11.1	0.813275	0.662794	0.450806	0.977213	0.495529	0.714932	1.2296	0.662794	0.55431	1.01418	0.609301	0.76469	2.21825	0.977213	1.80405	1.01418	1.09921	1.049	2.01804	0.714932	1.64123	0.76469	0.909747	1.049
2	109.9	109.9	74.83	73.68	72.54	gi|6321968	Eno2p [Saccharomyces cerevisiae S288c]	0	auto - discordant peptide type	0	99	SIVPSGASTGVHEALEMR	iTRAQ8plex@N-term; iTRAQ8plex(S)@8		-0.0357648	2448.29	2449.3	2448.33	2449.33	1	22	7.1.4.114.1	11.3	1092.65	11.3	0.752083	0.344354	0.425786	0.539225	0.474858	0.490324	1.32964	0.344354	0.566142	0.567085	0.63139	0.520807	2.3486	0.539225	1.76634	0.567085	1.11525	0.665901	2.10589	0.490324	1.58381	0.520807	0.89666	0.665901
2	109.9	109.9	74.83	73.68	72.54	gi|6321968	Eno2p [Saccharomyces cerevisiae S288c]	0	auto - shared MS/MS	0	99	SIVPSGASTGVHEALEMR	iTRAQ8plex@N-term		-0.0325196	2144.09	2145.09	2144.12	2145.13	1	32	11.1.4.125.2	12.4	743.627	12.4	0.607778	0.334678	0.306507	0.622181	0.521254	0.389414	1.64534	0.334678	0.504307	0.666482	0.85764	0.456871	3.26257	0.622181	1.98292	0.666482	1.70063	0.69558	1.91845	0.389414	1.16599	0.456871	0.588018	0.69558
2	109.9	109.9	74.83	73.68	72.54	gi|6321968	Eno2p [Saccharomyces cerevisiae S288c]	0	auto - low confidence	0	0	SIVPSGASTGVHEALEMR	iTRAQ8plex@N-term; iTRAQ8plex(S)@8; Oxidation(M)@17		-0.055477	2464.26	2465.27	2464.32	2465.33	1	7	5.1.4.91.1	9	1023.04	9	0.836373	1.07112	0.457721	2.03206	0.619166	1.22086	1.19564	1.07112	0.547269	2.14624	0.740298	1.4027	2.18474	2.03206	1.82726	2.14624	1.35271	2.22476	1.61508	1.22086	1.35081	1.4027	0.739254	2.22476
2	109.9	109.9	74.83	73.68	72.54	gi|6321968	Eno2p [Saccharomyces cerevisiae S288c]	1	auto	0	99	SIVPSGASTGVHEALEMRDEDK	iTRAQ8plex@N-term; iTRAQ8plex(K)@22	missed R-D@18	-0.100955	2935.42	2936.42	2935.52	2936.52	1	13	7.1.4.131.4	13	653.431	13	0.01		0.01		0.01		100						100						100
2	109.9	109.9	74.83	73.68	72.54	gi|6321968	Eno2p [Saccharomyces cerevisiae S288c]	0	auto - discordant peptide type	0	99	SIVPSGASTGVHEALEMRDEDK	iTRAQ8plex@N-term; iTRAQ8plex(S)@8; iTRAQ8plex(K)@22	missed R-D@18	-0.189937	3239.53	3240.54	3239.72	3240.73	1	17	4.1.4.105.2	10.4	560.294	10.4	0.594745	0.736068	0.335008	1.31605	0.369922	1.33515	1.68139	0.736068	0.563279	1.40683	0.621984	1.42471	2.98501	1.31605	1.77532	1.40683	1.10422	1.79443	2.70327	1.33515	1.60776	1.42471	0.905617	1.79443
2	109.9	109.9	74.83	73.68	72.54	gi|6321968	Eno2p [Saccharomyces cerevisiae S288c]	0	auto - low confidence	0	0	SIVPSGASTGVHEALEMRDEDK	iTRAQ8plex@N-term; iTRAQ8plex(K)@22	missed R-D@18	-0.0448666	2935.47	2936.48	2935.52	2936.52	1	9	6.1.4.138.1	13.7	1219.23	13.7	0.817568	0.411384	0.192873	1.19345	0.342042	0.901822	1.22314	0.411384	0.235911	1.21966	0.418365	0.936223	5.18476	1.19345	4.23889	1.21966	1.7734	1.46	2.92362	0.901822	2.39026	0.936223	0.563887	1.46
2	109.9	109.9	74.83	73.68	72.54	gi|6321968	Eno2p [Saccharomyces cerevisiae S288c]	0	auto - shared MS/MS	0	99	SIVPSGASTGVHEALEMRDEDKSK	iTRAQ8plex@N-term; iTRAQ8plex(K)@22; iTRAQ8plex(K)@24	missed R-D@18; missed K-S@22	-0.128436	3454.72	3455.73	3454.85	3455.86	1	29	4.1.4.112.2	11.1	1487.73	11.1	0.458861	0.446486	0.15847	1.31853	0.339082	0.517144	2.17931	0.446486	0.345355	1.37298	0.738965	0.643422	6.31036	1.31853	2.89557	1.37298	2.13973	1.39756	2.94914	0.517144	1.35324	0.643422	0.467349	1.39756
2	109.9	109.9	74.83	73.68	72.54	gi|6321968	Eno2p [Saccharomyces cerevisiae S288c]	1	auto	0	99	SKLGANAILGVSMAAAR	iTRAQ8plex@N-term; iTRAQ8plex(K)@2	missed K-L@2	0.0284766	2237.34	2238.35	2237.31	2238.32	1	22	9.1.6.123.1	12.2	1585.74	12.2	0.800966	0.187898	0.01		0.01		1.24849	0.187898	0.01		0.01		100		100				100		100
2	109.9	109.9	74.83	73.68	72.54	gi|6321968	Eno2p [Saccharomyces cerevisiae S288c]	0	auto - shared MS/MS	0	99	SKLGANAILGVSMAAAR	iTRAQ8plex@N-term; iTRAQ8plex(K)@2	missed K-L@2	0.0860933	2237.4	2238.41	2237.31	2238.32	1	17	9.1.6.241.1	24	552.941	24	0.897874	0.342626	0.263591	1.12453	0.331866	0.622479	1.11374	0.342626	0.293572	1.12553	0.369613	0.624286	3.79376	1.12453	3.40632	1.12553	1.25902	1.23972	3.01327	0.622479	2.70553	0.624286	0.794268	1.23972
2	109.9	109.9	74.83	73.68	72.54	gi|6321968	Eno2p [Saccharomyces cerevisiae S288c]	1	auto	0	99	SKLGANAILGVSMAAAR	iTRAQ8plex@N-term; iTRAQ8plex(K)@2	missed K-L@2	0.00601587	2237.32	2238.33	2237.31	2238.32	1	21	9.1.6.251.1	25	503.602	25	0.01		0.01		0.01		100						100						100
2	109.9	109.9	74.83	73.68	72.54	gi|6321968	Eno2p [Saccharomyces cerevisiae S288c]	1	auto	0	99	SKLGANAILGVSMAAAR	iTRAQ8plex@N-term; iTRAQ8plex(K)@2	missed K-L@2	-0.0391498	2237.27	2238.28	2237.31	2238.32	1	18	9.1.6.278.2	27.7	799.523	27.7	0.639196	1.40036	0.01		0.01		1.56446	1.40036	0.01		0.01		100		100				100		100
2	109.9	109.9	74.83	73.68	72.54	gi|6321968	Eno2p [Saccharomyces cerevisiae S288c]	0	auto - discordant peptide type	0	99	SKLGANAILGVSMAAAR	iTRAQ8plex@N-term; iTRAQ8plex(K)@2	missed K-L@2	-1.89509	2235.42	2236.43	2237.31	2238.32	1	14	9.1.6.289.1	28.8	531.321	28.8	1.2568	0.496202	0.338069	1.51388	0.428727	1.11516	0.795673	0.496202	0.268992	1.51566	0.341126	1.11758	2.95798	1.51388	3.71758	1.51566	1.26817	1.81511	2.33249	1.11516	2.93146	1.11758	0.78854	1.81511
2	109.9	109.9	74.83	73.68	72.54	gi|6321968	Eno2p [Saccharomyces cerevisiae S288c]	1	auto	0	96.33	SKLGANAILGVSMAAAR	iTRAQ8plex@N-term; iTRAQ8plex(K)@2	missed K-L@2	-0.0768092	2237.24	2238.24	2237.31	2238.32	1	11	11.1.4.125.3	12.4	626.067	12.4	0.909193	0.215191	0.01		0.01		1.09988	0.215191	0.01		0.01		100		100				100		100
2	109.9	109.9	74.83	73.68	72.54	gi|6321968	Eno2p [Saccharomyces cerevisiae S288c]	0	auto - low confidence	0	0	SKLGANAILGVSMAAAR	iTRAQ8plex@N-term; iTRAQ8plex(K)@2; Deamidated(N)@6; Met->Glu@13	missed K-L@2	-0.0173006	2236.28	2237.29	2236.3	2237.31	1	22	11.1.4.130.3	12.9	1345.08	12.9	0.984053	0.127084	0.317395	0.323388	0.43883	0.226837	1.01621	0.127084	0.322539	0.325637	0.445941	0.230031	3.15064	0.323388	3.1004	0.325637	1.3826	0.375958	2.27879	0.226837	2.24245	0.230031	0.723277	0.375958
2	109.9	109.9	74.83	73.68	72.54	gi|6321968	Eno2p [Saccharomyces cerevisiae S288c]	0	auto - shared MS/MS	0	99	SKWMGK	iTRAQ8plex@N-term; iTRAQ8plex(K)@2; iTRAQ8plex(K)@6	missed K-W@2	-0.0107043	1647.98	1648.99	1647.99	1649	1	10	6.1.4.64.2	6.3	2060.99	6.3	0.662228	0.222853	0.265088	0.510447	0.340357	0.36792	1.51005	0.222853	0.400296	0.530234	0.513957	0.394915	3.77234	0.510447	2.49815	0.530234	1.28394	0.605682	2.93809	0.36792	1.94569	0.394915	0.778851	0.605682
2	109.9	109.9	74.83	73.68	72.54	gi|6321968	Eno2p [Saccharomyces cerevisiae S288c]	0	auto - low confidence	0	0	SKWMGK	iTRAQ8plex@N-term; iTRAQ8plex(K)@2; Trp->Phe@3; Oxidation(M)@4; iTRAQ8plex(K)@6	missed K-W@2	0.0139647	1624.99	1625.99	1624.97	1625.98	1	10	6.1.4.79.1	7.8	2097.03	7.8	0.994941	0.107957	0.167032	0.483329	0.261733	0.31427	1.00509	0.107957	0.167881	0.483274	0.263064	0.314186	5.98689	0.483329	5.9566	0.483274	1.56697	0.566273	3.82068	0.31427	3.80136	0.314186	0.638176	0.566273
2	109.9	109.9	74.83	73.68	72.54	gi|6321968	Eno2p [Saccharomyces cerevisiae S288c]	0	auto - low confidence	0	0	SLTK	iTRAQ8plex@N-term; iTRAQ8plex(K)@4		-0.113678	1055.57	1056.57	1055.68	1056.69	1	6	12.1.4.14.1	1.3	23559.8	1.3	0.940239	0.0755396	0.435887	0.13183	0.589132	0.100593	1.06356	0.0755396	0.463591	0.133856	0.626578	0.103233	2.29417	0.13183	2.15707	0.133856	1.35157	0.149432	1.69741	0.100593	1.59597	0.103233	0.739879	0.149432
2	109.9	109.9	74.83	73.68	72.54	gi|6321968	Eno2p [Saccharomyces cerevisiae S288c]	0	auto - shared MS/MS	0	99	SVYDSR	iTRAQ8plex@N-term		0.0287167	1029.57	1030.58	1029.54	1030.55	1	10	10.1.4.2.1	0.1	3786.09	0.1	0.834759	0.111702	0.32155	0.247193	0.487611	0.166975	1.19795	0.111702	0.385201	0.251844	0.584133	0.173786	3.10993	0.247193	2.59604	0.251844	1.51644	0.280764	2.05082	0.166975	1.71194	0.173786	0.659441	0.280764
2	109.9	109.9	74.83	73.68	72.54	gi|6321968	Eno2p [Saccharomyces cerevisiae S288c]	0	auto - discordant peptide type	0	98.16	SVYDSR	iTRAQ8plex@N-term; iTRAQ8plex(S)@5		0.0197493	1333.76	1334.77	1333.75	1334.75	1	10	6.1.4.8.1	0.7	11316.1	0.7	0.952688	0.0694609	0.469533	0.115165	0.595521	0.0916101	1.04966	0.0694609	0.492851	0.116879	0.625096	0.0937562	2.12978	0.115165	2.02901	0.116879	1.26833	0.131257	1.6792	0.0916101	1.59975	0.0937562	0.78844	0.131257
2	109.9	109.9	74.83	73.68	72.54	gi|6321968	Eno2p [Saccharomyces cerevisiae S288c]	0	auto - shared MS/MS	0	99	SVYDSRGNPTVEVELTTEK	iTRAQ8plex@N-term; iTRAQ8plex(K)@19	missed R-G@6	-0.0777989	2731.37	2732.38	2731.45	2732.46	1	14	11.1.4.112.2	11.1	1589.88	11.1	0.81766	0.17081	0.297349	0.403051	0.374551	0.292731	1.223	0.17081	0.363659	0.410821	0.458076	0.30334	3.36305	0.403051	2.74983	0.410821	1.25963	0.474647	2.66987	0.292731	2.18304	0.30334	0.793883	0.474647
2	109.9	109.9	74.83	73.68	72.54	gi|6321968	Eno2p [Saccharomyces cerevisiae S288c]	0	auto - shared MS/MS	0	99	TAGIQIVADDLTVTNPAR	iTRAQ8plex@N-term		0.00708926	2158.2	2159.2	2158.19	2159.2	1	31	2.1.4.174.1	17.3	2773.88	17.3	1.29445	0.546579	0.69113	0.799835	0.82323	0.700647	0.772526	0.546579	0.533916	0.752226	0.635967	0.645767	1.44691	0.799835	1.87295	0.752226	1.19114	0.870633	1.21473	0.700647	1.57241	0.645767	0.839534	0.870633
2	109.9	109.9	74.83	73.68	72.54	gi|6321968	Eno2p [Saccharomyces cerevisiae S288c]	0	auto - shared MS/MS	0	99	TAGIQIVADDLTVTNPAR	iTRAQ8plex@N-term		0.166217	2158.36	2159.36	2158.19	2159.2	1	31	4.1.4.168.1	16.7	7411.37	16.7	1.1408	0.236659	0.625115	0.331901	0.79951	0.281867	0.876576	0.236659	0.547961	0.324035	0.700832	0.27256	1.59971	0.331901	1.82495	0.324035	1.27898	0.358385	1.25077	0.281867	1.42688	0.27256	0.781872	0.358385
2	109.9	109.9	74.83	73.68	72.54	gi|6321968	Eno2p [Saccharomyces cerevisiae S288c]	0	auto - discordant peptide type	0	99	TAGIQIVADDLTVTNPAR	iTRAQ8plex@N-term		-1.02489	2157.16	2158.17	2158.19	2159.2	1	27	1.1.4.200.1	19.9	545.5	19.9	1.18278	0.522364	0.683176	0.682753	0.778833	0.750031	0.845463	0.522364	0.5776	0.661194	0.658475	0.73046	1.46375	0.682753	1.7313	0.661194	1.14002	0.852561	1.28397	0.750031	1.51866	0.73046	0.87718	0.852561
2	109.9	109.9	74.83	73.68	72.54	gi|6321968	Eno2p [Saccharomyces cerevisiae S288c]	0	auto - shared MS/MS	0	99	TAGIQIVADDLTVTNPAR	iTRAQ8plex@N-term		0.0360588	2158.23	2159.23	2158.19	2159.2	1	30	13.1.4.217.1	21.6	10875.1	21.6	0.976243	0.321908	0.670445	0.414995	0.658328	0.377279	1.02433	0.321908	0.686761	0.419754	0.674349	0.382508	1.49155	0.414995	1.45611	0.419754	0.981927	0.463582	1.519	0.377279	1.48291	0.382508	1.01841	0.463582
2	109.9	109.9	74.83	73.68	72.54	gi|6321968	Eno2p [Saccharomyces cerevisiae S288c]	0	auto - low confidence	0	0	TAGIQIVADDLTVTNPAR	iTRAQ8plex@N-term; Ala->Lys@17; iTRAQ8plex(K)@17		-0.0385067	2519.41	2520.42	2519.45	2520.46	1	30	11.1.4.144.3	14.3	2238	14.3	0.752196	0.175764	0.435144	0.293818	0.517965	0.226699	1.32944	0.175764	0.578498	0.309302	0.688603	0.246437	2.29809	0.293818	1.72862	0.309302	1.19033	0.340834	1.93063	0.226699	1.45222	0.246437	0.840103	0.340834
2	109.9	109.9	74.83	73.68	72.54	gi|6321968	Eno2p [Saccharomyces cerevisiae S288c]	0	auto - discordant peptide type	0	92.52	TFAEAMR	iTRAQ8plex@N-term; Oxidation(M)@6		-0.0157941	1144.57	1145.58	1144.59	1145.59	1	9	10.1.4.12.3	1.1	9138.02	1.1	1.0995	0.119772	0.628996	0.169357	0.802182	0.145128	0.9095	0.119772	0.572072	0.16733	0.729585	0.142758	1.58984	0.169357	1.74803	0.16733	1.27534	0.186323	1.2466	0.145128	1.37064	0.142758	0.784106	0.186323
2	109.9	109.9	74.83	73.68	72.54	gi|6321968	Eno2p [Saccharomyces cerevisiae S288c]	0	auto - low confidence	0	0	TFAEAMR	iTRAQ8plex@N-term; Met->Leu@6		-0.00642926	1110.63	1111.63	1110.63	1111.64	1	12	10.1.4.20.1	1.9	16056	1.9	1.02375	0.0847105	0.805201	0.101156	1.01237	0.0859789	0.976804	0.0847105	0.786523	0.101249	0.988882	0.086088	1.24193	0.101156	1.27142	0.101249	1.25728	0.102312	0.987785	0.0859789	1.01124	0.086088	0.795366	0.102312
2	109.9	109.9	74.83	73.68	72.54	gi|6321968	Eno2p [Saccharomyces cerevisiae S288c]	0	auto - low confidence	0	0	TFAEAMR	iTRAQ8plex@N-term; Met->Leu@6		-0.028219	1110.61	1111.61	1110.63	1111.64	1	12	12.1.4.44.1	4.3	2677.77	4.3	0.846676	0.204999	0.637546	0.244888	0.816634	0.214806	1.18109	0.204999	0.752998	0.260825	0.964518	0.232811	1.56852	0.244888	1.32802	0.260825	1.2809	0.268601	1.22454	0.214806	1.03679	0.232811	0.780699	0.268601
2	109.9	109.9	74.83	73.68	72.54	gi|6321968	Eno2p [Saccharomyces cerevisiae S288c]	0	auto - discordant peptide type	0	99	VNQIGTLSESIK	iTRAQ8plex@N-term; iTRAQ8plex(S)@8; iTRAQ8plex(K)@12		-0.00265105	2200.32	2201.32	2200.32	2201.33	1	17	7.1.4.116.5	11.5	650.98	11.5	0.915798	0.33781	0.429643	0.589901	0.611604	0.424482	1.09194	0.33781	0.469146	0.609136	0.667837	0.45083	2.32751	0.589901	2.13153	0.609136	1.42352	0.661147	1.63505	0.424482	1.49737	0.45083	0.702486	0.661147
2	109.9	109.9	74.83	73.68	72.54	gi|6321968	Eno2p [Saccharomyces cerevisiae S288c]	0	auto - discordant peptide type	0	99	VNQIGTLSESIK	iTRAQ8plex@N-term; Deamidated(N)@2; iTRAQ8plex(K)@12		0.0118952	1897.11	1898.12	1897.1	1898.11	1	22	8.1.4.119.1	11.8	7528.37	11.8	0.721571	0.0483685	0.332129	0.0896432	0.413567	0.0719405	1.38586	0.0483685	0.460286	0.0941899	0.573148	0.0775325	3.01088	0.0896432	2.17256	0.0941899	1.2452	0.108202	2.41799	0.0719405	1.74475	0.0775325	0.803083	0.108202
2	109.9	109.9	74.83	73.68	72.54	gi|6321968	Eno2p [Saccharomyces cerevisiae S288c]	0	auto - discordant peptide type	0	99	VNQIGTLSESIK	iTRAQ8plex@N-term; Deamidated(N)@2; iTRAQ8plex(K)@12		-0.0136422	1897.08	1898.09	1897.1	1898.11	1	22	10.1.4.115.3	11.4	4646.95	11.4	0.77227	0.0780332	0.44047	0.122722	0.507764	0.106742	1.29488	0.0780332	0.570358	0.129424	0.657496	0.114385	2.2703	0.122722	1.75328	0.129424	1.15278	0.148511	1.96942	0.106742	1.52092	0.114385	0.86747	0.148511
2	109.9	109.9	74.83	73.68	72.54	gi|6321968	Eno2p [Saccharomyces cerevisiae S288c]	0	auto - shared MS/MS	0	99	VNQIGTLSESIK	iTRAQ8plex@N-term; iTRAQ8plex(K)@12		0.0388596	1896.15	1897.16	1896.11	1897.12	1	22	10.1.4.124.1	12.3	9619.36	12.3	0.732241	0.0404006	0.405896	0.0613528	0.5281	0.0488469	1.36567	0.0404006	0.55432	0.0655501	0.721211	0.0540247	2.46369	0.0613528	1.80401	0.0655501	1.30107	0.0710678	1.89358	0.0488469	1.38656	0.0540247	0.768596	0.0710678
2	109.9	109.9	74.83	73.68	72.54	gi|6321968	Eno2p [Saccharomyces cerevisiae S288c]	0	auto - discordant peptide type	0	99	VNQIGTLSESIK	iTRAQ8plex@N-term; Deamidated(N)@2; iTRAQ8plex(K)@12		0.059572	1897.16	1898.16	1897.1	1898.11	1	22	12.1.4.123.3	12.2	836.274	12.2	1.03516	0.43304	0.596966	0.641182	0.577931	0.549075	0.966037	0.43304	0.576691	0.683415	0.558302	0.597851	1.67514	0.641182	1.73403	0.683415	0.968114	0.762244	1.73031	0.549075	1.79114	0.597851	1.03294	0.762244
2	109.9	109.9	74.83	73.68	72.54	gi|6321968	Eno2p [Saccharomyces cerevisiae S288c]	0	auto - shared MS/MS	0	99	VNQIGTLSESIK	iTRAQ8plex@N-term; iTRAQ8plex(K)@12		-0.0687417	1896.05	1897.05	1896.11	1897.12	1	22	12.1.4.133.3	13.2	833.227	13.2	0.842026	0.468747	0.502004	0.655657	0.556539	0.745891	1.18761	0.468747	0.596186	0.701802	0.660952	0.786762	1.99202	0.655657	1.67733	0.701802	1.10864	0.91058	1.79682	0.745891	1.51297	0.786762	0.90201	0.91058
2	109.9	109.9	74.83	73.68	72.54	gi|6321968	Eno2p [Saccharomyces cerevisiae S288c]	0	auto - discordant peptide type	0	99	VNQIGTLSESIK	iTRAQ8plex@N-term; Deamidated(N)@2; iTRAQ8plex(S)@8; iTRAQ8plex(K)@12		0.0682265	2201.37	2202.38	2201.3	2202.31	1	16	9.1.6.96.5	9.5	1219.39	9.5	0.576438	0.427538	0.427333	0.687504	0.387776	0.648868	1.73479	0.427538	0.741334	0.752719	0.672711	0.717603	2.3401	0.687504	1.34892	0.752719	0.907433	0.897121	2.57881	0.648868	1.48652	0.717603	1.10201	0.897121
2	109.9	109.9	74.83	73.68	72.54	gi|6321968	Eno2p [Saccharomyces cerevisiae S288c]	0	auto - discordant peptide type	0	99	VPLYQHLADLSK	iTRAQ8plex@N-term; iTRAQ8plex(S)@11; iTRAQ8plex(K)@12	cleaved N-V@N-term	0.062789	2295.43	2296.44	2295.37	2296.38	1	19	4.1.4.123.2	12.2	858.823	12.2	0.754628	0.387995	0.303883	0.788473	0.343251	0.622431	1.32516	0.387995	0.402693	0.831426	0.454862	0.676018	3.29074	0.788473	2.48328	0.831426	1.12955	0.963405	2.91332	0.622431	2.19847	0.676018	0.885309	0.963405
2	109.9	109.9	74.83	73.68	72.54	gi|6321968	Eno2p [Saccharomyces cerevisiae S288c]	0	auto - shared MS/MS	0	37.67	WMGK	iTRAQ8plex@N-term; iTRAQ8plex(K)@4		0.0489515	1128.71	1129.71	1128.66	1129.66	1	6	12.1.4.21.1	2	172779	2	0.78339	0.0535725	0.468502	0.0692839	0.579777	0.060951	1.2765	0.0535725	0.598045	0.0734432	0.740088	0.0656406	2.13446	0.0692839	1.67212	0.0734432	1.23751	0.0789869	1.7248	0.060951	1.35119	0.0656406	0.808072	0.0789869
2	109.9	109.9	74.83	73.68	72.54	gi|6321968	Eno2p [Saccharomyces cerevisiae S288c]	0	auto - discordant peptide type	0	31.97	WMGK	iTRAQ8plex@N-term; Oxidation(M)@2; iTRAQ8plex(K)@4		0.0359971	1144.69	1145.7	1144.65	1145.66	1	6	12.1.4.21.3	2	9303.27	2	0.721985	0.074358	0.366802	0.134806	0.498921	0.0991982	1.38507	0.074358	0.508047	0.141425	0.691041	0.108021	2.72626	0.134806	1.96832	0.141425	1.36019	0.155923	2.00433	0.0991982	1.44709	0.108021	0.735191	0.155923
2	109.9	109.9	74.83	73.68	72.54	gi|6321968	Eno2p [Saccharomyces cerevisiae S288c]	0	auto - shared MS/MS	0	24.82	WMGK	iTRAQ8plex@N-term; iTRAQ8plex(K)@4		0.0350351	1128.69	1129.7	1128.66	1129.66	1	6	11.1.4.32.1	3.1	47148.9	3.1	0.740134	0.0417736	0.469128	0.0576815	0.620662	0.0462653	1.35111	0.0417736	0.633842	0.0615086	0.83858	0.0509571	2.13161	0.0576815	1.57768	0.0615086	1.32301	0.0646433	1.61118	0.0462653	1.19249	0.0509571	0.755852	0.0646433
2	109.9	109.9	74.83	73.68	72.54	gi|6321968	Eno2p [Saccharomyces cerevisiae S288c]	0	auto - low confidence	0	2.987	WMGK	iTRAQ8plex@N-term; Oxidation(M)@2; iTRAQ8plex(K)@4		-0.00351184	1144.65	1145.66	1144.65	1145.66	1	6	11.1.4.14.3	1.3	4625.12	1.3	0.80181	0.138314	0.481101	0.211289	0.596738	0.162742	1.24718	0.138314	0.600019	0.223522	0.744239	0.178336	2.07857	0.211289	1.66661	0.223522	1.24036	0.239408	1.67578	0.162742	1.34365	0.178336	0.806217	0.239408
2	109.9	109.9	74.83	73.68	72.54	gi|6321968	Eno2p [Saccharomyces cerevisiae S288c]	0	auto - low confidence	0	2.834	WMGK	iTRAQ8plex@N-term; Oxidation(M)@2; iTRAQ8plex(K)@4		0.0104048	1144.66	1145.67	1144.65	1145.66	1	6	11.1.4.32.2	3.1	3935.16	3.1	0.800833	0.0871752	0.447508	0.13274	0.55988	0.115276	1.2487	0.0871752	0.558803	0.140189	0.699122	0.123781	2.2346	0.13274	1.78954	0.140189	1.25111	0.159192	1.7861	0.115276	1.43037	0.123781	0.799292	0.159192
2	109.9	109.9	74.83	73.68	72.54	gi|6321968	Eno2p [Saccharomyces cerevisiae S288c]	0	auto - low confidence	0	0	WMGK	iTRAQ8plex@N-term; Dioxidation(W)@1; iTRAQ8plex(K)@4		0.047659	1160.69	1161.7	1160.65	1161.65	1	6	11.1.4.24.1	2.3	3176.42	2.3	0.662183	0.0929463	0.337767	0.166534	0.484807	0.123634	1.51016	0.0929463	0.510081	0.176329	0.732134	0.136542	2.96062	0.166534	1.96047	0.176329	1.43533	0.194264	2.06268	0.123634	1.36587	0.136542	0.696705	0.194264
2	109.9	109.9	74.83	73.68	72.54	gi|6321968	Eno2p [Saccharomyces cerevisiae S288c]	0	auto - discordant peptide type	0	68.99	YAGENFHHGDKL	No iTRAQ8plex@N-term; Deamidated(N)@5; iTRAQ8plex(K)@11	cleaved V-Y@N-term; missed K-L@11	0.0509307	1691.87	1692.88	1691.82	1692.83	1	9	4.1.4.155.1	15.4	2413.33	15.4	0.75898	0.732352	0.217153	2.67273	0.452075	1.2275	1.31756	0.732352	0.286112	2.68982	0.595635	1.26428	4.60504	2.67273	3.49513	2.68982	2.08183	2.86454	2.21202	1.2275	1.67888	1.26428	0.480347	2.86454
3	101.66	101.66	86.75	86.75	86.75	gi|6321631	Tdh3p [Saccharomyces cerevisiae S288c]	0	auto - discordant peptide type	2	99	ASCTTNCLAPLAK	iTRAQ8plex@N-term; Carbamidomethyl(C)@3; Deamidated(N)@6; Carbamidomethyl(C)@7; iTRAQ8plex(K)@13	cleaved N-A@N-term	-0.0236081	2015.04	2016.05	2015.06	2016.07	1	23	8.1.4.88.2	8.7	2049.38	8.7	1.05781	0.133011	0.219554	0.500825	0.323439	0.342079	0.945348	0.133011	0.207555	0.501378	0.305763	0.342888	4.55469	0.500825	4.81801	0.501378	1.47317	0.592204	3.09177	0.342079	3.27051	0.342888	0.67881	0.592204
3	101.66	101.66	86.75	86.75	86.75	gi|6321631	Tdh3p [Saccharomyces cerevisiae S288c]	0	auto - shared MS/MS	2	99	AVGKVLPELQGK	iTRAQ8plex@N-term; iTRAQ8plex(K)@4; iTRAQ8plex(K)@12	missed K-V@4	-0.047803	2150.31	2151.32	2150.36	2151.36	1	20	9.1.6.105.2	10.4	3920.22	10.4	1.11338	0.062392	0.178184	0.28155	0.262222	0.200334	0.89817	0.062392	0.16004	0.281518	0.23552	0.200289	5.61217	0.28155	6.24845	0.281518	1.47163	0.339843	3.81357	0.200334	4.24593	0.200289	0.679517	0.339843
3	101.66	101.66	86.75	86.75	86.75	gi|6321631	Tdh3p [Saccharomyces cerevisiae S288c]	0	auto - discordant peptide type	2	99	DAFGIEEGLMTTVHSLTATQK	iTRAQ8plex@N-term; iTRAQ8plex(K)@21	cleaved N-D@N-term	-1.91904	2854.6	2855.6	2856.52	2857.52	1	17	11.1.4.234.1	23.3	2497.93	23.3	0.760953	0.331998	0.309377	0.692013	0.271716	0.754308	1.31414	0.331998	0.406565	0.705499	0.357073	0.766699	3.2323	0.692013	2.45963	0.705499	0.878269	0.978001	3.68031	0.754308	2.80054	0.766699	1.1386	0.978001
3	101.66	101.66	86.75	86.75	86.75	gi|6321631	Tdh3p [Saccharomyces cerevisiae S288c]	0	auto - discordant peptide type	2	99	DPFITNDYAAYMFK	iTRAQ8plex@N-term; Deamidated(N)@6; iTRAQ8plex(K)@14	cleaved N-D@N-term	0.120529	2304.28	2305.29	2304.16	2305.17	1	26	8.1.4.193.2	19.2	1119.61	19.2	0.692311	0.28868	0.234928	0.874111	0.329127	0.553573	1.44444	0.28868	0.339338	0.895049	0.475403	0.586077	4.25663	0.874111	2.94691	0.895049	1.40097	1.01204	3.03834	0.553573	2.10348	0.586077	0.713791	1.01204
3	101.66	101.66	86.75	86.75	86.75	gi|6321631	Tdh3p [Saccharomyces cerevisiae S288c]	0	auto - discordant peptide type	2	99	DYAAYMFKYDSTHGR	iTRAQ8plex@N-term; iTRAQ8plex(K)@8; iTRAQ8plex(S)@11	cleaved N-D@N-term; missed K-Y@8	-0.00546995	2736.4	2737.41	2736.41	2737.42	1	17	2.1.4.108.5	10.7	1627.45	10.7	0.910014	0.3503	0.212353	1.2002	0.262853	0.773284	1.09888	0.3503	0.233351	1.20753	0.288845	0.784602	4.70914	1.2002	4.28539	1.20753	1.23781	1.39046	3.80441	0.773284	3.46207	0.784602	0.807878	1.39046
3	101.66	101.66	86.75	86.75	86.75	gi|6321631	Tdh3p [Saccharomyces cerevisiae S288c]	0	auto - shared MS/MS	2	99	ELDTAQK	iTRAQ8plex@N-term; iTRAQ8plex(K)@7		-0.0394174	1411.77	1412.78	1411.81	1412.82	1	12	10.1.4.5.1	0.4	8467.09	0.4	0.65271	0.0496783	0.280288	0.10193	0.350309	0.0809554	1.53208	0.0496783	0.429422	0.106841	0.5367	0.0870584	3.56776	0.10193	2.32871	0.106841	1.24982	0.124503	2.85462	0.0809554	1.86324	0.0870584	0.800115	0.124503
3	101.66	101.66	86.75	86.75	86.75	gi|6321631	Tdh3p [Saccharomyces cerevisiae S288c]	0	auto - discordant peptide type	2	99	ELDTAQKHIDAGAK	iTRAQ8plex@N-term; iTRAQ8plex(T)@4; iTRAQ8plex(K)@7; iTRAQ8plex(K)@14	missed K-H@7	0.106346	2712.69	2713.7	2712.58	2713.59	1	17	3.1.4.49.4	4.8	1387.38	4.8	1.17267	0.399482	0.137463	2.78926	0.246215	1.31429	0.852751	0.399482	0.117222	2.79034	0.20996	1.31659	7.27469	2.78926	8.53085	2.79034	1.79114	3.05839	4.06149	1.31429	4.76281	1.31659	0.558304	3.05839
3	101.66	101.66	86.75	86.75	86.75	gi|6321631	Tdh3p [Saccharomyces cerevisiae S288c]	0	auto - discordant peptide type	2	99	ELDTAQKHIDAGAKK	iTRAQ8plex@N-term; iTRAQ8plex(K)@7; iTRAQ8plex(K)@14; iTRAQ8plex(K)@15	missed K-H@7; missed K-K@14	-1.07776	2839.6	2840.61	2840.68	2841.69	1	17	3.1.4.57.1	5.6	882.744	5.6	1.15147	0.15865	0.0988201	1.10798	0.219414	0.641146	0.868453	0.15865	0.0858207	1.10689	0.190551	0.639257	10.1194	1.10798	11.6522	1.10689	2.22033	1.26929	4.5576	0.641146	5.24795	0.639257	0.450382	1.26929
3	101.66	101.66	86.75	86.75	86.75	gi|6321631	Tdh3p [Saccharomyces cerevisiae S288c]	0	auto - shared MS/MS	2	99	ETTYDEIKK	iTRAQ8plex@N-term; iTRAQ8plex(K)@8; iTRAQ8plex(K)@9	missed K-K@8	0.0151589	2038.19	2039.19	2038.17	2039.18	1	16	7.1.4.46.2	4.5	1062.74	4.5	0.598967	0.275325	0.392194	0.3837	0.381641	0.372971	1.66954	0.275325	0.654783	0.437318	0.637165	0.427936	2.54976	0.3837	1.52722	0.437318	0.973094	0.504529	2.62026	0.372971	1.56945	0.427936	1.02765	0.504529
3	101.66	101.66	86.75	86.75	86.75	gi|6321631	Tdh3p [Saccharomyces cerevisiae S288c]	0	auto - shared MS/MS	2	99	FVKLVSWYDNEYGYSTR	iTRAQ8plex@N-term; iTRAQ8plex(K)@3	missed K-L@3	-0.066728	2734.35	2735.36	2734.42	2735.43	1	26	7.1.4.228.1	22.7	3811.81	22.7	1.09478	0.196162	0.281259	0.563511	0.415185	0.344077	0.913428	0.196162	0.25691	0.561538	0.379241	0.340837	3.55545	0.563511	3.89242	0.561538	1.47617	0.628677	2.40857	0.344077	2.63684	0.340837	0.67743	0.628677
3	101.66	101.66	86.75	86.75	86.75	gi|6321631	Tdh3p [Saccharomyces cerevisiae S288c]	0	auto - discordant peptide type	2	99	GEVSHDDKHIIVDGK	iTRAQ8plex@N-term; iTRAQ8plex(K)@8; iTRAQ8plex(K)@15	cleaved A-G@N-term; missed K-H@8	0.0728333	2560.51	2561.52	2560.44	2561.45	1	13	3.1.4.47.8	4.6	463.726	4.6	0.602356	0.823863	0.274338	2.99094	0.307093	1.93572	1.66015	0.823863	0.455442	3.03256	0.509821	1.99943	3.64514	2.99094	2.19567	3.03256	1.1194	3.50209	3.25634	1.93572	1.96148	1.99943	0.893338	3.50209
3	101.66	101.66	86.75	86.75	86.75	gi|6321631	Tdh3p [Saccharomyces cerevisiae S288c]	0	auto - discordant peptide type	2	99	GGRTASGNIIPSSTGAAK	Carbamidomethyl@N-term; Arg->Phe@3; iTRAQ8plex(K)@18	missed R-T@3	0.0572474	1996.11	1997.12	1996.05	1997.06	1	21	12.1.4.66.3	6.5	2520.29	6.5	8.02785	0.531974	3.11261	0.555507	0.429357	1.23367	0.124566	0.531974	0.387727	0.185766	0.0534834	1.11708	0.321273	0.555507	2.57913	0.185766	0.137941	1.12848	2.32907	1.23367	18.6974	1.11708	7.24948	1.12848
3	101.66	101.66	86.75	86.75	86.75	gi|6321631	Tdh3p [Saccharomyces cerevisiae S288c]	0	auto - shared MS/MS	2	99	HIDAGAKK	iTRAQ8plex@N-term; iTRAQ8plex(K)@7; iTRAQ8plex(K)@8	missed K-K@7	0.00190628	1751.08	1752.09	1751.08	1752.09	1	14	1.1.4.22.2	2.1	4785.83	2.1	0.910524	0.0542738	0.17435	0.220934	0.26752	0.145913	1.09827	0.0542738	0.191483	0.221709	0.293809	0.147084	5.73558	0.220934	5.22239	0.221709	1.53439	0.259807	3.73803	0.145913	3.40357	0.147084	0.651727	0.259807
3	101.66	101.66	86.75	86.75	86.75	gi|6321631	Tdh3p [Saccharomyces cerevisiae S288c]	0	auto - discordant peptide type	2	99	IALSRPNVEVVALNDPFITNDYAAYMFK	iTRAQ8plex@N-term; Deamidated(N)@14; Deamidated(N)@20; iTRAQ8plex(K)@28		-0.0783434	3780.91	3781.92	3780.99	3782	1	14	11.1.4.237.1	23.6	679.507	23.6	0.599506	0.580567	0.34761	0.945157	0.367695	0.848925	1.66804	0.580567	0.579827	1.02914	0.613331	0.941532	2.87679	0.945157	1.72465	1.02914	1.05778	1.20114	2.71964	0.848925	1.63044	0.941532	0.945375	1.20114
3	101.66	101.66	86.75	86.75	86.75	gi|6321631	Tdh3p [Saccharomyces cerevisiae S288c]	0	auto - shared MS/MS	2	99	IATYQER	iTRAQ8plex@N-term		-0.0182435	1183.63	1184.64	1183.65	1184.66	1	12	10.1.4.5.2	0.4	2832.25	0.4	0.958147	0.108083	0.538217	0.160812	0.633604	0.144991	1.04368	0.108083	0.561727	0.164154	0.661281	0.148689	1.85799	0.160812	1.78022	0.164154	1.17723	0.190492	1.57827	0.144991	1.51222	0.148689	0.849452	0.190492
3	101.66	101.66	86.75	86.75	86.75	gi|6321631	Tdh3p [Saccharomyces cerevisiae S288c]	0	auto - discordant peptide type	2	99	IATYQERDPAN	iTRAQ8plex@N-term	cleaved N-L@C-term; missed R-D@7	0.00844305	1580.82	1581.83	1580.81	1581.82	1	17	8.1.4.24.3	2.3	3037.26	2.3	1.19741	0.158249	0.502924	0.303878	0.560273	0.249144	0.835133	0.158249	0.420009	0.299419	0.467902	0.243685	1.98837	0.303878	2.3809	0.299419	1.11403	0.355924	1.78485	0.249144	2.1372	0.243685	0.897642	0.355924
3	101.66	101.66	86.75	86.75	86.75	gi|6321631	Tdh3p [Saccharomyces cerevisiae S288c]	0	auto - discordant peptide type	2	99	IATYQERDPANLPWGSSN	iTRAQ8plex@N-term	cleaved N-V@C-term; missed R-D@7	0.0607829	2322.22	2323.22	2322.15	2323.16	1	21	8.1.4.142.3	14.1	1336.28	14.1	1.20855	0.272618	0.5438	0.508521	0.608237	0.406218	0.827436	0.272618	0.449959	0.496428	0.503277	0.390973	1.83891	0.508521	2.22242	0.496428	1.11849	0.580632	1.6441	0.406218	1.98698	0.390973	0.89406	0.580632
3	101.66	101.66	86.75	86.75	86.75	gi|6321631	Tdh3p [Saccharomyces cerevisiae S288c]	0	auto - shared MS/MS	2	99	IGRLVMR	iTRAQ8plex@N-term	missed R-L@3	0.00620142	1147.72	1148.73	1147.72	1148.72	1	11	6.1.4.74.1	7.3	8071.47	7.3	1.13934	0.140402	1.03025	0.153137	1.0682	0.150793	0.877699	0.140402	0.904253	0.1403	0.937561	0.137737	0.970634	0.153137	1.10589	0.1403	1.03683	0.150698	0.936151	0.150793	1.0666	0.137737	0.964473	0.150698
3	101.66	101.66	86.75	86.75	86.75	gi|6321631	Tdh3p [Saccharomyces cerevisiae S288c]	0	auto - discordant peptide type	2	99	IIPSSTGAAK	iTRAQ8plex@N-term; iTRAQ8plex(K)@10	cleaved N-I@N-term	-0.000191901	1551.94	1552.95	1551.94	1552.95	1	16	10.1.4.18.2	1.7	8851.08	1.7	0.931582	0.0590729	0.263296	0.168561	0.386149	0.113326	1.07344	0.0590729	0.282633	0.16942	0.414509	0.114599	3.79801	0.168561	3.53816	0.16942	1.4666	0.19508	2.58967	0.113326	2.41249	0.114599	0.681849	0.19508
3	101.66	101.66	86.75	86.75	86.75	gi|6321631	Tdh3p [Saccharomyces cerevisiae S288c]	0	auto - discordant peptide type	2	99	IVSNASCTTNCLAPLAK	iTRAQ8plex@N-term; Deamidated(N)@4; Carbamidomethyl(C)@7; Carbamidomethyl(C)@11; iTRAQ8plex(K)@17		-0.0286605	2428.26	2429.27	2428.29	2429.3	1	30	1.1.4.152.1	15.1	1095.59	15.1	0.995995	0.300024	0.157436	1.47383	0.276581	0.731415	1.00402	0.300024	0.158069	1.4759	0.277693	0.735563	6.35178	1.47383	6.32634	1.4759	1.75678	1.61964	3.61557	0.731415	3.60109	0.735563	0.569222	1.61964
3	101.66	101.66	86.75	86.75	86.75	gi|6321631	Tdh3p [Saccharomyces cerevisiae S288c]	0	auto - discordant peptide type	2	99	KIATYQERDPANLPWG	iTRAQ8plex@N-term; iTRAQ8plex(K)@1	cleaved G-S@C-term; missed K-I@1; missed R-D@8	-0.0591455	2466.29	2467.3	2466.35	2467.36	1	15	7.1.4.136.4	13.5	865.192	13.5	1.06304	0.29257	0.303478	0.923327	0.409808	0.555251	0.940697	0.29257	0.285481	0.9196	0.385505	0.549031	3.29513	0.923327	3.50286	0.9196	1.35037	1.03362	2.44017	0.555251	2.594	0.549031	0.740538	1.03362
3	101.66	101.66	86.75	86.75	86.75	gi|6321631	Tdh3p [Saccharomyces cerevisiae S288c]	0	auto - discordant peptide type	2	99	KVVITAPSSTAPMFVMGVN	iTRAQ8plex@N-term; iTRAQ8plex(K)@1	cleaved N-E@C-term; missed K-V@1	0.0474502	2556.47	2557.48	2556.43	2557.43	1	18	10.1.4.175.5	17.4	528.918	17.4	1.00065	0.28377	0.266904	0.937174	0.373889	0.633731	0.999349	0.28377	0.26673	0.942695	0.373645	0.641868	3.74667	0.937174	3.74911	0.942695	1.40084	1.09989	2.67459	0.633731	2.67634	0.641868	0.713859	1.09989
3	101.66	101.66	86.75	86.75	86.75	gi|6321631	Tdh3p [Saccharomyces cerevisiae S288c]	0	auto - shared MS/MS	2	99	KVVITAPSSTAPMFVMGVNEEK	iTRAQ8plex@N-term; iTRAQ8plex(K)@1; iTRAQ8plex(K)@22	missed K-V@1	0.0326346	3246.84	3247.85	3246.81	3247.82	1	17	6.1.4.170.1	16.9	1052.26	16.9	0.68745	1.29766	0.3078	1.62703	0.263174	2.83835	1.45465	1.29766	0.447741	1.85065	0.382826	2.97219	3.24887	1.62703	2.23343	1.85065	0.855016	3.13005	3.79977	2.83835	2.61215	2.97219	1.16957	3.13005
3	101.66	101.66	86.75	86.75	86.75	gi|6321631	Tdh3p [Saccharomyces cerevisiae S288c]	0	auto - shared MS/MS	2	99	LNKETTYDEIK	iTRAQ8plex@N-term; iTRAQ8plex(K)@3; iTRAQ8plex(K)@11	missed K-E@3	-0.092394	2265.21	2266.21	2265.3	2266.31	1	20	7.1.4.87.1	8.6	2280.85	8.6	0.564235	0.108495	0.314777	0.187728	0.338786	0.175702	1.77231	0.108495	0.557883	0.202813	0.600435	0.191735	3.17685	0.187728	1.79249	0.202813	1.07627	0.245424	2.95171	0.175702	1.66546	0.191735	0.929132	0.245424
3	101.66	101.66	86.75	86.75	86.75	gi|6321631	Tdh3p [Saccharomyces cerevisiae S288c]	0	auto - shared MS/MS	2	99	LNKETTYDEIKK	iTRAQ8plex@N-term; iTRAQ8plex(K)@3; iTRAQ8plex(K)@11; iTRAQ8plex(K)@12	missed K-E@3; missed K-K@11	-0.0639142	2697.53	2698.54	2697.6	2698.61	1	18	1.1.4.107.2	10.6	276.148	10.6	0.735039	0.306375	0.266777	0.678297	0.306634	0.601023	1.36047	0.306375	0.362943	0.693258	0.417167	0.617859	3.74844	0.678297	2.75525	0.693258	1.1494	0.864853	3.26121	0.601023	2.39712	0.617859	0.870018	0.864853
3	101.66	101.66	86.75	86.75	86.75	gi|6321631	Tdh3p [Saccharomyces cerevisiae S288c]	0	auto - discordant peptide type	2	99	LNKETTYDEIKKVVK	iTRAQ8plex@N-term; iTRAQ8plex(K)@3; iTRAQ8plex(K)@11; iTRAQ8plex(K)@12; iTRAQ8plex(K)@15	missed K-E@3; missed K-K@11; missed K-V@12	-0.985128	3327.05	3328.06	3328.04	3329.04	1	18	3.1.4.125.1	12.4	612.731	12.4	0.632687	0.283178	0.200945	1.1115	0.288303	0.530368	1.58056	0.283178	0.317606	1.12899	0.455681	0.566099	4.97648	1.1115	3.14855	1.12899	1.43474	1.21479	3.46857	0.530368	2.19452	0.566099	0.696992	1.21479
3	101.66	101.66	86.75	86.75	86.75	gi|6321631	Tdh3p [Saccharomyces cerevisiae S288c]	0	auto - shared MS/MS	2	99	LTGMAFR	iTRAQ8plex@N-term		-0.00678146	1098.61	1099.62	1098.62	1099.62	1	12	10.1.4.57.1	5.6	31087.4	5.6	0.926008	0.0708392	0.806237	0.076008	0.873956	0.0739678	1.0799	0.0708392	0.870659	0.0792551	0.943789	0.0773006	1.24033	0.076008	1.14856	0.0792551	1.08399	0.0820634	1.14422	0.0739678	1.05956	0.0773006	0.922514	0.0820634
3	101.66	101.66	86.75	86.75	86.75	gi|6321631	Tdh3p [Saccharomyces cerevisiae S288c]	0	auto - discordant peptide type	2	99	LVSWYDNEYGYSTR	iTRAQ8plex@N-term; Deamidated(N)@7		-0.0118533	2056.96	2057.96	2056.97	2057.98	1	18	2.1.4.154.2	15.3	1239.71	15.3	0.853965	0.749575	0.250299	2.20594	0.252913	1.75929	1.17101	0.749575	0.293103	2.20557	0.296164	1.75882	3.99522	2.20594	3.41177	2.20557	1.01044	2.71988	3.95392	1.75929	3.37651	1.75882	0.989665	2.71988
3	101.66	101.66	86.75	86.75	86.75	gi|6321631	Tdh3p [Saccharomyces cerevisiae S288c]	0	auto - discordant peptide type	2	99	TASGNIIPSSTGAAK	No iTRAQ8plex@N-term; iTRAQ8plex(K)@15		-0.00341996	1677.92	1678.92	1677.92	1678.93	1	21	8.1.4.24.4	2.3	1818.63	2.3	0.71862	0.388402	0.164049	1.1797	0.274609	0.773173	1.39156	0.388402	0.228283	1.20191	0.382134	0.806656	6.09575	1.1797	4.38053	1.20191	1.67395	1.37533	3.64154	0.773173	2.61688	0.806656	0.597389	1.37533
3	101.66	101.66	86.75	86.75	86.75	gi|6321631	Tdh3p [Saccharomyces cerevisiae S288c]	0	auto - discordant peptide type	2	99	TRVVDLVEHVAKA	No iTRAQ8plex@N-term; Deamidated(R)@2; iTRAQ8plex(K)@12	cleaved S-T@N-term; missed R-V@2; missed K-A@12	0.0223249	1741.03	1742.03	1741	1742.01	1	20	2.1.4.267.1	26.6	2838.59	26.6	4.68182	0.836274	0.951577	1.14966	2.0353	0.890956	0.213592	0.836274	0.203249	0.824942	0.434724	0.390661	1.05089	1.14966	4.92007	0.824942	2.13887	0.880328	0.491328	0.890956	2.30031	0.390661	0.467536	0.880328
3	101.66	101.66	86.75	86.75	86.75	gi|6321631	Tdh3p [Saccharomyces cerevisiae S288c]	0	auto - shared MS/MS	2	99	TVDGPSHK	iTRAQ8plex@N-term; iTRAQ8plex(K)@8		-0.0184235	1447.81	1448.81	1447.82	1448.83	1	12	11.1.4.3.3	0.2	1293.23	0.2	0.725145	0.141569	0.264579	0.336267	0.330234	0.276453	1.37903	0.141569	0.364864	0.346085	0.455404	0.288315	3.77959	0.336267	2.74075	0.346085	1.24815	0.419714	3.02815	0.276453	2.19585	0.288315	0.801186	0.419714
3	101.66	101.66	86.75	86.75	86.75	gi|6321631	Tdh3p [Saccharomyces cerevisiae S288c]	0	auto - shared MS/MS	2	99	TVDGPSHKDWR	iTRAQ8plex@N-term; iTRAQ8plex(K)@8	missed K-D@8	-0.0211859	1905.01	1906.02	1905.03	1906.04	1	17	1.1.4.54.1	5.3	8639.82	5.3	0.839144	0.101157	0.208624	0.327795	0.259752	0.267721	1.19169	0.101157	0.248616	0.331106	0.309544	0.271764	4.7933	0.327795	4.02227	0.331106	1.24507	0.41361	3.84982	0.267721	3.23056	0.271764	0.803167	0.41361
3	101.66	101.66	86.75	86.75	86.75	gi|6321631	Tdh3p [Saccharomyces cerevisiae S288c]	0	auto - discordant peptide type	2	99	VAINGFGR	iTRAQ8plex@N-term; Deamidated(N)@4		0.00198907	1137.65	1138.65	1137.64	1138.65	1	14	8.1.4.63.1	6.2	36400.2	6.2	0.693286	0.0796634	0.320812	0.1435	0.380677	0.123158	1.44241	0.0796634	0.462741	0.152018	0.549091	0.132985	3.11709	0.1435	2.16104	0.152018	1.1866	0.178693	2.6269	0.123158	1.82119	0.132985	0.84274	0.178693
3	101.66	101.66	86.75	86.75	86.75	gi|6321631	Tdh3p [Saccharomyces cerevisiae S288c]	0	auto - discordant peptide type	2	99	VAINGFGRIGRLVMR	iTRAQ8plex@N-term; Deamidated(N)@4	missed R-I@8; missed R-L@11	0.0521656	1963.2	1964.2	1963.15	1964.15	1	10	3.1.4.144.4	14.3	639.909	14.3	1.21473	1.34715	0.312984	2.71323	0.5002	2.4345	0.82323	1.34715	0.257658	2.64763	0.41178	2.36116	3.19505	2.71323	3.88111	2.64763	1.59816	3.33495	1.9992	2.4345	2.42848	2.36116	0.625718	3.33495
3	101.66	101.66	86.75	86.75	86.75	gi|6321631	Tdh3p [Saccharomyces cerevisiae S288c]	0	auto - discordant peptide type	2	99	VDIAIDSTGVFKELDTAQK	iTRAQ8plex@N-term; iTRAQ8plex(K)@12; iTRAQ8plex(K)@19	cleaved N-V@N-term; missed K-E@12	-1.07376	2960.61	2961.61	2961.68	2962.69	1	21	11.1.4.186.3	18.5	923.094	18.5	0.892897	0.253784	0.188074	0.89192	0.296217	0.632753	1.11995	0.253784	0.210633	0.897897	0.331748	0.64115	5.31706	0.89192	4.74758	0.897897	1.575	1.06873	3.3759	0.632753	3.01433	0.64115	0.63492	1.06873
3	101.66	101.66	86.75	86.75	86.75	gi|6321631	Tdh3p [Saccharomyces cerevisiae S288c]	0	auto - discordant peptide type	2	99	VDLVEHVAKA	iTRAQ8plex@N-term; Leu->Asn@3; iTRAQ8plex(K)@9	cleaved V-V@N-term; missed K-A@9	0.0986487	1689.07	1690.07	1688.97	1689.97	1	11	2.1.4.217.1	21.6	405.185	21.6	0.200411	1.77126	0.0663176	7.00111	0.01		4.98975	1.77126	0.330908	7.21275	0.01		15.079	7.00111	3.02199	7.21275	0.01		100		100		100
3	101.66	101.66	86.75	86.75	86.75	gi|6321631	Tdh3p [Saccharomyces cerevisiae S288c]	0	auto - discordant peptide type	2	99	VINDAFGIEEGLMTTVHSLTATQK	iTRAQ8plex@N-term; Oxidation(M)@13; iTRAQ8plex(K)@24		-0.0100023	3198.7	3199.7	3198.71	3199.71	1	15	6.1.4.283.1	28.2	1189.71	28.2	1.36618	2.86402	0.01		1.02869	3.90441	0.73197	2.86402	0.01		0.752969	3.41305	100		100		100		0.972111	3.90441	1.32807	3.41305	0.01
3	101.66	101.66	86.75	86.75	86.75	gi|6321631	Tdh3p [Saccharomyces cerevisiae S288c]	0	auto - shared MS/MS	2	99	VLPELQGK	iTRAQ8plex@N-term; iTRAQ8plex(K)@8		-0.0402094	1490.89	1491.89	1490.93	1491.94	1	14	10.1.4.85.1	8.4	41297.5	8.4	0.710166	0.0395741	0.352842	0.0649534	0.456215	0.053198	1.40812	0.0395741	0.496845	0.0688635	0.642407	0.0579074	2.83413	0.0649534	2.0127	0.0688635	1.29297	0.077499	2.19195	0.053198	1.55665	0.0579074	0.773411	0.077499
3	101.66	101.66	86.75	86.75	86.75	gi|6321631	Tdh3p [Saccharomyces cerevisiae S288c]	0	auto - discordant peptide type	2	99	VLPELQGKLTGMAFR	iTRAQ8plex@N-term; iTRAQ8plex(K)@8	missed K-L@8	-0.946315	2266.38	2267.39	2267.33	2268.34	1	18	9.1.6.195.1	19.4	705.654	19.4	0.760921	0.240691	0.236414	0.645846	0.354874	0.388594	1.3142	0.240691	0.310694	0.664905	0.466375	0.419508	4.22987	0.645846	3.2186	0.664905	1.50107	0.731555	2.8179	0.388594	2.1442	0.419508	0.666191	0.731555
3	101.66	101.66	86.75	86.75	86.75	gi|6321631	Tdh3p [Saccharomyces cerevisiae S288c]	0	auto - shared MS/MS	2	99	VPTVDVSVVDLTVK	iTRAQ8plex@N-term; iTRAQ8plex(K)@14		0.0104228	2078.25	2079.26	2078.24	2079.25	1	25	8.1.4.171.2	17	2381.94	17	0.541417	0.169412	0.314439	0.258112	0.382468	0.220847	1.84701	0.169412	0.580771	0.289314	0.706419	0.256621	3.18026	0.258112	1.72185	0.289314	1.21635	0.322143	2.6146	0.220847	1.41559	0.256621	0.822134	0.322143
3	101.66	101.66	86.75	86.75	86.75	gi|6321631	Tdh3p [Saccharomyces cerevisiae S288c]	0	auto - discordant peptide type	2	99	VRVAINGFGR	iTRAQ8plex@N-term; Deamidated(N)@6	cleaved M-V@N-term; missed R-V@2	-0.00205189	1392.81	1393.82	1392.81	1393.82	1	14	7.1.4.85.1	8.4	897.551	8.4	0.970459	0.201399	0.316584	0.489706	0.296882	0.526445	1.03044	0.201399	0.326221	0.493214	0.305919	0.52971	3.15872	0.489706	3.06541	0.493214	0.937767	0.692707	3.36835	0.526445	3.26884	0.52971	1.06636	0.692707
3	101.66	101.66	86.75	86.75	86.75	gi|6321631	Tdh3p [Saccharomyces cerevisiae S288c]	0	auto - discordant peptide type	2	99	VVDLVEHVAK	iTRAQ8plex@N-term; Glu->Gln@6; Ala->Pro@9; iTRAQ8plex(K)@10		-0.12068	1740.95	1741.96	1741.07	1742.08	1	13	2.1.4.221.1	22	1128.6	22	12.4937	3.04295	1.3583	3.56537	4.04875	3.10218	0.0800406	3.04295	0.108719	1.8873	0.324064	0.688155	0.736215	3.56537	9.19802	1.8873	2.98075	1.98137	0.24699	3.10218	3.08581	0.688155	0.335486	1.98137
3	101.66	101.66	86.75	86.75	86.75	gi|6321631	Tdh3p [Saccharomyces cerevisiae S288c]	0	auto - discordant peptide type	2	99	VVDLVEHVAKA	Delta:H(2)C(2)@N-term; iTRAQ8plex(K)@10	missed K-A@10	-0.0836928	1508.8	1509.81	1508.89	1509.89	1	16	2.1.4.158.1	15.7	749.09	15.7	1.26529	0.445469	0.183414	2.47678	0.410939	0.834329	0.790335	0.445469	0.144958	2.46971	0.324779	0.813108	5.45216	2.47678	6.89855	2.46971	2.2405	2.56849	2.43345	0.834329	3.07902	0.813108	0.446328	2.56849
3	101.66	101.66	86.75	86.75	86.75	gi|6321631	Tdh3p [Saccharomyces cerevisiae S288c]	0	auto - shared MS/MS	2	99	VVITAPSSTAPMFVMGVNEEK	iTRAQ8plex@N-term; iTRAQ8plex(K)@21		-0.0256707	2814.49	2815.49	2814.51	2815.52	1	35	2.1.4.177.1	17.6	1054.9	17.6	0.609833	0.390204	0.23974	0.975726	0.315263	0.67534	1.63979	0.390204	0.393125	1.00179	0.516965	0.712473	4.17118	0.975726	2.54372	1.00179	1.31502	1.14342	3.17196	0.67534	1.93436	0.712473	0.760447	1.14342
3	101.66	101.66	86.75	86.75	86.75	gi|6321631	Tdh3p [Saccharomyces cerevisiae S288c]	0	auto - shared MS/MS	2	99	YAGEVSHDDK	iTRAQ8plex@N-term; iTRAQ8plex(K)@10		0.0763495	1727.97	1728.98	1727.89	1728.9	1	18	9.1.6.3.1	0.2	2070.6	0.2	0.685144	0.0853696	0.279454	0.190543	0.300011	0.162368	1.45955	0.0853696	0.407877	0.198145	0.437881	0.171225	3.5784	0.190543	2.45172	0.198145	1.07356	0.24153	3.33321	0.162368	2.28373	0.171225	0.931479	0.24153
3	101.66	101.66	86.75	86.75	86.75	gi|6321631	Tdh3p [Saccharomyces cerevisiae S288c]	1	auto	2	99	YAGEVSHDDKHIIVDGK	iTRAQ8plex@N-term; iTRAQ8plex(K)@10; iTRAQ8plex(K)@17	missed K-H@10	-0.0545674	2794.48	2795.49	2794.54	2795.55	1	28	1.1.4.105.2	10.4	2097.57	10.4	0.81908	0.26962	0.151058	1.24383	0.269251	0.705239	1.22088	0.26962	0.184423	1.24771	0.328723	0.712047	6.62	1.24383	5.42231	1.24771	1.78244	1.40764	3.71401	0.705239	3.04207	0.712047	0.561029	1.40764
3	101.66	101.66	86.75	86.75	86.75	gi|6321631	Tdh3p [Saccharomyces cerevisiae S288c]	0	auto - shared MS/MS	2	99	YAGEVSHDDKHIIVDGKK	iTRAQ8plex@N-term; iTRAQ8plex(K)@10; iTRAQ8plex(K)@17; iTRAQ8plex(K)@18	missed K-H@10; missed K-K@17	-0.0594171	3226.78	3227.79	3226.84	3227.85	1	29	1.1.4.104.1	10.3	4917.83	10.3	0.685388	0.24335	0.138318	1.02184	0.25763	0.616083	1.45903	0.24335	0.201809	1.02947	0.375889	0.628658	7.22974	1.02184	4.95518	1.02947	1.8626	1.1748	3.88154	0.616083	2.66036	0.628658	0.536885	1.1748
3	101.66	101.66	86.75	86.75	86.75	gi|6321631	Tdh3p [Saccharomyces cerevisiae S288c]	0	auto - discordant peptide type	2	99	YDSTHGR	iTRAQ8plex@N-term; iTRAQ8plex(S)@3		0.00986847	1442.78	1443.79	1442.77	1443.78	1	11	2.1.4.8.1	0.7	21939.7	0.7	0.774913	0.0779645	0.291522	0.16079	0.411697	0.122286	1.29047	0.0779645	0.3762	0.166271	0.531281	0.129408	3.43027	0.16079	2.65816	0.166271	1.41223	0.191106	2.42897	0.122286	1.88224	0.129408	0.7081	0.191106
3	101.66	101.66	86.75	86.75	86.75	gi|6321631	Tdh3p [Saccharomyces cerevisiae S288c]	0	auto - discordant peptide type	2	99	YTSDLK	iTRAQ8plex@N-term; iTRAQ8plex(Y)@1; iTRAQ8plex(K)@6		0.056246	1638.03	1639.04	1637.98	1638.98	1	10	7.1.4.2.1	0.1	1788.19	0.1	0.838081	0.0856918	0.33131	0.176344	0.422565	0.140408	1.1932	0.0856918	0.39532	0.180472	0.504206	0.145559	3.01832	0.176344	2.5296	0.180472	1.27544	0.211994	2.3665	0.140408	1.98332	0.145559	0.784044	0.211994
3	101.66	101.66	86.75	86.75	86.75	gi|6321631	Tdh3p [Saccharomyces cerevisiae S288c]	0	auto - discordant peptide type	1.88606	99	DYAAYMFK	iTRAQ8plex@N-term; iTRAQ8plex(K)@8	cleaved N-D@N-term	-0.00610249	1615.85	1616.85	1615.85	1616.86	1	14	12.1.4.129.1	12.8	2901.46	12.8	0.88883	0.14169	0.293145	0.391653	0.383564	0.262113	1.12508	0.14169	0.32981	0.396283	0.431538	0.268983	3.41128	0.391653	3.03205	0.396283	1.30845	0.453506	2.60713	0.262113	2.31729	0.268983	0.764265	0.453506
3	101.66	101.66	86.75	86.75	86.75	gi|6321631	Tdh3p [Saccharomyces cerevisiae S288c]	0	auto - discordant peptide type	0.628932	99	IALSRPNVEVVALN	iTRAQ8plex@N-term	cleaved N-D@C-term	0.029362	1798.09	1799.1	1798.06	1799.07	1	16	8.1.4.142.5	14.1	1034.8	14.1	0.932921	0.172741	0.430516	0.306581	0.476314	0.290402	1.0719	0.172741	0.461471	0.314652	0.510561	0.29891	2.32279	0.306581	2.16698	0.314652	1.10638	0.39179	2.09946	0.290402	1.95863	0.29891	0.90385	0.39179
3	101.66	101.66	86.75	86.75	86.75	gi|6321631	Tdh3p [Saccharomyces cerevisiae S288c]	0	auto - shared MS/MS	0.247184	46.38	ELQGK	iTRAQ8plex@N-term; iTRAQ8plex(K)@5	cleaved P-E@N-term	-0.0138445	1181.71	1182.72	1181.72	1182.73	1	7	12.1.4.36.1	3.5	7801.69	3.5	0.962607	0.0613558	0.317523	0.148148	0.451931	0.100118	1.03885	0.0613558	0.329857	0.149866	0.469486	0.102642	3.14938	0.148148	3.03161	0.149866	1.4233	0.169466	2.21273	0.100118	2.12999	0.102642	0.702593	0.169466
3	101.66	101.66	86.75	86.75	86.75	gi|6321631	Tdh3p [Saccharomyces cerevisiae S288c]	0	auto - discordant peptide type	0.244125	97.26	VHSLTATQK	iTRAQ8plex@N-term; iTRAQ8plex(K)@9	cleaved T-V@N-term	-0.043704	1591.91	1592.91	1591.95	1592.96	1	9	11.1.4.288.1	28.7	1766.06	28.7	1.01216	0.958391	0.309133	2.24311	0.327598	2.30516	0.987986	0.958391	0.305419	2.25513	0.323662	2.31686	3.23486	2.24311	3.27419	2.25513	1.05973	3.0791	3.05252	2.30516	3.08964	2.31686	0.943635	3.0791
3	101.66	101.66	86.75	86.75	86.75	gi|6321631	Tdh3p [Saccharomyces cerevisiae S288c]	0	auto - discordant peptide type	0.241088	99	YAGEVSHDDKHIIVDGKKIAT	iTRAQ8plex@N-term; iTRAQ8plex(K)@10; iTRAQ8plex(K)@17; Lys->Gln@18	cleaved T-Y@C-term; missed K-H@10; missed K-K@17; missed K-I@18	0.0232986	3207.79	3208.8	3207.77	3208.77	1	15	1.1.4.103.1	10.2	1193.2	10.2	0.887353	0.370285	0.269902	1.12289	0.471182	0.60473	1.12695	0.370285	0.304166	1.13496	0.530998	0.626857	3.70504	1.12289	3.28768	1.13496	1.74575	1.23155	2.12232	0.60473	1.88325	0.626857	0.572819	1.23155
3	101.66	101.66	86.75	86.75	86.75	gi|6321631	Tdh3p [Saccharomyces cerevisiae S288c]	0	auto - discordant peptide type	0.227678	99	EEKYTSDLK	iTRAQ8plex@N-term; iTRAQ8plex(K)@3; iTRAQ8plex(K)@9	cleaved N-E@N-term; missed K-Y@3	-1.03187	2023.12	2024.13	2024.16	2025.16	1	14	7.1.4.43.7	4.2	1121.96	4.2	0.90937	0.147535	0.191792	0.531503	0.278844	0.358726	1.09966	0.147535	0.210906	0.53464	0.306635	0.363358	5.21399	0.531503	4.74144	0.53464	1.45389	0.626704	3.58623	0.358726	3.26121	0.363358	0.68781	0.626704
3	101.66	101.66	86.75	86.75	86.75	gi|6321631	Tdh3p [Saccharomyces cerevisiae S288c]	0	auto - shared MS/MS	0.170696	35.16	KVVK	iTRAQ8plex@N-term; iTRAQ8plex(K)@1; iTRAQ8plex(K)@4	missed K-V@1	0.0221162	1384.98	1385.98	1384.95	1385.96	1	6	6.1.4.9.1	0.8	7344.67	0.8	0.589434	0.0704723	0.301848	0.126917	0.348457	0.102772	1.69654	0.0704723	0.512097	0.137247	0.591172	0.115285	3.31293	0.126917	1.95275	0.137247	1.15441	0.156308	2.86979	0.102772	1.69155	0.115285	0.86624	0.156308
3	101.66	101.66	86.75	86.75	86.75	gi|6321631	Tdh3p [Saccharomyces cerevisiae S288c]	0	auto - discordant peptide type	0.015923	84.53	IALSRPNVEVVALNDPFITN	iTRAQ8plex@N-term	cleaved N-D@C-term	-0.0526388	2485.33	2486.34	2485.38	2486.39	1	10	8.1.4.202.1	20.1	409.804	20.1	0.837359	0.757192	0.45971	0.883859	0.576403	0.965005	1.19423	0.757192	0.548999	1.02304	0.688358	1.09391	2.17529	0.883859	1.8215	1.02304	1.25384	1.18512	1.7349	0.965005	1.45273	1.09391	0.797549	1.18512
3	101.66	101.66	86.75	86.75	86.75	gi|6321631	Tdh3p [Saccharomyces cerevisiae S288c]	0	auto - discordant peptide type	0.00217692	99	STRVVDLVEHVAKA	No iTRAQ8plex@N-term; Arg->Asn@3; iTRAQ8plex(K)@13	cleaved Y-S@N-term; missed R-V@3; missed K-A@13	0.158185	1785.15	1786.16	1784.99	1786	1	17	9.1.6.147.2	14.6	1022.42	14.6	0.906642	0.032667	0.195125	0.101249	0.305646	0.0703886	1.10297	0.032667	0.215217	0.101847	0.337119	0.0712453	5.12493	0.101249	4.64648	0.101847	1.56641	0.119416	3.27176	0.0703886	2.96631	0.0712453	0.638401	0.119416
3	101.66	101.66	86.75	86.75	86.75	gi|6321631	Tdh3p [Saccharomyces cerevisiae S288c]	0	auto - discordant peptide type	0	99	ASCTTNCLAPLAK	iTRAQ8plex@N-term; Carbamidomethyl(C)@3; Carbamidomethyl(C)@7; iTRAQ8plex(K)@13	cleaved N-A@N-term	-0.0805043	2014	2015.01	2014.08	2015.09	1	23	10.1.4.65.1	6.4	3865.23	6.4	0.831653	0.115855	0.180324	0.436791	0.253818	0.318139	1.20243	0.115855	0.216826	0.439518	0.305196	0.321873	5.54557	0.436791	4.61199	0.439518	1.40756	0.530062	3.93984	0.318139	3.27658	0.321873	0.710448	0.530062
3	101.66	101.66	86.75	86.75	86.75	gi|6321631	Tdh3p [Saccharomyces cerevisiae S288c]	0	auto - discordant peptide type	0	99	ASCTTNCLAPLAK	iTRAQ8plex@N-term; Carbamidomethyl(C)@3; Deamidated(N)@6; Carbamidomethyl(C)@7; iTRAQ8plex(K)@13	cleaved N-A@N-term	0.00273347	2015.07	2016.07	2015.06	2016.07	1	22	10.1.4.74.3	7.3	726.548	7.3	0.880113	0.204803	0.173969	0.7802	0.280384	0.491194	1.13622	0.204803	0.197666	0.784152	0.318577	0.497446	5.74816	0.7802	5.05903	0.784152	1.61169	0.902342	3.56654	0.491194	3.13896	0.497446	0.620466	0.902342
3	101.66	101.66	86.75	86.75	86.75	gi|6321631	Tdh3p [Saccharomyces cerevisiae S288c]	0	auto - discordant peptide type	0	99	DAFGIEEGLMTTVHSLTATQK	iTRAQ8plex@N-term; iTRAQ8plex(K)@21	cleaved N-D@N-term	-0.0542618	2856.46	2857.47	2856.52	2857.52	1	35	11.1.4.232.1	23.1	4035.86	23.1	0.873166	0.226681	0.241367	0.729102	0.314301	0.470451	1.14526	0.226681	0.276428	0.736022	0.359956	0.481106	4.14306	0.729102	3.61758	0.736022	1.30217	0.843604	3.18166	0.470451	2.77812	0.481106	0.767949	0.843604
3	101.66	101.66	86.75	86.75	86.75	gi|6321631	Tdh3p [Saccharomyces cerevisiae S288c]	0	auto - discordant peptide type	0	99	DPFITNDYAAYMFK	iTRAQ8plex@N-term; iTRAQ8plex(K)@14	cleaved N-D@N-term	0.112492	2303.29	2304.3	2303.18	2304.18	1	25	10.1.4.193.2	19.2	781.243	19.2	0.704699	0.2344	0.209498	0.66587	0.325962	0.41237	1.41905	0.2344	0.297287	0.678658	0.462555	0.432716	4.77333	0.66587	3.36376	0.678658	1.55592	0.758737	3.06784	0.41237	2.1619	0.432716	0.642706	0.758737
3	101.66	101.66	86.75	86.75	86.75	gi|6321631	Tdh3p [Saccharomyces cerevisiae S288c]	0	auto - discordant peptide type	0	99	DPFITNDYAAYMFK	iTRAQ8plex@N-term; Deamidated(N)@6; iTRAQ8plex(K)@14	cleaved N-D@N-term	0.0391109	2304.2	2305.21	2304.16	2305.17	1	24	10.1.4.200.1	19.9	890.19	19.9	0.676651	0.351751	0.253777	0.88341	0.330456	0.714494	1.47787	0.351751	0.375048	0.91806	0.488369	0.756916	3.94047	0.88341	2.66633	0.91806	1.30215	1.10888	3.02612	0.714494	2.04763	0.756916	0.76796	1.10888
3	101.66	101.66	86.75	86.75	86.75	gi|6321631	Tdh3p [Saccharomyces cerevisiae S288c]	0	auto - discordant peptide type	0	99	DYAAYMFK	iTRAQ8plex@N-term; iTRAQ8plex(K)@8	cleaved N-D@N-term	0.066538	1615.92	1616.93	1615.85	1616.86	1	14	10.1.4.119.3	11.8	1246.53	11.8	0.891142	0.0973109	0.260655	0.260877	0.315921	0.211231	1.12216	0.0973109	0.292495	0.263458	0.354512	0.214411	3.83649	0.260877	3.41886	0.263458	1.21203	0.323356	3.16535	0.211231	2.82078	0.214411	0.825065	0.323356
3	101.66	101.66	86.75	86.75	86.75	gi|6321631	Tdh3p [Saccharomyces cerevisiae S288c]	0	auto - shared MS/MS	0	99	ELDTAQK	iTRAQ8plex@N-term; iTRAQ8plex(K)@7		-0.00243012	1411.81	1412.82	1411.81	1412.82	1	12	12.1.4.3.7	0.2	3455.48	0.2	0.631375	0.165421	0.291285	0.34173	0.38532	0.241523	1.58384	0.165421	0.46135	0.358175	0.610288	0.264279	3.43307	0.34173	2.16755	0.358175	1.32283	0.399072	2.59524	0.241523	1.63857	0.264279	0.755955	0.399072
3	101.66	101.66	86.75	86.75	86.75	gi|6321631	Tdh3p [Saccharomyces cerevisiae S288c]	0	auto - discordant peptide type	0	98.92	ELDTAQK	iTRAQ8plex@N-term; Asp->Glu@3; iTRAQ8plex(K)@7		-0.0447276	1425.78	1426.79	1425.83	1426.84	1	12	11.1.4.10.3	0.9	1860.78	0.9	11.4941	0.488447	5.31433	0.497252	0.417728	1.30419	0.0870011	0.488447	0.462352	0.11272	0.0363428	1.21094	0.18817	0.497252	2.16285	0.11272	0.0786041	1.21452	2.3939	1.30419	27.5158	1.21094	12.722	1.21452
3	101.66	101.66	86.75	86.75	86.75	gi|6321631	Tdh3p [Saccharomyces cerevisiae S288c]	0	auto - shared MS/MS	0	95.64	ELDTAQK	iTRAQ8plex@N-term; iTRAQ8plex(K)@7		-0.0336006	1411.78	1412.79	1411.81	1412.82	1	12	11.1.4.7.3	0.6	3378.86	0.6	2.63877	0.0611528	0.80066	0.0983647	1.40569	0.0726328	0.378964	0.0611528	0.303422	0.0833087	0.532706	0.0504009	1.24897	0.0983647	3.29575	0.0833087	1.75566	0.0920663	0.711395	0.0726328	1.87721	0.0504009	0.569585	0.0920663
3	101.66	101.66	86.75	86.75	86.75	gi|6321631	Tdh3p [Saccharomyces cerevisiae S288c]	0	auto - shared MS/MS	0	99	ELDTAQKHIDAGAK	iTRAQ8plex@N-term; iTRAQ8plex(K)@7; iTRAQ8plex(K)@14	missed K-H@7	0.0552923	2408.43	2409.44	2408.38	2409.39	1	24	5.1.4.71.1	7	7843.91	7	1.10626	0.0621884	0.10703	0.425192	0.247052	0.198022	0.90395	0.0621884	0.0967496	0.424917	0.223323	0.197429	9.34318	0.425192	10.336	0.424917	2.30825	0.46465	4.04773	0.198022	4.47783	0.197429	0.433228	0.46465
3	101.66	101.66	86.75	86.75	86.75	gi|6321631	Tdh3p [Saccharomyces cerevisiae S288c]	0	auto - discordant peptide type	0	99	ELDTAQKHIDAGAK	iTRAQ8plex@N-term; iTRAQ8plex(K)@7; iTRAQ8plex(K)@14	missed K-H@7	-0.940811	2407.44	2408.45	2408.38	2409.39	1	18	5.1.4.72.2	7.1	2526.19	7.1	1.1464	0.10579	0.114912	0.657724	0.22196	0.376777	0.872295	0.10579	0.100237	0.656651	0.193615	0.374901	8.70232	0.657724	9.97635	0.656651	1.93157	0.74964	4.50531	0.376777	5.16489	0.374901	0.517714	0.74964
3	101.66	101.66	86.75	86.75	86.75	gi|6321631	Tdh3p [Saccharomyces cerevisiae S288c]	0	auto - discordant peptide type	0	66.05	ELDTAQKHIDAGAK	iTRAQ8plex@N-term; Asp->Leu@3; iTRAQ8plex(T)@4; iTRAQ8plex(K)@7; iTRAQ8plex(K)@14	missed K-H@7	0.00961674	2710.65	2711.66	2710.64	2711.65	1	11	3.1.4.50.1	4.9	590.229	4.9	1.0731	0.233744	0.12608	1.1761	0.164475	1.06622	0.931876	0.233744	0.117491	1.1746	0.15327	1.06457	7.93145	1.1761	8.51128	1.1746	1.30452	1.56904	6.07995	1.06622	6.52442	1.06457	0.766562	1.56904
3	101.66	101.66	86.75	86.75	86.75	gi|6321631	Tdh3p [Saccharomyces cerevisiae S288c]	0	auto - low confidence	0	0	ELDTAQKHIDAGAK	iTRAQ8plex@N-term; iTRAQ8plex(K)@7; iTRAQ8plex(K)@14	missed K-H@7	-0.0225771	2408.36	2409.36	2408.38	2409.39	1	4	4.1.4.80.2	7.9	1222.1	7.9	0.893584	0.309873	0.308473	0.775173	0.399422	0.548597	1.11909	0.309873	0.345209	0.788988	0.446989	0.56795	3.24178	0.775173	2.8968	0.788988	1.29484	0.909637	2.50362	0.548597	2.23719	0.56795	0.772299	0.909637
3	101.66	101.66	86.75	86.75	86.75	gi|6321631	Tdh3p [Saccharomyces cerevisiae S288c]	0	auto - shared MS/MS	0	99	ELDTAQKHIDAGAKK	iTRAQ8plex@N-term; iTRAQ8plex(K)@7; iTRAQ8plex(K)@14; iTRAQ8plex(K)@15	missed K-H@7; missed K-K@14	-0.0547775	2840.62	2841.63	2840.68	2841.69	1	22	3.1.4.56.1	5.5	744.608	5.5	1.12978	0.288477	0.125135	1.39982	0.232161	0.811109	0.885125	0.288477	0.11076	1.39228	0.205491	0.79803	7.99138	1.39982	9.02853	1.39228	1.85529	1.58528	4.30736	0.811109	4.86638	0.79803	0.539	1.58528
3	101.66	101.66	86.75	86.75	86.75	gi|6321631	Tdh3p [Saccharomyces cerevisiae S288c]	0	auto - discordant peptide type	0	99	ELDTAQKHIDAGAKK	iTRAQ8plex@N-term; Gln->Lys@6; iTRAQ8plex(K)@6; iTRAQ8plex(K)@7; iTRAQ8plex(K)@14; iTRAQ8plex(K)@15	missed K-H@7; missed K-K@14	-0.11411	3144.81	3145.81	3144.92	3145.93	1	18	1.1.4.82.4	8.1	579.573	8.1	0.869501	0.596427	0.10855	4.19532	0.257423	1.5979	1.15009	0.596427	0.124842	4.19156	0.296058	1.588	9.2123	4.19532	8.0101	4.19156	2.37146	4.44598	3.88466	1.5979	3.37771	1.588	0.421682	4.44598
3	101.66	101.66	86.75	86.75	86.75	gi|6321631	Tdh3p [Saccharomyces cerevisiae S288c]	0	auto - low confidence	0	0	ELDTAQKHIDAGAKK	No iTRAQ8plex@N-term; iTRAQ8plex(K)@7; iTRAQ8plex(K)@14; iTRAQ8plex(K)@15	missed K-H@7; missed K-K@14	-0.0666061	2536.41	2537.41	2536.47	2537.48	1	7	9.1.6.102.1	10.1	921.8	10.1	0.826566	0.214696	0.247686	0.603073	0.430981	0.379622	1.20982	0.214696	0.299656	0.606201	0.521411	0.384573	4.03737	0.603073	3.33716	0.606201	1.74003	0.682274	2.32029	0.379622	1.91787	0.384573	0.574702	0.682274
3	101.66	101.66	86.75	86.75	86.75	gi|6321631	Tdh3p [Saccharomyces cerevisiae S288c]	0	auto - low confidence	0	0	ETTYDEIKK	iTRAQ8plex@N-term; Thr->Ala@2; Glu->Gln@6; iTRAQ8plex(K)@8; iTRAQ8plex(K)@9	missed K-K@8	-0.0522171	2007.12	2008.13	2007.18	2008.18	1	14	7.1.4.42.1	4.1	2583.13	4.1	0.650437	0.146275	0.307314	0.294663	0.338269	0.2437	1.53743	0.146275	0.472473	0.311592	0.520065	0.263919	3.254	0.294663	2.11652	0.311592	1.10073	0.367537	2.95623	0.2437	1.92284	0.263919	0.908489	0.367537
3	101.66	101.66	86.75	86.75	86.75	gi|6321631	Tdh3p [Saccharomyces cerevisiae S288c]	0	auto - discordant peptide type	0	99	FVKLVSWYDNEYGYSTR	iTRAQ8plex@N-term; iTRAQ8plex(K)@3; Deamidated(N)@10	missed K-L@3	0.101287	2735.51	2736.51	2735.41	2736.41	1	24	9.1.6.191.3	19	692.157	19	0.999049	0.473945	0.233715	1.38137	0.387743	0.971097	1.00095	0.473945	0.233937	1.37371	0.388113	0.960176	4.27872	1.38137	4.27465	1.37371	1.65905	1.61415	2.57903	0.971097	2.57657	0.960176	0.602756	1.61415
3	101.66	101.66	86.75	86.75	86.75	gi|6321631	Tdh3p [Saccharomyces cerevisiae S288c]	0	auto - discordant peptide type	0	99	FVKLVSWYDNEYGYSTR	No iTRAQ8plex@N-term; Lys->Gly@3	missed K-L@3	0.240878	2055.18	2056.19	2054.94	2055.94	1	21	12.1.4.170.1	16.9	3558.61	16.9	1.00748	0.0813691	0.382809	0.165046	0.478832	0.140123	0.992576	0.0813691	0.379967	0.165739	0.475277	0.140939	2.61227	0.165046	2.63181	0.165739	1.25084	0.201204	2.08842	0.140123	2.10404	0.140939	0.799464	0.201204
3	101.66	101.66	86.75	86.75	86.75	gi|6321631	Tdh3p [Saccharomyces cerevisiae S288c]	0	auto - discordant peptide type	0	99	FVKLVSWYDNEYGYSTR	iTRAQ8plex@N-term; iTRAQ8plex(K)@3; iTRAQ8plex(Y)@8	missed K-L@3	-0.0243961	3038.6	3039.61	3038.63	3039.63	1	15	4.1.4.194.1	19.3	495.098	19.3	1.43328	0.656142	0.283994	1.74539	0.579046	1.45819	0.697702	0.656142	0.198143	1.72762	0.404002	1.43688	3.5212	1.74539	5.04685	1.72762	2.03894	2.16344	1.72698	1.45819	2.47524	1.43688	0.490452	2.16344
3	101.66	101.66	86.75	86.75	86.75	gi|6321631	Tdh3p [Saccharomyces cerevisiae S288c]	0	auto - discordant peptide type	0	99	FVKLVSWYDNEYGYSTR	iTRAQ8plex@N-term; iTRAQ8plex(K)@3	missed K-L@3	-1.08083	2733.34	2734.35	2734.42	2735.43	1	18	7.1.4.229.1	22.8	594.719	22.8	0.966827	0.363857	0.258667	1.09906	0.381053	0.720321	1.03431	0.363857	0.267542	1.10751	0.394128	0.733151	3.86598	1.09906	3.73773	1.10751	1.47314	1.27006	2.6243	0.720321	2.53725	0.733151	0.67882	1.27006
3	101.66	101.66	86.75	86.75	86.75	gi|6321631	Tdh3p [Saccharomyces cerevisiae S288c]	0	auto - shared MS/MS	0	99	HIDAGAKK	iTRAQ8plex@N-term; iTRAQ8plex(K)@7; iTRAQ8plex(K)@8	missed K-K@7	0.0131923	1751.1	1752.1	1751.08	1752.09	1	11	2.1.4.9.1	0.8	1926.62	0.8	2.4088	0.218894	0.537492	0.471537	0.857696	0.304723	0.415144	0.218894	0.223137	0.437663	0.356067	0.249114	1.86049	0.471537	4.48156	0.437663	1.59574	0.486302	1.16592	0.304723	2.80846	0.249114	0.62667	0.486302
3	101.66	101.66	86.75	86.75	86.75	gi|6321631	Tdh3p [Saccharomyces cerevisiae S288c]	0	auto - shared MS/MS	0	99	HIDAGAKK	iTRAQ8plex@N-term; iTRAQ8plex(K)@7; iTRAQ8plex(K)@8	missed K-K@7	-0.00697502	1751.08	1752.08	1751.08	1752.09	1	14	3.1.4.6.1	0.5	36802.3	0.5	0.883436	0.0350673	0.184691	0.119759	0.323437	0.0752806	1.13194	0.0350673	0.20906	0.120383	0.366113	0.07627	5.41444	0.119759	4.78331	0.120383	1.75123	0.137585	3.09179	0.0752806	2.7314	0.07627	0.571026	0.137585
3	101.66	101.66	86.75	86.75	86.75	gi|6321631	Tdh3p [Saccharomyces cerevisiae S288c]	0	auto - shared MS/MS	0	99	HIDAGAKK	iTRAQ8plex@N-term; iTRAQ8plex(K)@7; iTRAQ8plex(K)@8	missed K-K@7	0.0156699	1751.1	1752.11	1751.08	1752.09	1	14	4.1.4.4.1	0.3	10559.4	0.3	0.790852	0.0310937	0.211541	0.0983573	0.30695	0.065764	1.26446	0.0310937	0.267485	0.0994757	0.388125	0.0674253	4.72722	0.0983573	3.73853	0.0994757	1.45102	0.115124	3.25786	0.065764	2.57649	0.0674253	0.689172	0.115124
3	101.66	101.66	86.75	86.75	86.75	gi|6321631	Tdh3p [Saccharomyces cerevisiae S288c]	0	auto - discordant peptide type	0	99	HIDAGAKK	iTRAQ8plex@N-term; Asp->Asn@3; iTRAQ8plex(K)@7; iTRAQ8plex(K)@8	missed K-K@7	0.00149983	1750.1	1751.11	1750.1	1751.11	1	14	1.1.4.21.1	2	1852.58	2	0.837943	0.0736241	0.183624	0.258594	0.274518	0.187245	1.1934	0.0736241	0.219137	0.260261	0.32761	0.189541	5.44591	0.258594	4.56336	0.260261	1.495	0.312051	3.64274	0.187245	3.05241	0.189541	0.668895	0.312051
3	101.66	101.66	86.75	86.75	86.75	gi|6321631	Tdh3p [Saccharomyces cerevisiae S288c]	0	auto - shared MS/MS	0	99	HIDAGAKK	iTRAQ8plex@N-term; iTRAQ8plex(K)@7; iTRAQ8plex(K)@8	missed K-K@7	-0.0409267	1751.04	1752.05	1751.08	1752.09	1	14	13.1.4.58.1	5.7	3858.91	5.7	0.833348	0.0679047	0.184994	0.235827	0.314305	0.157141	1.19998	0.0679047	0.221989	0.237551	0.37716	0.159717	5.40559	0.235827	4.50474	0.237551	1.69901	0.276609	3.18162	0.157141	2.6514	0.159717	0.58858	0.276609
3	101.66	101.66	86.75	86.75	86.75	gi|6321631	Tdh3p [Saccharomyces cerevisiae S288c]	0	auto - discordant peptide type	0	99	HIDAGAKK	iTRAQ8plex@N-term; Asp->Asn@3; iTRAQ8plex(K)@7; iTRAQ8plex(K)@8	missed K-K@7	-0.082786	1750.02	1751.02	1750.1	1751.11	1	11	13.1.4.59.1	5.8	804.645	5.8	0.873666	0.0752808	0.206409	0.253349	0.292722	0.157358	1.1446	0.0752808	0.236257	0.254972	0.33505	0.159958	4.84474	0.253349	4.23268	0.254972	1.41816	0.290009	3.41621	0.157358	2.98463	0.159958	0.705139	0.290009
3	101.66	101.66	86.75	86.75	86.75	gi|6321631	Tdh3p [Saccharomyces cerevisiae S288c]	0	auto - low confidence	0	0	HIDAGAKK	iTRAQ8plex@N-term; iTRAQ8plex(K)@7; iTRAQ8plex(K)@8	missed K-K@7	-0.106073	1750.98	1751.98	1751.08	1752.09	1	3	2.1.4.150.4	14.9	727.37	14.9	0.363465	1.12198	0.266349	1.2887	0.199671	1.57074	2.7513	1.12198	0.732805	1.64688	0.549355	1.87581	3.75448	1.2887	1.36462	1.64688	0.74966	1.98004	5.00824	1.57074	1.82032	1.87581	1.33394	1.98004
3	101.66	101.66	86.75	86.75	86.75	gi|6321631	Tdh3p [Saccharomyces cerevisiae S288c]	0	auto - low confidence	0	0	IALSRPNVEVVALN	iTRAQ8plex@N-term	cleaved N-D@C-term	0.0636646	1798.13	1799.13	1798.06	1799.07	1	12	10.1.4.145.6	14.4	828.231	14.4	0.863828	0.202027	0.435188	0.296585	0.564458	0.270361	1.15764	0.202027	0.503791	0.310515	0.653438	0.285573	2.29786	0.296585	1.98495	0.310515	1.29704	0.358747	1.77161	0.270361	1.53037	0.285573	0.770985	0.358747
3	101.66	101.66	86.75	86.75	86.75	gi|6321631	Tdh3p [Saccharomyces cerevisiae S288c]	1	auto	0	99	IALSRPNVEVVALNDPFITNDYAAYMFK	iTRAQ8plex@N-term; iTRAQ8plex(K)@28		-0.0754225	3778.95	3779.95	3779.02	3780.03	1	16	11.1.4.238.1	23.7	3634.43	23.7	0.0801389	7.66654	0.01		0.01		12.4783	7.66654	0.01		0.01		100		100				100		100
3	101.66	101.66	86.75	86.75	86.75	gi|6321631	Tdh3p [Saccharomyces cerevisiae S288c]	0	auto - discordant peptide type	0	99	IALSRPNVEVVALNDPFITNDYAAYMFK	iTRAQ8plex@N-term; Deamidated(N)@20; iTRAQ8plex(K)@28		-0.049661	3779.96	3780.96	3780.01	3781.01	1	16	11.1.4.243.1	24.2	1965.34	24.2	0.490247	0.9097	0.426781	1.1842	0.403279	1.13342	2.03979	0.9097	0.870543	1.36622	0.822603	1.32245	2.34312	1.1842	1.14871	1.36622	0.944931	1.52435	2.47967	1.13342	1.21565	1.32245	1.05828	1.52435
3	101.66	101.66	86.75	86.75	86.75	gi|6321631	Tdh3p [Saccharomyces cerevisiae S288c]	0	auto - discordant peptide type	0	99	IALSRPNVEVVALNDPFITNDYAAYMFK	iTRAQ8plex@N-term; Deamidated(N)@20; iTRAQ8plex(K)@28		0.0722733	3780.08	3781.09	3780.01	3781.01	1	14	12.1.4.241.1	24	4230	24	0.500614	1.00513	0.281075	1.79454	0.313042	1.73388	1.99755	1.00513	0.56146	1.94834	0.625316	1.89262	3.55777	1.79454	1.78107	1.94834	1.11373	2.40667	3.19446	1.73388	1.59919	1.89262	0.897882	2.40667
3	101.66	101.66	86.75	86.75	86.75	gi|6321631	Tdh3p [Saccharomyces cerevisiae S288c]	1	auto	0	98.5	IALSRPNVEVVALNDPFITNDYAAYMFK	iTRAQ8plex@N-term; iTRAQ8plex(K)@28		0.0157412	3779.04	3780.05	3779.02	3780.03	1	11	12.1.4.242.1	24.1	1273.37	24.1	0.270341	7.63304	0.01		0.01		3.69903	7.63304	0.01		0.01		100		100				100		100
3	101.66	101.66	86.75	86.75	86.75	gi|6321631	Tdh3p [Saccharomyces cerevisiae S288c]	0	auto - discordant peptide type	0	92.33	IALSRPNVEVVALNDPFITNDYAAYMFK	iTRAQ8plex@N-term; Deamidated(N)@20; iTRAQ8plex(K)@28		-0.0446724	3779.96	3780.97	3780.01	3781.01	1	10	12.1.4.246.3	24.5	1846.84	24.5	0.347585	1.46052	0.260433	2.38272	0.191301	3.38928	2.87699	1.46052	0.749264	2.72103	0.550372	3.63509	3.83975	2.38272	1.33464	2.72103	0.734549	4.09367	5.22736	3.38928	1.81695	3.63509	1.36138	4.09367
3	101.66	101.66	86.75	86.75	86.75	gi|6321631	Tdh3p [Saccharomyces cerevisiae S288c]	0	auto - low confidence	0	2.476	IALSRPNVEVVALNDPFITNDYAAYMFK	iTRAQ8plex@N-term; Deamidated(N)@14; Deamidated(N)@20; iTRAQ8plex(K)@28		0.0809529	3781.07	3782.08	3780.99	3782	1	9	12.1.4.239.1	23.8	577.941	23.8	0.791949	1.04831	0.2712	2.63446	0.444216	1.30246	1.26271	1.04831	0.342446	2.63515	0.560915	1.30385	3.68731	2.63446	2.92016	2.63515	1.63796	2.74617	2.25116	1.30246	1.7828	1.30385	0.610514	2.74617
3	101.66	101.66	86.75	86.75	86.75	gi|6321631	Tdh3p [Saccharomyces cerevisiae S288c]	0	auto - low confidence	0	0	IATYQER	iTRAQ8plex@N-term; Tyr->Phe@4		0.0334965	1167.69	1168.7	1167.66	1168.66	1	12	10.1.4.18.9	1.7	3734.53	1.7	0.932906	0.222631	0.491169	0.389688	0.591009	0.305735	1.07192	0.222631	0.526494	0.397248	0.633514	0.315313	2.03596	0.389688	1.89936	0.397248	1.20327	0.449127	1.69202	0.305735	1.5785	0.315313	0.83107	0.449127
3	101.66	101.66	86.75	86.75	86.75	gi|6321631	Tdh3p [Saccharomyces cerevisiae S288c]	0	auto - discordant peptide type	0	99	IATYQERDPAN	iTRAQ8plex@N-term	cleaved N-L@C-term; missed R-D@7	-0.0807026	1580.73	1581.74	1580.81	1581.82	1	17	10.1.4.13.3	1.2	2396.52	1.2	1.04391	0.159407	0.450221	0.305604	0.612528	0.229155	0.957937	0.159407	0.431283	0.301813	0.586764	0.224073	2.22113	0.305604	2.31866	0.301813	1.36051	0.343791	1.63258	0.229155	1.70426	0.224073	0.73502	0.343791
3	101.66	101.66	86.75	86.75	86.75	gi|6321631	Tdh3p [Saccharomyces cerevisiae S288c]	0	auto - shared MS/MS	0	99	IGRLVMR	iTRAQ8plex@N-term	missed R-L@3	-0.00922953	1147.71	1148.71	1147.72	1148.72	1	10	5.1.4.63.1	6.2	7097.65	6.2	1.09298	0.260205	0.997239	0.262753	0.987341	0.27279	0.914928	0.260205	0.912402	0.253051	0.903346	0.263458	1.00277	0.262753	1.09601	0.253051	0.990074	0.265975	1.01282	0.27279	1.107	0.263458	1.01002	0.265975
3	101.66	101.66	86.75	86.75	86.75	gi|6321631	Tdh3p [Saccharomyces cerevisiae S288c]	0	auto - discordant peptide type	0	22.85	IGRLVMR	iTRAQ8plex@N-term; Oxidation(M)@6	missed R-L@3	-0.00707298	1163.7	1164.71	1163.71	1164.72	1	7	5.1.4.63.2	6.2	2532.15	6.2	1.05478	0.830182	0.982084	0.949766	0.907515	0.91295	0.948069	0.830182	0.931084	0.911707	0.860387	0.873287	1.01824	0.949766	1.07402	0.911707	0.92407	0.987666	1.10191	0.91295	1.16227	0.873287	1.08217	0.987666
3	101.66	101.66	86.75	86.75	86.75	gi|6321631	Tdh3p [Saccharomyces cerevisiae S288c]	0	auto - discordant peptide type	0	15.45	IGRLVMR	iTRAQ8plex@N-term; Oxidation(M)@6	missed R-L@3	0.0131914	1163.72	1164.73	1163.71	1164.72	1	6	6.1.4.73.5	7.2	2490.2	7.2	1.29071	0.645985	0.687073	0.892495	0.72259	0.910474	0.77477	0.645985	0.532323	0.830771	0.559841	0.850057	1.45545	0.892495	1.87856	0.830771	1.05169	1.04969	1.38391	0.910474	1.78622	0.850057	0.950847	1.04969
3	101.66	101.66	86.75	86.75	86.75	gi|6321631	Tdh3p [Saccharomyces cerevisiae S288c]	0	auto - low confidence	0	13.61	IGRLVMR	iTRAQ8plex@N-term; Oxidation(M)@6	missed R-L@3	-0.00426498	1163.71	1164.71	1163.71	1164.72	1	6	6.1.4.47.4	4.6	1124.03	4.6	1.09666	1.03563	0.938408	1.2461	0.998418	1.18745	0.911862	1.03563	0.855699	1.16487	0.91042	1.1019	1.06563	1.2461	1.16864	1.16487	1.06395	1.3017	1.00158	1.18745	1.09839	1.1019	0.939895	1.3017
3	101.66	101.66	86.75	86.75	86.75	gi|6321631	Tdh3p [Saccharomyces cerevisiae S288c]	0	auto - discordant peptide type	0	99	IVSNASCTTNCLAPLAK	iTRAQ8plex@N-term; Carbamidomethyl(C)@7; Deamidated(N)@10; Carbamidomethyl(C)@11; iTRAQ8plex(K)@17		0.0604551	2428.35	2429.36	2428.29	2429.3	1	19	1.1.4.146.1	14.5	1701.58	14.5	0.944444	0.129641	0.222272	0.435123	0.331931	0.278489	1.05882	0.129641	0.235346	0.437628	0.351457	0.282387	4.499	0.435123	4.24905	0.437628	1.49336	0.502263	3.01267	0.278489	2.8453	0.282387	0.669632	0.502263
3	101.66	101.66	86.75	86.75	86.75	gi|6321631	Tdh3p [Saccharomyces cerevisiae S288c]	0	auto - discordant peptide type	0	99	IVSNASCTTNCLAPLAK	iTRAQ8plex@N-term; Deamidated(N)@4; Carbamidomethyl(C)@7; Deamidated(N)@10; Carbamidomethyl(C)@11; iTRAQ8plex(K)@17		0.0520996	2429.33	2430.34	2429.28	2430.28	1	30	2.1.4.122.1	12.1	3326.13	12.1	0.970999	0.142438	0.219186	0.47383	0.314275	0.296983	1.02987	0.142438	0.225732	0.472863	0.323661	0.295438	4.56234	0.47383	4.43002	0.472863	1.43383	0.539917	3.18193	0.296983	3.08965	0.295438	0.697435	0.539917
3	101.66	101.66	86.75	86.75	86.75	gi|6321631	Tdh3p [Saccharomyces cerevisiae S288c]	0	auto - discordant peptide type	0	99	IVSNASCTTNCLAPLAK	iTRAQ8plex@N-term; Deamidated(N)@4; Carbamidomethyl(C)@7; Carbamidomethyl(C)@11; iTRAQ8plex(K)@17		-0.0234818	2428.27	2429.28	2428.29	2429.3	1	30	2.1.4.129.1	12.8	4479.84	12.8	1.0494	0.159105	0.245393	0.465611	0.331691	0.384421	0.952927	0.159105	0.233842	0.465258	0.316077	0.383994	4.0751	0.465611	4.2764	0.465258	1.35167	0.582177	3.01485	0.384421	3.16378	0.383994	0.739824	0.582177
3	101.66	101.66	86.75	86.75	86.75	gi|6321631	Tdh3p [Saccharomyces cerevisiae S288c]	0	auto - discordant peptide type	0	99	IVSNASCTTNCLAPLAK	iTRAQ8plex@N-term; Deamidated(N)@4; Carbamidomethyl(C)@7; Deamidated(N)@10; Carbamidomethyl(C)@11; iTRAQ8plex(K)@17		-0.0274922	2429.25	2430.26	2429.28	2430.28	1	30	2.1.4.134.2	13.3	1755.55	13.3	0.934762	0.1954	0.225038	0.613198	0.371071	0.396256	1.06979	0.1954	0.240743	0.615851	0.396968	0.400349	4.4437	0.613198	4.15381	0.615851	1.64893	0.705769	2.6949	0.396256	2.5191	0.400349	0.606455	0.705769
3	101.66	101.66	86.75	86.75	86.75	gi|6321631	Tdh3p [Saccharomyces cerevisiae S288c]	0	auto - discordant peptide type	0	99	IVSNASCTTNCLAPLAK	iTRAQ8plex@N-term; Deamidated(N)@4; Carbamidomethyl(C)@7; Deamidated(N)@10; Carbamidomethyl(C)@11; iTRAQ8plex(K)@17		0.0507445	2429.33	2430.33	2429.28	2430.28	1	25	3.1.4.120.3	11.9	473.171	11.9	1.03303	0.395021	0.277065	1.07204	0.317483	1.11133	0.968031	0.395021	0.268207	1.09183	0.307333	1.13044	3.60927	1.07204	3.72846	1.09183	1.14588	1.50702	3.14977	1.11133	3.2538	1.13044	0.872691	1.50702
3	101.66	101.66	86.75	86.75	86.75	gi|6321631	Tdh3p [Saccharomyces cerevisiae S288c]	0	auto - discordant peptide type	0	99	IVSNASCTTNCLAPLAK	iTRAQ8plex@N-term; Deamidated(N)@4; Carbamidomethyl(C)@7; Carbamidomethyl(C)@11; iTRAQ8plex(K)@17		0.0389253	2428.33	2429.34	2428.29	2429.3	1	30	4.1.4.124.1	12.3	2274.18	12.3	1.06508	0.16269	0.239477	0.574501	0.307111	0.426344	0.938899	0.16269	0.224845	0.571019	0.288346	0.421641	4.17577	0.574501	4.44751	0.571019	1.28242	0.693804	3.25615	0.426344	3.46806	0.421641	0.779774	0.693804
3	101.66	101.66	86.75	86.75	86.75	gi|6321631	Tdh3p [Saccharomyces cerevisiae S288c]	0	auto - discordant peptide type	0	99	IVSNASCTTNCLAPLAK	iTRAQ8plex@N-term; Carbamidomethyl(C)@7; Carbamidomethyl(C)@11; iTRAQ8plex(K)@17		-2.0293	2425.28	2426.28	2427.31	2428.31	1	20	8.1.4.128.2	12.7	997.877	12.7	0.952897	0.109581	0.242265	0.39187	0.3606	0.238994	1.04943	0.109581	0.254241	0.393614	0.378425	0.241843	4.12771	0.39187	3.93328	0.393614	1.48845	0.447261	2.77315	0.238994	2.64253	0.241843	0.671839	0.447261
3	101.66	101.66	86.75	86.75	86.75	gi|6321631	Tdh3p [Saccharomyces cerevisiae S288c]	0	auto - discordant peptide type	0	99	IVSNASCTTNCLAPLAK	iTRAQ8plex@N-term; Deamidated(N)@4; Carbamidomethyl(C)@7; Deamidated(N)@10; Carbamidomethyl(C)@11; iTRAQ8plex(K)@17		0.0396723	2429.32	2430.32	2429.28	2430.28	1	30	8.1.4.142.8	14.1	798.601	14.1	0.851131	0.429123	0.298623	1.12608	0.29152	0.876511	1.17491	0.429123	0.350855	1.12758	0.342509	0.878441	3.3487	1.12608	2.85018	1.12758	0.976212	1.36219	3.4303	0.876511	2.91963	0.878441	1.02437	1.36219
3	101.66	101.66	86.75	86.75	86.75	gi|6321631	Tdh3p [Saccharomyces cerevisiae S288c]	0	auto - discordant peptide type	0	99	IVSNASCTTNCLAPLAK	iTRAQ8plex@N-term; Deamidated(N)@4; Carbamidomethyl(C)@7; Deamidated(N)@10; Carbamidomethyl(C)@11; iTRAQ8plex(K)@17		0.0139313	2429.29	2430.3	2429.28	2430.28	1	25	10.1.4.118.3	11.7	249.145	11.7	1.9006	0.193614	0.362098	0.524093	0.681562	0.291579	0.52615	0.193614	0.190518	0.502513	0.358604	0.250726	2.76169	0.524093	5.24885	0.502513	1.88226	0.547769	1.46722	0.291579	2.78859	0.250726	0.531277	0.547769
3	101.66	101.66	86.75	86.75	86.75	gi|6321631	Tdh3p [Saccharomyces cerevisiae S288c]	0	auto - discordant peptide type	0	99	IVSNASCTTNCLAPLAK	iTRAQ8plex@N-term; Ile->Asn@1; Carbamidomethyl(C)@7; Deamidated(N)@10; Carbamidomethyl(C)@11; iTRAQ8plex(K)@17		0.0190641	2429.27	2430.28	2429.25	2430.26	1	21	10.1.4.127.9	12.6	362.541	12.6	1.40847	0.597204	0.390985	1.59221	0.431689	1.65674	0.709993	0.597204	0.277596	1.56806	0.306496	1.63354	2.55765	1.59221	3.60236	1.56806	1.10411	2.20158	2.31648	1.65674	3.26268	1.63354	0.905709	2.20158
3	101.66	101.66	86.75	86.75	86.75	gi|6321631	Tdh3p [Saccharomyces cerevisiae S288c]	0	auto - discordant peptide type	0	99	IVSNASCTTNCLAPLAK	iTRAQ8plex@N-term; iTRAQ8plex(S)@6; Carbamidomethyl(C)@7; Deamidated(N)@10; Carbamidomethyl(C)@11; iTRAQ8plex(K)@17		-0.0910487	2732.41	2733.41	2732.5	2733.5	1	18	11.1.4.110.2	10.9	663.726	10.9	0.925714	0.417957	0.3441	1.03632	0.407042	0.844734	1.08025	0.417957	0.371713	1.02887	0.439706	0.835584	2.90613	1.03632	2.69024	1.02887	1.18292	1.26391	2.45675	0.844734	2.27425	0.835584	0.845368	1.26391
3	101.66	101.66	86.75	86.75	86.75	gi|6321631	Tdh3p [Saccharomyces cerevisiae S288c]	0	auto - discordant peptide type	0	99	IVSNASCTTNCLAPLAK	iTRAQ8plex@N-term; Deamidated(N)@4; iTRAQ8plex(S)@6; Carbamidomethyl(C)@7; Carbamidomethyl(C)@11; iTRAQ8plex(K)@17		-0.0717612	2732.42	2733.43	2732.5	2733.5	1	19	11.1.4.115.2	11.4	913.58	11.4	1.26631	0.405985	0.397102	0.893808	0.469281	0.623242	0.789696	0.405985	0.31359	0.887471	0.370589	0.61412	2.51824	0.893808	3.18888	0.887471	1.18176	1.00559	2.13092	0.623242	2.69841	0.61412	0.846193	1.00559
3	101.66	101.66	86.75	86.75	86.75	gi|6321631	Tdh3p [Saccharomyces cerevisiae S288c]	0	auto - discordant peptide type	0	99	IVSNASCTTNCLAPLAK	iTRAQ8plex@N-term; Deamidated(N)@4; Carbamidomethyl(C)@7; Deamidated(N)@10; Carbamidomethyl(C)@11; iTRAQ8plex(K)@17		0.0899159	2429.37	2430.37	2429.28	2430.28	1	30	1.1.4.145.1	14.4	11639.5	14.4	0.965026	0.101056	0.212745	0.351415	0.336515	0.204152	1.03624	0.101056	0.220455	0.352705	0.348711	0.206363	4.70046	0.351415	4.53607	0.352705	1.58178	0.394799	2.97163	0.204152	2.8677	0.206363	0.632201	0.394799
3	101.66	101.66	86.75	86.75	86.75	gi|6321631	Tdh3p [Saccharomyces cerevisiae S288c]	0	auto - discordant peptide type	0	99	IVSNASCTTNCLAPLAK	iTRAQ8plex@N-term; Deamidated(N)@4; Carbamidomethyl(C)@7; Deamidated(N)@10; Carbamidomethyl(C)@11; iTRAQ8plex(K)@17		-0.0363109	2429.24	2430.25	2429.28	2430.28	1	29	1.1.4.156.1	15.5	522.059	15.5	1.19574	0.319269	0.141876	1.42916	0.307811	0.83731	0.836304	0.319269	0.118651	1.42996	0.257424	0.838674	7.0484	1.42916	8.42804	1.42996	2.16958	1.62602	3.24875	0.83731	3.88465	0.838674	0.460919	1.62602
3	101.66	101.66	86.75	86.75	86.75	gi|6321631	Tdh3p [Saccharomyces cerevisiae S288c]	0	auto - discordant peptide type	0	99	IVSNASCTTNCLAPLAK	iTRAQ8plex@N-term; Deamidated(N)@4; Carbamidomethyl(C)@7; Deamidated(N)@10; Carbamidomethyl(C)@11; iTRAQ8plex(K)@17		0.0268222	2429.3	2430.31	2429.28	2430.28	1	30	4.1.4.117.1	11.6	3226.94	11.6	1.0999	0.136757	0.241753	0.473175	0.384545	0.278872	0.90917	0.136757	0.219794	0.473959	0.349617	0.280199	4.13646	0.473175	4.54971	0.473959	1.59066	0.532639	2.60047	0.278872	2.86027	0.280199	0.628671	0.532639
3	101.66	101.66	86.75	86.75	86.75	gi|6321631	Tdh3p [Saccharomyces cerevisiae S288c]	0	auto - discordant peptide type	0	99	IVSNASCTTNCLAPLAK	iTRAQ8plex@N-term; Val->Thr@2; Deamidated(N)@4; Carbamidomethyl(C)@7; Carbamidomethyl(C)@11; iTRAQ8plex(K)@17		0.0857602	2430.36	2431.36	2430.27	2431.28	1	17	4.1.4.123.4	12.2	349.522	12.2	1.10693	0.271495	0.259068	0.639994	0.36988	0.533581	0.903403	0.271495	0.234043	0.633476	0.334151	0.525745	3.85998	0.639994	4.27272	0.633476	1.42773	0.78249	2.70358	0.533581	2.99266	0.525745	0.700412	0.78249
3	101.66	101.66	86.75	86.75	86.75	gi|6321631	Tdh3p [Saccharomyces cerevisiae S288c]	0	auto - discordant peptide type	0	99	IVSNASCTTNCLAPLAK	iTRAQ8plex@N-term; Deamidated(N)@4; Carbamidomethyl(C)@7; Deamidated(N)@10; Carbamidomethyl(C)@11; iTRAQ8plex(K)@17		-0.0239584	2429.25	2430.26	2429.28	2430.28	1	31	4.1.4.128.1	12.7	1697.26	12.7	1.18585	0.211131	0.262533	0.655843	0.422086	0.439378	0.843276	0.211131	0.221388	0.657196	0.355935	0.441394	3.80905	0.655843	4.51696	0.657196	1.60774	0.761828	2.36919	0.439378	2.80951	0.441394	0.621989	0.761828
3	101.66	101.66	86.75	86.75	86.75	gi|6321631	Tdh3p [Saccharomyces cerevisiae S288c]	0	auto - discordant peptide type	0	99	IVSNASCTTNCLAPLAK	iTRAQ8plex@N-term; Carbamidomethyl(C)@7; Deamidated(N)@10; Carbamidomethyl(C)@11; iTRAQ8plex(K)@17		0.0402548	2428.33	2429.34	2428.29	2429.3	1	30	8.1.4.121.3	12	6041.86	12	1.0146	0.0871081	0.282801	0.260178	0.327993	0.200273	0.985609	0.0871081	0.278731	0.260456	0.323273	0.200635	3.53606	0.260178	3.58769	0.260456	1.1598	0.316795	3.04884	0.200273	3.09336	0.200635	0.862214	0.316795
3	101.66	101.66	86.75	86.75	86.75	gi|6321631	Tdh3p [Saccharomyces cerevisiae S288c]	0	auto - shared MS/MS	0	99	IVSNASCTTNCLAPLAK	iTRAQ8plex@N-term; Carbamidomethyl(C)@7; Carbamidomethyl(C)@11; iTRAQ8plex(K)@17		-0.0011563	2427.31	2428.31	2427.31	2428.31	1	29	8.1.4.127.1	12.6	11008.5	12.6	0.939021	0.0641485	0.236813	0.204874	0.307864	0.14088	1.06494	0.0641485	0.252192	0.206205	0.327856	0.142808	4.22274	0.204874	3.96524	0.206205	1.30003	0.241356	3.24819	0.14088	3.05012	0.142808	0.769215	0.241356
3	101.66	101.66	86.75	86.75	86.75	gi|6321631	Tdh3p [Saccharomyces cerevisiae S288c]	0	auto - discordant peptide type	0	99	IVSNASCTTNCLAPLAK	iTRAQ8plex@N-term; Deamidated(N)@4; Carbamidomethyl(C)@7; Carbamidomethyl(C)@11; iTRAQ8plex(K)@17		-0.0437325	2428.25	2429.26	2428.29	2429.3	1	30	8.1.4.132.2	13.1	3672.06	13.1	1.04681	0.0880079	0.230884	0.29365	0.391149	0.173923	0.955287	0.0880079	0.22056	0.293706	0.37366	0.174017	4.33119	0.29365	4.53391	0.293706	1.69414	0.329798	2.55657	0.173923	2.67623	0.174017	0.59027	0.329798
3	101.66	101.66	86.75	86.75	86.75	gi|6321631	Tdh3p [Saccharomyces cerevisiae S288c]	0	auto - discordant peptide type	0	99	IVSNASCTTNCLAPLAK	iTRAQ8plex@N-term; Carbamidomethyl(C)@7; Deamidated(N)@10; Carbamidomethyl(C)@11; iTRAQ8plex(K)@17		-0.0488265	2428.24	2429.25	2428.29	2429.3	1	15	13.1.4.161.1	16	1223.34	16	1.07041	0.306019	0.255808	0.908324	0.361165	0.681712	0.934226	0.306019	0.238983	0.906566	0.33741	0.679367	3.90918	0.908324	4.18441	0.906566	1.41186	1.09222	2.76882	0.681712	2.96376	0.679367	0.708286	1.09222
3	101.66	101.66	86.75	86.75	86.75	gi|6321631	Tdh3p [Saccharomyces cerevisiae S288c]	0	auto - discordant peptide type	0	99	IVSNASCTTNCLAPLAK	iTRAQ8plex@N-term; Deamidated(N)@4; Carbamidomethyl(C)@7; Carbamidomethyl(C)@11; iTRAQ8plex(K)@17		0.0197765	2428.31	2429.32	2428.29	2429.3	1	23	13.1.4.168.2	16.7	677.532	16.7	1.52025	0.643365	0.250215	2.30627	0.517369	1.4419	0.657786	0.643365	0.164587	2.28305	0.340318	1.40445	3.99657	2.30627	6.07579	2.28305	2.0677	2.62249	1.93286	1.4419	2.93843	1.40445	0.483629	2.62249
3	101.66	101.66	86.75	86.75	86.75	gi|6321631	Tdh3p [Saccharomyces cerevisiae S288c]	0	auto - discordant peptide type	0	99	IVSNASCTTNCLAPLAK	iTRAQ8plex@N-term; Deamidated(N)@4; Carbamidomethyl(C)@7; Deamidated(N)@10; Carbamidomethyl(C)@11; iTRAQ8plex(K)@17		-0.0357796	2429.24	2430.25	2429.28	2430.28	1	30	13.1.4.160.1	15.9	4577.85	15.9	0.989881	0.14534	0.233969	0.402973	0.327617	0.319465	1.01022	0.14534	0.236361	0.407426	0.330966	0.325064	4.27407	0.402973	4.23082	0.407426	1.40026	0.496921	3.05235	0.319465	3.02146	0.325064	0.714155	0.496921
3	101.66	101.66	86.75	86.75	86.75	gi|6321631	Tdh3p [Saccharomyces cerevisiae S288c]	0	auto - discordant peptide type	0	99	IVSNASCTTNCLAPLAK	iTRAQ8plex@N-term; Deamidated(N)@4; Carbamidomethyl(C)@7; Deamidated(N)@10; Carbamidomethyl(C)@11; iTRAQ8plex(K)@17		-0.00135608	2429.27	2430.28	2429.28	2430.28	1	27	13.1.4.172.1	17.1	935.112	17.1	1.05347	0.417888	0.243326	1.34638	0.357217	0.913959	0.949242	0.417888	0.230976	1.343	0.339086	0.908973	4.10971	1.34638	4.32946	1.343	1.46806	1.56982	2.79942	0.913959	2.9491	0.908973	0.681171	1.56982
3	101.66	101.66	86.75	86.75	86.75	gi|6321631	Tdh3p [Saccharomyces cerevisiae S288c]	0	auto - shared MS/MS	0	99	IVSNASCTTNCLAPLAK	iTRAQ8plex@N-term; Carbamidomethyl(C)@7; Carbamidomethyl(C)@11; iTRAQ8plex(K)@17		0.00420346	2427.31	2428.32	2427.31	2428.31	1	27	10.1.4.123.1	12.2	1659.8	12.2	1.00705	0.175691	0.242088	0.460937	0.40302	0.328565	0.993002	0.175691	0.240393	0.462425	0.400199	0.330649	4.13074	0.460937	4.15985	0.462425	1.66477	0.539375	2.48127	0.328565	2.49876	0.330649	0.600684	0.539375
3	101.66	101.66	86.75	86.75	86.75	gi|6321631	Tdh3p [Saccharomyces cerevisiae S288c]	0	auto - discordant peptide type	0	99	IVSNASCTTNCLAPLAK	iTRAQ8plex@N-term; Deamidated(N)@4; Carbamidomethyl(C)@7; Carbamidomethyl(C)@11; iTRAQ8plex(K)@17		-0.033506	2428.26	2429.26	2428.29	2429.3	1	19	12.1.4.130.2	12.9	388.235	12.9	2.20582	0.67901	0.601061	1.47199	0.867398	1.04592	0.453346	0.67901	0.272489	1.34346	0.393231	0.855614	1.66372	1.47199	3.66988	1.34346	1.44311	1.56134	1.15287	1.04592	2.54303	0.855614	0.692947	1.56134
3	101.66	101.66	86.75	86.75	86.75	gi|6321631	Tdh3p [Saccharomyces cerevisiae S288c]	0	auto - discordant peptide type	0	99	IVSNASCTTNCLAPLAK	iTRAQ8plex@N-term; Carbamidomethyl(C)@7; Carbamidomethyl(C)@11; iTRAQ8plex(K)@17		-1.03122	2426.28	2427.28	2427.31	2428.31	1	14	8.1.4.122.1	12.1	900.289	12.1	1.06122	0.0944925	0.280238	0.27536	0.388253	0.187934	0.942308	0.0944925	0.264071	0.276189	0.365854	0.189147	3.56839	0.27536	3.78687	0.276189	1.38544	0.320423	2.57564	0.187934	2.73333	0.189147	0.721793	0.320423
3	101.66	101.66	86.75	86.75	86.75	gi|6321631	Tdh3p [Saccharomyces cerevisiae S288c]	0	auto - discordant peptide type	0	85.2	IVSNASCTTNCLAPLAK	No iTRAQ8plex@N-term; Ser->His@6; Carbamidomethyl(C)@7; Deamidated(N)@10; Carbamidomethyl(C)@11; iTRAQ8plex(K)@17		0.0482601	2174.16	2175.17	2174.11	2175.12	1	11	12.1.4.70.9	6.9	1204.41	6.9	0.583041	0.844974	0.120028	3.78579	0.20718	2.40385	1.71514	0.844974	0.205866	3.84334	0.355344	2.49349	8.33136	3.78579	4.85752	3.84334	1.72609	4.45373	4.82672	2.40385	2.81418	2.49349	0.579344	4.45373
3	101.66	101.66	86.75	86.75	86.75	gi|6321631	Tdh3p [Saccharomyces cerevisiae S288c]	0	auto - discordant peptide type	0	24.44	IVSNASCTTNCLAPLAK	iTRAQ8plex@N-term; Ala->Cys@5; Carbamidomethyl(C)@5; Carbamidomethyl(C)@7; Asn->Trp@10; Carbamidomethyl(C)@11; iTRAQ8plex(K)@17		-0.0351529	2588.3	2589.31	2588.34	2589.34	1	11	10.1.4.127.8	12.6	601.741	12.6	0.642528	0.674331	0.103888	2.8884	0.227218	1.66921	1.55635	0.674331	0.161686	2.93023	0.353632	1.74059	9.62576	2.8884	6.18483	2.93023	2.18715	3.30421	4.40105	1.66921	2.8278	1.74059	0.457216	3.30421
3	101.66	101.66	86.75	86.75	86.75	gi|6321631	Tdh3p [Saccharomyces cerevisiae S288c]	0	auto - low confidence	0	0	IVSNASCTTNCLAPLAK	iTRAQ8plex@N-term; Carbamidomethyl(C)@7; Carbamidomethyl(C)@11; iTRAQ8plex(K)@17		-0.0200336	2427.29	2428.3	2427.31	2428.31	1	7	1.1.4.147.3	14.6	796.448	14.6	1.0224	0.322214	0.212905	1.06701	0.318385	0.770003	0.97809	0.322214	0.20824	1.07239	0.311409	0.777429	4.69692	1.06701	4.80214	1.07239	1.49543	1.28027	3.14086	0.770003	3.21122	0.777429	0.668705	1.28027
3	101.66	101.66	86.75	86.75	86.75	gi|6321631	Tdh3p [Saccharomyces cerevisiae S288c]	0	auto - discordant peptide type	0	42.58	KIVSNASCTTNCLAPLAK	iTRAQ8plex@N-term; Lys->Cys@1; Carbamidomethyl(C)@1; Carbamidomethyl(C)@8; Carbamidomethyl(C)@12; iTRAQ8plex(K)@18	cleaved L-K@N-term; missed K-I@1	-0.00510596	2587.33	2588.34	2587.34	2588.35	1	11	10.1.4.120.7	11.9	2547.42	11.9	0.962336	0.39482	0.072319	3.28315	0.284162	0.73151	1.03914	0.39482	0.0751494	3.28733	0.295284	0.750033	13.8276	3.28315	13.3068	3.28733	3.92929	3.34451	3.51912	0.73151	3.38658	0.750033	0.254499	3.34451
3	101.66	101.66	86.75	86.75	86.75	gi|6321631	Tdh3p [Saccharomyces cerevisiae S288c]	0	auto - low confidence	0	6.106	KIVSNASCTTNCLAPLAK	iTRAQ8plex@N-term; Lys->Cys@1; Carbamidomethyl(C)@1; Carbamidomethyl(C)@8; Deamidated(N)@11; Carbamidomethyl(C)@12; iTRAQ8plex(K)@18	cleaved L-K@N-term; missed K-I@1	-0.0198968	2588.3	2589.31	2588.32	2589.33	1	10	10.1.4.127.8	12.6	601.741	12.6	0.642528	0.674331	0.103888	2.8884	0.227218	1.66921	1.55635	0.674331	0.161686	2.93023	0.353632	1.74059	9.62576	2.8884	6.18483	2.93023	2.18715	3.30421	4.40105	1.66921	2.8278	1.74059	0.457216	3.30421
3	101.66	101.66	86.75	86.75	86.75	gi|6321631	Tdh3p [Saccharomyces cerevisiae S288c]	0	auto - low confidence	0	0	KIVSNASCTTNCLAPLAK	iTRAQ8plex@N-term; Lys->Cys@1; Carbamidomethyl(C)@1; Carbamidomethyl(C)@8; Carbamidomethyl(C)@12; iTRAQ8plex(K)@18	cleaved L-K@N-term; missed K-I@1	0.136083	2587.47	2588.48	2587.34	2588.35	1	10	12.1.4.120.1	11.9	8049.1	11.9	0.754114	0.174454	0.166463	0.680147	0.369001	0.321595	1.32606	0.174454	0.220741	0.687111	0.489317	0.336073	6.00732	0.680147	4.53021	0.687111	2.21671	0.738316	2.71002	0.321595	2.04366	0.336073	0.451119	0.738316
3	101.66	101.66	86.75	86.75	86.75	gi|6321631	Tdh3p [Saccharomyces cerevisiae S288c]	0	auto - low confidence	0	0	KVVITAPSSTAPMFV	iTRAQ8plex@N-term; iTRAQ8plex(K)@1; Dehydrated(T)@10	cleaved V-M@C-term; missed K-V@1	-0.0530823	2137.19	2138.2	2137.24	2138.25	1	7	7.1.4.173.2	17.2	609.504	17.2	0.811588	0.983048	0.183773	4.20205	0.230803	2.88788	1.23215	0.983048	0.226436	4.2539	0.284384	2.96281	5.44151	4.20205	4.41626	4.2539	1.25591	5.04669	4.3327	2.88788	3.51637	2.96281	0.796232	5.04669
3	101.66	101.66	86.75	86.75	86.75	gi|6321631	Tdh3p [Saccharomyces cerevisiae S288c]	0	auto - shared MS/MS	0	99	KVVITAPSSTAPMFVMGVNEEK	iTRAQ8plex@N-term; iTRAQ8plex(K)@1; iTRAQ8plex(K)@22	missed K-V@1	-0.099432	3246.71	3247.72	3246.81	3247.82	1	16	7.1.4.161.3	16	470.098	16	1.73075	0.844563	0.701984	1.21071	0.824313	1.08572	0.577785	0.844563	0.405596	0.999	0.476276	0.843191	1.42453	1.21071	2.46551	0.999	1.17426	1.20976	1.21313	1.08572	2.09962	0.843191	0.851598	1.20976
3	101.66	101.66	86.75	86.75	86.75	gi|6321631	Tdh3p [Saccharomyces cerevisiae S288c]	0	auto - shared MS/MS	0	99	KVVITAPSSTAPMFVMGVNEEK	iTRAQ8plex@N-term; iTRAQ8plex(K)@1; iTRAQ8plex(K)@22	missed K-V@1	-0.00671797	3246.81	3247.81	3246.81	3247.82	1	22	9.1.6.150.4	14.9	520.098	14.9	0.565978	0.657025	0.258091	1.90595	0.496934	0.732737	1.76685	0.657025	0.456009	1.94621	0.878009	0.831853	3.8746	1.90595	2.19294	1.94621	1.92542	1.97305	2.01234	0.732737	1.13894	0.831853	0.519367	1.97305
3	101.66	101.66	86.75	86.75	86.75	gi|6321631	Tdh3p [Saccharomyces cerevisiae S288c]	0	auto - discordant peptide type	0	99	KVVITAPSSTAPMFVMGVNEEK	iTRAQ8plex@N-term; iTRAQ8plex(K)@1; Oxidation(M)@16; iTRAQ8plex(K)@22	missed K-V@1	-0.162005	3262.65	3263.65	3262.81	3263.81	1	16	11.1.4.136.3	13.5	899.696	13.5	0.707723	0.734978	0.272313	1.94015	0.277457	1.41523	1.41298	0.734978	0.384774	1.99985	0.392042	1.49603	3.67224	1.94015	2.59893	1.99985	1.01889	2.33711	3.60416	1.41523	2.55075	1.49603	0.981461	2.33711
3	101.66	101.66	86.75	86.75	86.75	gi|6321631	Tdh3p [Saccharomyces cerevisiae S288c]	0	auto - discordant peptide type	0	99	KVVITAPSSTAPMFVMGVNEEK	iTRAQ8plex@N-term; iTRAQ8plex(K)@1; iTRAQ8plex(K)@22	missed K-V@1	-2.08385	3244.73	3245.74	3246.81	3247.82	1	22	11.1.4.146.6	14.5	806.505	14.5	0.484694	0.442898	0.1899	1.35337	0.240602	1.1215	2.06316	0.442898	0.391793	1.38378	0.4964	1.158	5.26594	1.35337	2.55237	1.38378	1.267	1.72524	4.15624	1.1215	2.0145	1.158	0.789268	1.72524
3	101.66	101.66	86.75	86.75	86.75	gi|6321631	Tdh3p [Saccharomyces cerevisiae S288c]	0	auto - discordant peptide type	0	99	KVVITAPSSTAPMFVMGVNEEK	iTRAQ8plex@N-term; iTRAQ8plex(K)@1; iTRAQ8plex(K)@22	missed K-V@1	-3.13391	3243.68	3244.69	3246.81	3247.82	1	24	11.1.4.148.3	14.7	1192.63	14.7	0.504779	0.287973	0.222635	0.659609	0.253743	0.520576	1.98107	0.287973	0.441056	0.694633	0.502682	0.564298	4.49165	0.659609	2.26729	0.694633	1.13973	0.818894	3.94099	0.520576	1.98933	0.564298	0.877404	0.818894
3	101.66	101.66	86.75	86.75	86.75	gi|6321631	Tdh3p [Saccharomyces cerevisiae S288c]	0	auto - discordant peptide type	0	99	KVVITAPSSTAPMFVMGVNEEK	iTRAQ8plex@N-term; iTRAQ8plex(K)@1; iTRAQ8plex(K)@22	missed K-V@1	-1.12656	3245.69	3246.69	3246.81	3247.82	1	24	11.1.4.149.3	14.8	1629.15	14.8	0.638654	0.304429	0.230325	0.87435	0.221934	0.817155	1.56579	0.304429	0.360642	0.898117	0.347503	0.842537	4.34169	0.87435	2.77284	0.898117	0.963569	1.17545	4.50584	0.817155	2.87767	0.842537	1.03781	1.17545
3	101.66	101.66	86.75	86.75	86.75	gi|6321631	Tdh3p [Saccharomyces cerevisiae S288c]	0	auto - discordant peptide type	0	99	KVVITAPSSTAPMFVMGVNEEK	iTRAQ8plex@N-term; iTRAQ8plex(K)@1; iTRAQ8plex(K)@22	missed K-V@1	-2.15221	3244.66	3245.67	3246.81	3247.82	1	20	11.1.4.154.2	15.3	1557.8	15.3	0.699839	0.251539	0.170739	0.788493	0.307184	0.417044	1.4289	0.251539	0.243969	0.806405	0.438935	0.449993	5.85689	0.788493	4.09888	0.806405	1.79914	0.872321	3.25537	0.417044	2.27824	0.449993	0.55582	0.872321
3	101.66	101.66	86.75	86.75	86.75	gi|6321631	Tdh3p [Saccharomyces cerevisiae S288c]	0	auto - discordant peptide type	0	99	KVVITAPSSTAPMFVMGVNEEK	iTRAQ8plex@N-term; iTRAQ8plex(K)@1; Deamidated(N)@19; Glu->Gln@20; iTRAQ8plex(K)@22	missed K-V@1	-0.130453	3246.68	3247.69	3246.81	3247.82	1	34	11.1.4.155.1	15.4	8714.44	15.4	0.737163	0.14545	0.228916	0.414938	0.292072	0.311993	1.35655	0.14545	0.310536	0.424621	0.396211	0.324761	4.36842	0.414938	3.22024	0.424621	1.27589	0.506446	3.42381	0.311993	2.52391	0.324761	0.783764	0.506446
3	101.66	101.66	86.75	86.75	86.75	gi|6321631	Tdh3p [Saccharomyces cerevisiae S288c]	0	auto - discordant peptide type	0	99	KVVITAPSSTAPMFVMGVNEEK	iTRAQ8plex@N-term; iTRAQ8plex(K)@1; iTRAQ8plex(K)@22	missed K-V@1	-1.08091	3245.73	3246.74	3246.81	3247.82	1	22	11.1.4.161.2	16	1874.05	16	0.621136	0.302083	0.196324	0.861771	0.271221	0.544759	1.60995	0.302083	0.316073	0.881663	0.436654	0.57571	5.09361	0.861771	3.16383	0.881663	1.3815	0.991382	3.68703	0.544759	2.29014	0.57571	0.723853	0.991382
3	101.66	101.66	86.75	86.75	86.75	gi|6321631	Tdh3p [Saccharomyces cerevisiae S288c]	0	auto - discordant peptide type	0	99	KVVITAPSSTAPMFVMGVNEEK	iTRAQ8plex@N-term; iTRAQ8plex(K)@1; Ser->Asp@9; iTRAQ8plex(K)@22	missed K-V@1	-0.0592935	3274.75	3275.76	3274.81	3275.81	1	25	11.1.4.161.3	16	1378.43	16	0.928647	0.492488	0.274786	1.03398	0.346742	1.61244	1.07683	0.492488	0.295899	1.05378	0.373384	1.6252	3.63919	1.03398	3.37953	1.05378	1.26186	1.86222	2.88399	1.61244	2.67821	1.6252	0.79248	1.86222
3	101.66	101.66	86.75	86.75	86.75	gi|6321631	Tdh3p [Saccharomyces cerevisiae S288c]	0	auto - discordant peptide type	0	99	KVVITAPSSTAPMFVMGVNEEK	iTRAQ8plex@N-term; iTRAQ8plex(K)@1; Deamidated(N)@19; iTRAQ8plex(K)@22	missed K-V@1	-0.037061	3247.76	3248.77	3247.8	3248.8	1	22	11.1.4.163.1	16.2	1863.77	16.2	0.570499	0.502807	0.209245	1.21258	0.366373	0.670521	1.75285	0.502807	0.366775	1.26726	0.642196	0.764971	4.77909	1.21258	2.72647	1.26726	1.75093	1.34265	2.72946	0.670521	1.55716	0.764971	0.571125	1.34265
3	101.66	101.66	86.75	86.75	86.75	gi|6321631	Tdh3p [Saccharomyces cerevisiae S288c]	0	auto - discordant peptide type	0	99	KVVITAPSSTAPMFVMGVNEEK	iTRAQ8plex@N-term; iTRAQ8plex(K)@1; Ser->Asn@9; iTRAQ8plex(K)@22	missed K-V@1	-0.0926264	3273.73	3274.74	3273.82	3274.83	1	12	11.1.4.162.1	16.1	1441.43	16.1	0.480019	0.417361	0.226017	0.902652	0.270325	0.75516	2.08325	0.417361	0.470849	0.949216	0.563155	0.810245	4.42446	0.902652	2.12382	0.949216	1.19604	1.1389	3.69925	0.75516	1.77571	0.810245	0.836091	1.1389
3	101.66	101.66	86.75	86.75	86.75	gi|6321631	Tdh3p [Saccharomyces cerevisiae S288c]	0	auto - discordant peptide type	0	99	LNKETTYDEIK	iTRAQ8plex@N-term; iTRAQ8plex(K)@3; iTRAQ8plex(K)@11	missed K-E@3	-1.08502	2264.21	2265.22	2265.3	2266.31	1	18	7.1.4.86.4	8.5	902.841	8.5	0.586973	0.191861	0.262186	0.381454	0.298758	0.348607	1.70365	0.191861	0.446674	0.405304	0.50898	0.374554	3.81409	0.381454	2.23877	0.405304	1.13949	0.498987	3.34719	0.348607	1.96471	0.374554	0.877586	0.498987
3	101.66	101.66	86.75	86.75	86.75	gi|6321631	Tdh3p [Saccharomyces cerevisiae S288c]	0	auto - shared MS/MS	0	99	LNKETTYDEIK	iTRAQ8plex@N-term; iTRAQ8plex(K)@3; iTRAQ8plex(K)@11	missed K-E@3	-0.00607246	2265.29	2266.3	2265.3	2266.31	1	20	9.1.6.77.2	7.6	1855.48	7.6	0.584083	0.21498	0.274632	0.386129	0.294869	0.313933	1.71209	0.21498	0.470194	0.419316	0.504841	0.353955	3.64123	0.386129	2.12678	0.419316	1.07369	0.477664	3.39133	0.313933	1.98082	0.353955	0.931369	0.477664
3	101.66	101.66	86.75	86.75	86.75	gi|6321631	Tdh3p [Saccharomyces cerevisiae S288c]	0	auto - shared MS/MS	0	99	LNKETTYDEIKK	iTRAQ8plex@N-term; iTRAQ8plex(K)@3; iTRAQ8plex(K)@11; iTRAQ8plex(K)@12	missed K-E@3; missed K-K@11	0.0294104	2697.63	2698.64	2697.6	2698.61	1	11	3.1.4.72.8	7.1	771.078	7.1	1.46637	0.638318	0.686645	1.23655	0.739839	0.830714	0.681957	0.638318	0.468262	1.14044	0.504538	0.679441	1.45636	1.23655	2.13556	1.14044	1.07747	1.25827	1.35164	0.830714	1.98201	0.679441	0.9281	1.25827
3	101.66	101.66	86.75	86.75	86.75	gi|6321631	Tdh3p [Saccharomyces cerevisiae S288c]	0	auto - shared MS/MS	0	99	LNKETTYDEIKK	iTRAQ8plex@N-term; iTRAQ8plex(K)@3; iTRAQ8plex(K)@11; iTRAQ8plex(K)@12	missed K-E@3; missed K-K@11	-0.00627512	2697.59	2698.6	2697.6	2698.61	1	22	4.1.4.77.1	7.6	17242	7.6	0.49201	0.0507755	0.266903	0.0894288	0.308438	0.0772002	2.03248	0.0507755	0.542475	0.098316	0.626895	0.0873407	3.74668	0.0894288	1.8434	0.098316	1.15562	0.114227	3.24214	0.0772002	1.59516	0.0873407	0.865338	0.114227
3	101.66	101.66	86.75	86.75	86.75	gi|6321631	Tdh3p [Saccharomyces cerevisiae S288c]	0	auto - discordant peptide type	0	99	LNKETTYDEIKK	iTRAQ8plex@N-term; Deamidated(N)@2; iTRAQ8plex(K)@3; iTRAQ8plex(K)@11; iTRAQ8plex(K)@12	missed K-E@3; missed K-K@11	-0.100167	2698.48	2699.49	2698.58	2699.59	1	20	4.1.4.82.5	8.1	1042.16	8.1	0.455602	0.3262	0.319517	0.349549	0.31496	0.471113	2.1949	0.3262	0.701308	0.442813	0.691305	0.543918	3.12972	0.349549	1.42591	0.442813	0.985736	0.558233	3.17501	0.471113	1.44654	0.543918	1.01447	0.558233
3	101.66	101.66	86.75	86.75	86.75	gi|6321631	Tdh3p [Saccharomyces cerevisiae S288c]	0	auto - shared MS/MS	0	99	LNKETTYDEIKK	iTRAQ8plex@N-term; iTRAQ8plex(K)@3; iTRAQ8plex(K)@11; iTRAQ8plex(K)@12	missed K-E@3; missed K-K@11	-0.0792323	2697.52	2698.53	2697.6	2698.61	1	14	5.1.4.90.1	8.9	1029.73	8.9	0.419048	0.25005	0.255968	0.406457	0.250423	0.396669	2.38636	0.25005	0.610831	0.460346	0.5976	0.451728	3.90675	0.406457	1.63712	0.460346	0.97834	0.553841	3.99324	0.396669	1.67336	0.451728	1.02214	0.553841
3	101.66	101.66	86.75	86.75	86.75	gi|6321631	Tdh3p [Saccharomyces cerevisiae S288c]	0	auto - discordant peptide type	0	99	LNKETTYDEIKK	iTRAQ8plex@N-term; Deamidated(N)@2; iTRAQ8plex(K)@3; iTRAQ8plex(K)@11; iTRAQ8plex(K)@12	missed K-E@3; missed K-K@11	-0.020759	2698.56	2699.57	2698.58	2699.59	1	21	5.1.4.92.1	9.1	1706.55	9.1	0.42978	0.306761	0.282357	0.475331	0.278208	0.413094	2.32677	0.306761	0.656981	0.535251	0.647328	0.480833	3.54161	0.475331	1.52211	0.535251	0.985307	0.602526	3.59443	0.413094	1.54481	0.480833	1.01491	0.602526
3	101.66	101.66	86.75	86.75	86.75	gi|6321631	Tdh3p [Saccharomyces cerevisiae S288c]	0	auto - discordant peptide type	0	99	LNKETTYDEIKK	Formyl@N-term; Asn->Tyr@2; iTRAQ8plex(K)@3; iTRAQ8plex(K)@11; iTRAQ8plex(K)@12	missed K-E@3; missed K-K@11	-0.0186968	2470.39	2471.4	2470.41	2471.42	1	17	4.1.4.35.7	3.4	815.686	3.4	0.686101	0.46537	0.178591	1.58356	0.271597	0.905512	1.45751	0.46537	0.260299	1.61047	0.395856	0.951789	5.59938	1.58356	3.84174	1.61047	1.52078	1.78801	3.68192	0.905512	2.52617	0.951789	0.657558	1.78801
3	101.66	101.66	86.75	86.75	86.75	gi|6321631	Tdh3p [Saccharomyces cerevisiae S288c]	0	auto - discordant peptide type	0	99	LNKETTYDEIKK	iTRAQ8plex@N-term; iTRAQ8plex(K)@3; iTRAQ8plex(K)@11; iTRAQ8plex(K)@12	missed K-E@3; missed K-K@11	-3.04676	2694.55	2695.56	2697.6	2698.61	1	13	4.1.4.78.3	7.7	1264.23	7.7	0.475	0.101986	0.247862	0.19137	0.262845	0.166477	2.10526	0.101986	0.521814	0.208061	0.553356	0.185422	4.0345	0.19137	1.91639	0.208061	1.06045	0.246177	3.80453	0.166477	1.80715	0.185422	0.942999	0.246177
3	101.66	101.66	86.75	86.75	86.75	gi|6321631	Tdh3p [Saccharomyces cerevisiae S288c]	0	auto - shared MS/MS	0	99	LNKETTYDEIKKVVK	iTRAQ8plex@N-term; iTRAQ8plex(K)@3; iTRAQ8plex(K)@11; iTRAQ8plex(K)@12; iTRAQ8plex(K)@15	missed K-E@3; missed K-K@11; missed K-V@12	0.0307727	3328.07	3329.07	3328.04	3329.04	1	20	3.1.4.124.1	12.3	1859.94	12.3	0.595486	0.333224	0.28209	0.762096	0.295472	0.609862	1.6793	0.333224	0.473714	0.803689	0.496187	0.661103	3.54496	0.762096	2.11098	0.803689	1.04744	0.952266	3.38441	0.609862	2.01537	0.661103	0.95471	0.952266
3	101.66	101.66	86.75	86.75	86.75	gi|6321631	Tdh3p [Saccharomyces cerevisiae S288c]	0	auto - discordant peptide type	0	99	LTGMAFR	iTRAQ8plex@N-term; Oxidation(M)@4		-0.0423698	1114.57	1115.58	1114.61	1115.62	1	10	10.1.4.57.2	5.6	5365.69	5.6	1.05107	0.169899	0.851277	0.186549	0.906459	0.178785	0.951409	0.169899	0.809912	0.188993	0.862414	0.181334	1.17471	0.186549	1.2347	0.188993	1.06482	0.19702	1.10319	0.178785	1.15954	0.181334	0.939123	0.19702
3	101.66	101.66	86.75	86.75	86.75	gi|6321631	Tdh3p [Saccharomyces cerevisiae S288c]	0	auto - shared MS/MS	0	99	LTGMAFR	iTRAQ8plex@N-term		-0.048478	1098.57	1099.58	1098.62	1099.62	1	12	12.1.4.91.1	9	16175	9	0.932435	0.102588	0.814423	0.109606	0.939241	0.101943	1.07246	0.102588	0.873437	0.116763	1.0073	0.109602	1.22786	0.109606	1.1449	0.116763	1.15326	0.116197	1.06469	0.101943	0.992753	0.109602	0.867108	0.116197
3	101.66	101.66	86.75	86.75	86.75	gi|6321631	Tdh3p [Saccharomyces cerevisiae S288c]	0	auto - discordant peptide type	0	98.73	LTGMAFR	iTRAQ8plex@N-term; Oxidation(M)@4		-0.0650922	1114.55	1115.55	1114.61	1115.62	1	10	12.1.4.91.2	9	3573.53	9	0.922168	0.522942	0.914061	0.515365	0.909768	0.581651	1.0844	0.522942	0.991208	0.550993	0.986553	0.613442	1.09402	0.515365	1.00887	0.550993	0.995303	0.606996	1.09918	0.581651	1.01363	0.613442	1.00472	0.606996
3	101.66	101.66	86.75	86.75	86.75	gi|6321631	Tdh3p [Saccharomyces cerevisiae S288c]	0	auto - discordant peptide type	0	84.69	LTGMAFR	iTRAQ8plex@N-term; Thr->Glu@2		0.0321313	1126.64	1127.65	1126.61	1127.62	1	10	10.1.4.73.4	7.2	1180.88	7.2	0.911196	0.476	0.67372	0.623991	0.702526	0.586875	1.09746	0.476	0.73938	0.63487	0.770994	0.598429	1.48429	0.623991	1.35248	0.63487	1.04276	0.721738	1.42344	0.586875	1.29703	0.598429	0.958997	0.721738
3	101.66	101.66	86.75	86.75	86.75	gi|6321631	Tdh3p [Saccharomyces cerevisiae S288c]	0	auto - discordant peptide type	0	99	LVSWYDNEYGYSTR	iTRAQ8plex@N-term; iTRAQ8plex(Y)@5		0.00180838	2360.19	2361.2	2360.19	2361.2	1	13	2.1.4.150.3	14.9	737.745	14.9	0.658838	0.622946	0.329624	1.08483	0.486931	0.858203	1.51782	0.622946	0.500311	1.14081	0.739075	0.927957	3.03376	1.08483	1.99876	1.14081	1.47723	1.28449	2.05368	0.858203	1.35304	0.927957	0.676942	1.28449
3	101.66	101.66	86.75	86.75	86.75	gi|6321631	Tdh3p [Saccharomyces cerevisiae S288c]	0	auto - discordant peptide type	0	99	LVSWYDNEYGYSTR	iTRAQ8plex@N-term; iTRAQ8plex(Y)@5		0.00984638	2360.2	2361.21	2360.19	2361.2	1	12	3.1.4.141.2	14	567.647	14	1.03125	0.639285	0.421347	1.11725	0.582197	0.798246	0.969696	0.639285	0.408579	1.0689	0.564553	0.729031	2.37334	1.11725	2.44751	1.0689	1.38175	1.17092	1.71763	0.798246	1.77131	0.729031	0.72372	1.17092
3	101.66	101.66	86.75	86.75	86.75	gi|6321631	Tdh3p [Saccharomyces cerevisiae S288c]	0	auto - shared MS/MS	0	99	LVSWYDNEYGYSTR	iTRAQ8plex@N-term		0.0539823	2056.04	2057.05	2055.98	2056.99	1	25	7.1.4.173.1	17.2	3327.19	17.2	1.02494	0.243513	0.45928	0.42648	0.466156	0.445248	0.975663	0.243513	0.448103	0.42639	0.454811	0.445161	2.17732	0.42648	2.23163	0.42639	1.01497	0.566353	2.14521	0.445248	2.19872	0.445161	0.985251	0.566353
3	101.66	101.66	86.75	86.75	86.75	gi|6321631	Tdh3p [Saccharomyces cerevisiae S288c]	0	auto - discordant peptide type	0	99	LVSWYDNEYGYSTR	No iTRAQ8plex@N-term		0.0222148	1751.8	1752.81	1751.78	1752.79	1	22	8.1.4.119.3	11.8	1834.8	11.8	1.01753	0.769951	0.70909	1.02215	0.874409	0.869132	0.98277	0.769951	0.696873	1.01459	0.859343	0.860239	1.41026	1.02215	1.43498	1.01459	1.23314	1.09177	1.14363	0.869132	1.16368	0.860239	0.810937	1.09177
3	101.66	101.66	86.75	86.75	86.75	gi|6321631	Tdh3p [Saccharomyces cerevisiae S288c]	0	auto - discordant peptide type	0	99	LVSWYDNEYGYSTR	iTRAQ8plex@N-term; Dioxidation(W)@4; Deamidated(N)@7		0.0919918	2089.05	2090.06	2088.96	2089.97	1	25	8.1.4.144.2	14.3	2577.66	14.3	0.825497	0.208277	0.359876	0.458466	0.400465	0.389954	1.21139	0.208277	0.43595	0.467702	0.485121	0.400772	2.77874	0.458466	2.29384	0.467702	1.11279	0.572215	2.49709	0.389954	2.06134	0.400772	0.898643	0.572215
3	101.66	101.66	86.75	86.75	86.75	gi|6321631	Tdh3p [Saccharomyces cerevisiae S288c]	0	auto - discordant peptide type	0	99	LVSWYDNEYGYSTR	iTRAQ8plex@N-term; Dioxidation(W)@4; Deamidated(N)@7		-0.0413137	2088.92	2089.92	2088.96	2089.97	1	19	8.1.4.154.1	15.3	449.02	15.3	0.80637	0.364289	0.250717	1.02871	0.351761	0.723882	1.24013	0.364289	0.31092	1.04054	0.436228	0.740606	3.98856	1.02871	3.21626	1.04054	1.40302	1.21409	2.84284	0.723882	2.29238	0.740606	0.712747	1.21409
3	101.66	101.66	86.75	86.75	86.75	gi|6321631	Tdh3p [Saccharomyces cerevisiae S288c]	0	auto - discordant peptide type	0	99	LVSWYDNEYGYSTR	iTRAQ8plex@N-term; Ser->Asp@3; Deamidated(N)@7		-0.0272524	2084.94	2085.94	2084.96	2085.97	1	20	8.1.4.157.3	15.6	1426.8	15.6	0.903004	0.209863	0.392475	0.410526	0.352139	0.460594	1.10742	0.209863	0.434633	0.421666	0.389964	0.47055	2.54793	0.410526	2.30079	0.421666	0.897228	0.588138	2.83979	0.460594	2.56434	0.47055	1.11454	0.588138
3	101.66	101.66	86.75	86.75	86.75	gi|6321631	Tdh3p [Saccharomyces cerevisiae S288c]	0	auto - discordant peptide type	0	99	LVSWYDNEYGYSTR	iTRAQ8plex@N-term; iTRAQ8plex(S)@3; Deamidated(N)@7		0.00952003	2361.18	2362.19	2361.17	2362.18	1	21	9.1.6.123.2	12.2	984.744	12.2	0.754478	0.345944	0.322543	0.692589	0.437733	0.531621	1.32542	0.345944	0.427505	0.708729	0.580181	0.552483	3.10036	0.692589	2.33915	0.708729	1.35713	0.815622	2.2845	0.531621	1.7236	0.552483	0.736848	0.815622
3	101.66	101.66	86.75	86.75	86.75	gi|6321631	Tdh3p [Saccharomyces cerevisiae S288c]	0	auto - discordant peptide type	0	99	LVSWYDNEYGYSTR	iTRAQ8plex@N-term; Deamidated(N)@7		0.0190865	2056.99	2057.99	2056.97	2057.98	1	26	9.1.6.149.1	14.8	1012.25	14.8	1.05233	0.31841	0.359909	0.752987	0.448481	0.640214	0.950275	0.31841	0.342013	0.755176	0.42618	0.642786	2.77848	0.752987	2.92387	0.755176	1.24609	0.937432	2.22975	0.640214	2.34642	0.642786	0.802507	0.937432
3	101.66	101.66	86.75	86.75	86.75	gi|6321631	Tdh3p [Saccharomyces cerevisiae S288c]	0	auto - shared MS/MS	0	99	LVSWYDNEYGYSTR	iTRAQ8plex@N-term		-0.00055311	2055.98	2056.99	2055.98	2056.99	1	25	9.1.6.159.2	15.8	714.706	15.8	1.05613	0.339241	0.415395	0.842687	0.521448	0.589628	0.946856	0.339241	0.393319	0.8373	0.493736	0.581903	2.40735	0.842687	2.54246	0.8373	1.25531	0.966255	1.91774	0.589628	2.02537	0.581903	0.796618	0.966255
3	101.66	101.66	86.75	86.75	86.75	gi|6321631	Tdh3p [Saccharomyces cerevisiae S288c]	0	auto - discordant peptide type	0	99	LVSWYDNEYGYSTR	iTRAQ8plex@N-term; Dehydrated(D)@6		0.0916657	2038.07	2039.07	2037.97	2038.98	1	25	10.1.4.145.1	14.4	2343.89	14.4	0.983959	0.145051	0.374335	0.290847	0.45232	0.245614	1.0163	0.145051	0.380438	0.291405	0.459694	0.246275	2.6714	0.290847	2.62855	0.291405	1.20833	0.352425	2.21082	0.245614	2.17536	0.246275	0.827589	0.352425
3	101.66	101.66	86.75	86.75	86.75	gi|6321631	Tdh3p [Saccharomyces cerevisiae S288c]	0	auto - discordant peptide type	0	99	LVSWYDNEYGYSTR	iTRAQ8plex@N-term; Dioxidation(W)@4		0.0532911	2088.03	2089.03	2087.97	2088.98	1	25	10.1.4.147.1	14.6	8619.79	14.6	0.96085	0.0735451	0.406719	0.139668	0.506677	0.118918	1.04075	0.0735451	0.423291	0.14079	0.527322	0.120235	2.4587	0.139668	2.36244	0.14079	1.24577	0.168981	1.97364	0.118918	1.89637	0.120235	0.802718	0.168981
3	101.66	101.66	86.75	86.75	86.75	gi|6321631	Tdh3p [Saccharomyces cerevisiae S288c]	0	auto - discordant peptide type	0	99	LVSWYDNEYGYSTR	iTRAQ8plex@N-term; Dioxidation(W)@4; Deamidated(N)@7		0.0070121	2088.97	2089.97	2088.96	2089.97	1	20	10.1.4.152.4	15.1	902.451	15.1	0.838865	0.560418	0.355085	1.07046	0.489171	0.758703	1.19209	0.560418	0.423292	1.06464	0.583134	0.750469	2.81623	1.07046	2.36244	1.06464	1.37762	1.18111	2.04427	0.758703	1.71487	0.750469	0.725891	1.18111
3	101.66	101.66	86.75	86.75	86.75	gi|6321631	Tdh3p [Saccharomyces cerevisiae S288c]	0	auto - discordant peptide type	0	99	LVSWYDNEYGYSTR	iTRAQ8plex@N-term; Dioxidation(W)@4		0.0315627	2088.01	2089.01	2087.97	2088.98	1	21	10.1.4.162.2	16.1	756.939	16.1	0.903216	0.195795	0.415564	0.369271	0.422847	0.349942	1.10715	0.195795	0.460094	0.370623	0.468156	0.351368	2.40637	0.369271	2.17347	0.370623	1.01752	0.470622	2.36492	0.349942	2.13604	0.351368	0.982778	0.470622
3	101.66	101.66	86.75	86.75	86.75	gi|6321631	Tdh3p [Saccharomyces cerevisiae S288c]	0	auto - discordant peptide type	0	99	LVSWYDNEYGYSTR	iTRAQ8plex@N-term; Deamidated(N)@7		0.243915	2057.21	2058.22	2056.97	2057.98	1	18	10.1.4.171.1	17	4301.88	17	0.855225	0.069271	0.342661	0.140811	0.39467	0.120785	1.16928	0.069271	0.400668	0.14474	0.461481	0.125344	2.91833	0.140811	2.49583	0.14474	1.15178	0.175329	2.53376	0.120785	2.16694	0.125344	0.868222	0.175329
3	101.66	101.66	86.75	86.75	86.75	gi|6321631	Tdh3p [Saccharomyces cerevisiae S288c]	0	auto - discordant peptide type	0	99	LVSWYDNEYGYSTR	iTRAQ8plex@N-term; Dioxidation(W)@4		-0.0470182	2087.93	2088.93	2087.97	2088.98	1	26	12.1.4.156.1	15.5	1981.86	15.5	1.05015	0.472703	0.46516	0.752134	0.399473	1.02383	0.952247	0.472703	0.442947	0.735049	0.380397	1.01134	2.1498	0.752134	2.2576	0.735049	0.858787	1.16836	2.5033	1.02383	2.62883	1.01134	1.16443	1.16836
3	101.66	101.66	86.75	86.75	86.75	gi|6321631	Tdh3p [Saccharomyces cerevisiae S288c]	0	auto - discordant peptide type	0	99	LVSWYDNEYGYSTR	iTRAQ8plex@N-term; Oxidation(W)@4		0.122847	2072.1	2073.11	2071.98	2072.99	1	21	12.1.4.169.4	16.8	608.629	16.8	1.05309	0.495363	0.518545	0.854564	0.595942	0.799036	0.949585	0.495363	0.492403	0.83712	0.565898	0.780351	1.92847	0.854564	2.03086	0.83712	1.14926	1.04587	1.67802	0.799036	1.7671	0.780351	0.870126	1.04587
3	101.66	101.66	86.75	86.75	86.75	gi|6321631	Tdh3p [Saccharomyces cerevisiae S288c]	0	auto - discordant peptide type	0	99	LVSWYDNEYGYSTR	iTRAQ8plex@N-term; Dioxidation(W)@4		0.0713926	2088.05	2089.05	2087.97	2088.98	1	18	12.1.4.169.6	16.8	377.166	16.8	1.00522	0.560112	0.359695	1.45304	0.383219	1.18654	0.99481	0.560112	0.357828	1.45143	0.38123	1.18458	2.78014	1.45304	2.79464	1.45143	1.0654	1.78908	2.60948	1.18654	2.62309	1.18458	0.938615	1.78908
3	101.66	101.66	86.75	86.75	86.75	gi|6321631	Tdh3p [Saccharomyces cerevisiae S288c]	0	auto - discordant peptide type	0	99	LVSWYDNEYGYSTR	iTRAQ8plex@N-term; iTRAQ8plex(Y)@5		-0.00192039	2360.19	2361.2	2360.19	2361.2	1	14	4.1.4.143.2	14.2	1043.63	14.2	1.19253	0.349122	0.412832	0.835278	0.482408	0.591403	0.83855	0.349122	0.34618	0.82513	0.404523	0.576982	2.4223	0.835278	2.88867	0.82513	1.16854	0.953263	2.07293	0.591403	2.47204	0.576982	0.855772	0.953263
3	101.66	101.66	86.75	86.75	86.75	gi|6321631	Tdh3p [Saccharomyces cerevisiae S288c]	0	auto - discordant peptide type	0	99	LVSWYDNEYGYSTR	iTRAQ8plex@N-term; iTRAQ8plex(S)@3		-0.0263487	2360.16	2361.17	2360.19	2361.2	1	21	7.1.4.139.2	13.8	1659.29	13.8	0.912778	0.128645	0.47386	0.210057	0.500706	0.178715	1.09556	0.128645	0.519141	0.216707	0.548551	0.186486	2.11033	0.210057	1.92626	0.216707	1.05665	0.249703	1.99718	0.178715	1.82298	0.186486	0.946385	0.249703
3	101.66	101.66	86.75	86.75	86.75	gi|6321631	Tdh3p [Saccharomyces cerevisiae S288c]	0	auto - discordant peptide type	0	99	LVSWYDNEYGYSTR	iTRAQ8plex@N-term; Dioxidation(W)@4; iTRAQ8plex(Y)@11		0.0178457	2392.2	2393.2	2392.18	2393.19	1	15	7.1.4.142.1	14.1	1410.99	14.1	0.809993	0.36596	0.353783	0.740671	0.466083	0.513124	1.23458	0.36596	0.436773	0.765049	0.575416	0.547724	2.82659	0.740671	2.28952	0.765049	1.31743	0.845381	2.14554	0.513124	1.73787	0.547724	0.759056	0.845381
3	101.66	101.66	86.75	86.75	86.75	gi|6321631	Tdh3p [Saccharomyces cerevisiae S288c]	0	auto - discordant peptide type	0	99	LVSWYDNEYGYSTR	iTRAQ8plex@N-term; Deamidated(N)@7; iTRAQ8plex(Y)@11		0.00887151	2361.18	2362.19	2361.17	2362.18	1	14	7.1.4.142.5	14.1	278.064	14.1	0.816646	0.468668	0.501165	0.665253	0.399252	0.768481	1.22452	0.468668	0.613687	0.706509	0.488892	0.80446	1.99535	0.665253	1.6295	0.706509	0.796648	0.932774	2.50468	0.768481	2.04544	0.80446	1.25526	0.932774
3	101.66	101.66	86.75	86.75	86.75	gi|6321631	Tdh3p [Saccharomyces cerevisiae S288c]	0	auto - discordant peptide type	0	99	LVSWYDNEYGYSTR	iTRAQ8plex@N-term; Dioxidation(W)@4		-0.00762425	2087.97	2088.97	2087.97	2088.98	1	23	7.1.4.154.2	15.3	868.137	15.3	1.00134	0.554591	0.345621	1.43351	0.448107	0.854158	0.998661	0.554591	0.345158	1.45656	0.447507	0.892296	2.89334	1.43351	2.89722	1.45656	1.29653	1.59486	2.23161	0.854158	2.2346	0.892296	0.771292	1.59486
3	101.66	101.66	86.75	86.75	86.75	gi|6321631	Tdh3p [Saccharomyces cerevisiae S288c]	0	auto - discordant peptide type	0	99	LVSWYDNEYGYSTR	iTRAQ8plex@N-term; iTRAQ8plex(Y)@11		-0.0466113	2360.14	2361.15	2360.19	2361.2	1	18	7.1.4.156.1	15.5	11745.7	15.5	0.93172	0.0637084	0.398589	0.124132	0.467295	0.106618	1.07328	0.0637084	0.427799	0.125764	0.501541	0.108513	2.50885	0.124132	2.33754	0.125764	1.17237	0.152069	2.13997	0.106618	1.99386	0.108513	0.85297	0.152069
3	101.66	101.66	86.75	86.75	86.75	gi|6321631	Tdh3p [Saccharomyces cerevisiae S288c]	0	auto - discordant peptide type	0	99	LVSWYDNEYGYSTR	iTRAQ8plex@N-term; Ser->Asp@3; iTRAQ8plex(Y)@5		-0.0495334	2388.14	2389.14	2388.18	2389.19	1	15	7.1.4.156.3	15.5	753.279	15.5	0.96368	0.405036	0.367515	0.772741	0.490873	0.681239	1.03769	0.405036	0.381366	0.776913	0.509373	0.685968	2.72098	0.772741	2.62215	0.776913	1.33566	0.950593	2.03719	0.681239	1.9632	0.685968	0.748696	0.950593
3	101.66	101.66	86.75	86.75	86.75	gi|6321631	Tdh3p [Saccharomyces cerevisiae S288c]	0	auto - discordant peptide type	0	99	LVSWYDNEYGYSTR	iTRAQ8plex@N-term; iTRAQ8plex(Y)@5; Ser->Asp@12		-0.014623	2388.17	2389.18	2388.18	2389.19	1	19	7.1.4.161.2	16	963.05	16	0.973616	0.330076	0.332786	0.709614	0.408837	0.605752	1.0271	0.330076	0.341804	0.716255	0.419916	0.613519	3.00494	0.709614	2.92565	0.716255	1.22853	0.87807	2.44596	0.605752	2.38143	0.613519	0.813981	0.87807
3	101.66	101.66	86.75	86.75	86.75	gi|6321631	Tdh3p [Saccharomyces cerevisiae S288c]	0	auto - discordant peptide type	0	99	LVSWYDNEYGYSTR	iTRAQ8plex@N-term; Deamidated(N)@7		-0.0262455	2056.94	2057.95	2056.97	2057.98	1	26	8.1.4.153.1	15.2	13632.5	15.2	0.976712	0.066117	0.39677	0.128706	0.469955	0.110825	1.02384	0.066117	0.406231	0.129896	0.48116	0.112205	2.52035	0.128706	2.46166	0.129896	1.18445	0.157428	2.12786	0.110825	2.07831	0.112205	0.844273	0.157428
3	101.66	101.66	86.75	86.75	86.75	gi|6321631	Tdh3p [Saccharomyces cerevisiae S288c]	0	auto - shared MS/MS	0	99	LVSWYDNEYGYSTR	iTRAQ8plex@N-term		0.151833	2056.14	2057.14	2055.98	2056.99	1	22	8.1.4.164.1	16.3	1833.72	16.3	0.87182	0.079967	0.359515	0.162642	0.40713	0.14653	1.14702	0.079967	0.412373	0.166038	0.466988	0.15029	2.78152	0.162642	2.42499	0.166038	1.13244	0.206506	2.45622	0.14653	2.14138	0.15029	0.883049	0.206506
3	101.66	101.66	86.75	86.75	86.75	gi|6321631	Tdh3p [Saccharomyces cerevisiae S288c]	0	auto - discordant peptide type	0	99	LVSWYDNEYGYSTR	iTRAQ8plex@N-term; Deamidated(N)@7		0.0706817	2057.04	2058.05	2056.97	2057.98	1	19	8.1.4.170.1	16.9	4140.2	16.9	0.963859	0.123377	0.34887	0.267238	0.438037	0.211433	1.0375	0.123377	0.361951	0.268965	0.454461	0.213612	2.8664	0.267238	2.7628	0.268965	1.25559	0.319099	2.28291	0.211433	2.20041	0.213612	0.79644	0.319099
3	101.66	101.66	86.75	86.75	86.75	gi|6321631	Tdh3p [Saccharomyces cerevisiae S288c]	0	auto - discordant peptide type	0	99	LVSWYDNEYGYSTR	iTRAQ8plex@N-term; Deamidated(N)@7		0.009054	2056.98	2057.99	2056.97	2057.98	1	25	10.1.4.154.1	15.3	5999.48	15.3	0.970966	0.103904	0.404891	0.194349	0.467869	0.174165	1.0299	0.103904	0.416998	0.195897	0.481859	0.175891	2.4698	0.194349	2.3981	0.195897	1.15554	0.240651	2.13735	0.174165	2.0753	0.175891	0.865393	0.240651
3	101.66	101.66	86.75	86.75	86.75	gi|6321631	Tdh3p [Saccharomyces cerevisiae S288c]	0	auto - shared MS/MS	0	99	LVSWYDNEYGYSTR	iTRAQ8plex@N-term		0.0521587	2056.04	2057.04	2055.98	2056.99	1	26	10.1.4.162.1	16.1	21717.7	16.1	0.98234	0.0540222	0.455679	0.0936034	0.524548	0.0830426	1.01798	0.0540222	0.463871	0.0946934	0.533978	0.0842693	2.19453	0.0936034	2.15577	0.0946934	1.15113	0.113774	1.9064	0.0830426	1.87274	0.0842693	0.868709	0.113774
3	101.66	101.66	86.75	86.75	86.75	gi|6321631	Tdh3p [Saccharomyces cerevisiae S288c]	0	auto - discordant peptide type	0	99	LVSWYDNEYGYSTR	iTRAQ8plex@N-term; Deamidated(N)@7		0.110616	2057.08	2058.09	2056.97	2057.98	1	16	10.1.4.167.1	16.6	16349.4	16.6	0.870576	0.0556276	0.378638	0.107005	0.43525	0.0911049	1.14867	0.0556276	0.434928	0.109551	0.499956	0.0940815	2.64104	0.107005	2.29923	0.109551	1.14951	0.131176	2.29753	0.0911049	2.00017	0.0940815	0.869933	0.131176
3	101.66	101.66	86.75	86.75	86.75	gi|6321631	Tdh3p [Saccharomyces cerevisiae S288c]	0	auto - shared MS/MS	0	99	LVSWYDNEYGYSTR	iTRAQ8plex@N-term		-0.0290077	2055.96	2056.96	2055.98	2056.99	1	24	11.1.4.157.2	15.6	547.059	15.6	1.22896	0.412568	0.332126	1.17678	0.47798	0.715591	0.813694	0.412568	0.270249	1.17038	0.38893	0.705013	3.01091	1.17678	3.70029	1.17038	1.43915	1.3083	2.09214	0.715591	2.57116	0.705013	0.694853	1.3083
3	101.66	101.66	86.75	86.75	86.75	gi|6321631	Tdh3p [Saccharomyces cerevisiae S288c]	0	auto - discordant peptide type	0	99	LVSWYDNEYGYSTR	iTRAQ8plex@N-term; iTRAQ8plex(Y)@5		0.023844	2360.21	2361.22	2360.19	2361.2	1	11	6.1.4.162.2	16.1	889.706	16.1	1.15642	0.764087	0.477907	1.50986	0.350285	2.0451	0.864734	0.764087	0.413262	1.48716	0.302903	2.0284	2.09246	1.50986	2.41977	1.48716	0.732956	2.41044	2.85482	2.0451	3.30138	2.0284	1.36434	2.41044
3	101.66	101.66	86.75	86.75	86.75	gi|6321631	Tdh3p [Saccharomyces cerevisiae S288c]	0	auto - discordant peptide type	0	99	LVSWYDNEYGYSTR	iTRAQ8plex@N-term; Deamidated(N)@7		-0.034308	2056.93	2057.94	2056.97	2057.98	1	24	12.1.4.160.2	15.9	949.342	15.9	0.815843	0.408876	0.394015	0.752961	0.460565	0.743122	1.22573	0.408876	0.482955	0.752927	0.564526	0.743088	2.53797	0.752961	2.07059	0.752927	1.1689	0.975679	2.17125	0.743122	1.7714	0.743088	0.855504	0.975679
3	101.66	101.66	86.75	86.75	86.75	gi|6321631	Tdh3p [Saccharomyces cerevisiae S288c]	0	auto - shared MS/MS	0	99	LVSWYDNEYGYSTR	iTRAQ8plex@N-term		0.106428	2056.09	2057.1	2055.98	2056.99	1	26	12.1.4.169.1	16.8	13336.9	16.8	1.12164	0.0716071	0.435198	0.143927	0.549742	0.115977	0.891555	0.0716071	0.388003	0.14281	0.490125	0.114587	2.2978	0.143927	2.5773	0.14281	1.2632	0.169463	1.81903	0.115977	2.0403	0.114587	0.791641	0.169463
3	101.66	101.66	86.75	86.75	86.75	gi|6321631	Tdh3p [Saccharomyces cerevisiae S288c]	0	auto - discordant peptide type	0	99	LVSWYDNEYGYSTR	iTRAQ8plex@N-term; Deamidated(N)@7		0.103634	2057.07	2058.08	2056.97	2057.98	1	23	12.1.4.173.1	17.2	2696.08	17.2	0.838925	0.178599	0.379841	0.316798	0.401763	0.285963	1.192	0.178599	0.452771	0.324717	0.478903	0.294712	2.63268	0.316798	2.20862	0.324717	1.05771	0.394105	2.48903	0.285963	2.08811	0.294712	0.945434	0.394105
3	101.66	101.66	86.75	86.75	86.75	gi|6321631	Tdh3p [Saccharomyces cerevisiae S288c]	0	auto - low confidence	0	0	LVSWYDNEYGYSTR	iTRAQ8plex@N-term; Val->Pro@2; iTRAQ8plex(Y)@11		-0.0413581	2358.13	2359.14	2358.17	2359.18	1	10	7.1.4.154.3	15.3	745.567	15.3	0.958661	0.122739	0.41918	0.218664	0.497949	0.194512	1.04312	0.122739	0.437256	0.221302	0.519421	0.197472	2.38561	0.218664	2.28699	0.221302	1.18791	0.267852	2.00824	0.194512	1.92522	0.197472	0.841812	0.267852
3	101.66	101.66	86.75	86.75	86.75	gi|6321631	Tdh3p [Saccharomyces cerevisiae S288c]	0	auto - low confidence	0	0	LVSWYDNEYGYSTR	iTRAQ8plex@N-term; Val->Leu@2; Deamidated(N)@7; Thr->Ala@13		0.00838896	2040.98	2041.99	2040.97	2041.98	1	26	8.1.4.165.1	16.4	1414.71	16.4	0.969043	0.253702	0.437948	0.456031	0.44444	0.420102	1.03195	0.253702	0.451939	0.47018	0.458638	0.435421	2.28337	0.456031	2.21269	0.47018	1.01482	0.577227	2.25002	0.420102	2.18037	0.435421	0.985393	0.577227
3	101.66	101.66	86.75	86.75	86.75	gi|6321631	Tdh3p [Saccharomyces cerevisiae S288c]	0	auto - low confidence	0	0	LVSWYDNEYGYSTR	iTRAQ8plex@N-term; iTRAQ8plex(Y)@5		-0.069443	2360.12	2361.13	2360.19	2361.2	1	7	9.1.6.133.3	13.2	801.317	13.2	0.879819	0.132989	0.329168	0.279968	0.424364	0.221956	1.1366	0.132989	0.374131	0.284343	0.482331	0.227449	3.03797	0.279968	2.67286	0.284343	1.2892	0.335305	2.35647	0.221956	2.07327	0.227449	0.775673	0.335305
3	101.66	101.66	86.75	86.75	86.75	gi|6321631	Tdh3p [Saccharomyces cerevisiae S288c]	0	auto - low confidence	0	0	LVSWYDNEYGYSTR	iTRAQ8plex@N-term; Val->Leu@2; Deamidated(N)@7; Thr->Ala@13		0.112486	2041.09	2042.09	2040.97	2041.98	1	20	10.1.4.167.7	16.6	993.137	16.6	0.95204	0.604082	0.403713	1.12448	0.453396	1.04632	1.05038	0.604082	0.42405	1.14113	0.476236	1.06419	2.47701	1.12448	2.35821	1.14113	1.12307	1.42549	2.20558	1.04632	2.0998	1.06419	0.89042	1.42549
3	101.66	101.66	86.75	86.75	86.75	gi|6321631	Tdh3p [Saccharomyces cerevisiae S288c]	0	auto - low confidence	0	0	LVSWYDNEYGYSTR	iTRAQ8plex@N-term; Val->Leu@2; Thr->Ala@13		0.0517092	2040.04	2041.05	2039.99	2041	1	26	10.1.4.179.1	17.8	4418.74	17.8	0.837122	0.130466	0.44627	0.209899	0.52208	0.174382	1.19457	0.130466	0.5331	0.216012	0.623661	0.181695	2.2408	0.209899	1.87582	0.216012	1.16988	0.245049	1.91541	0.174382	1.60344	0.181695	0.854791	0.245049
3	101.66	101.66	86.75	86.75	86.75	gi|6321631	Tdh3p [Saccharomyces cerevisiae S288c]	0	auto - low confidence	0	0	LVSWYDNEYGYSTR	iTRAQ8plex@N-term; Val->Leu@2; Thr->Ala@13		-0.0548927	2039.93	2040.94	2039.99	2041	1	26	12.1.4.182.2	18.1	1332.84	18.1	0.860496	0.573279	0.463846	0.857807	0.603154	0.787938	1.16212	0.573279	0.539045	0.872439	0.700938	0.803842	2.15589	0.857807	1.85513	0.872439	1.30033	1.02633	1.65795	0.787938	1.42666	0.803842	0.769034	1.02633
3	101.66	101.66	86.75	86.75	86.75	gi|6321631	Tdh3p [Saccharomyces cerevisiae S288c]	0	auto - low confidence	0	0	STRVVDLVEHVAKA	iTRAQ8plex@N-term; iTRAQ8plex(K)@13	cleaved Y-S@N-term; missed R-V@3; missed K-A@13	0.0701569	2131.33	2132.34	2131.26	2132.26	1	7	9.1.6.218.1	21.7	493.627	21.7	0.883945	0.378117	0.211647	1.08564	0.354795	0.785979	1.13129	0.378117	0.239435	1.09243	0.401377	0.795333	4.72484	1.08564	4.1765	1.09243	1.67635	1.29159	2.81853	0.785979	2.49143	0.795333	0.596535	1.29159
3	101.66	101.66	86.75	86.75	86.75	gi|6321631	Tdh3p [Saccharomyces cerevisiae S288c]	0	auto - discordant peptide type	0	99	TASGNIIPSSTGAAK	iTRAQ8plex@N-term; iTRAQ8plex(K)@15		-2.02987	1980.1	1981.1	1982.13	1983.13	1	18	8.1.4.75.3	7.4	2081.61	7.4	0.934874	0.0623218	0.292823	0.163811	0.388085	0.115554	1.06966	0.0623218	0.313222	0.164296	0.41512	0.116239	3.41503	0.163811	3.19262	0.164296	1.32532	0.190949	2.57675	0.115554	2.40894	0.116239	0.754534	0.190949
3	101.66	101.66	86.75	86.75	86.75	gi|6321631	Tdh3p [Saccharomyces cerevisiae S288c]	0	auto - discordant peptide type	0	99	TASGNIIPSSTGAAK	iTRAQ8plex@N-term; Ser->Asp@10; iTRAQ8plex(K)@15		-0.0394765	2010.08	2011.09	2010.12	2011.13	1	25	8.1.4.85.1	8.4	5804.53	8.4	0.968254	0.103001	0.351634	0.233661	0.408294	0.184468	1.03279	0.103001	0.363163	0.235237	0.421681	0.186459	2.84387	0.233661	2.75359	0.235237	1.16113	0.280634	2.44922	0.184468	2.37146	0.186459	0.861227	0.280634
3	101.66	101.66	86.75	86.75	86.75	gi|6321631	Tdh3p [Saccharomyces cerevisiae S288c]	0	auto - discordant peptide type	0	99	TASGNIIPSSTGAAK	iTRAQ8plex@N-term; Gly->Arg@4; Deamidated(N)@5; iTRAQ8plex(K)@15		-0.0556327	2082.13	2083.14	2082.19	2083.2	1	19	8.1.4.90.7	8.9	642.157	8.9	0.734951	0.35055	0.310089	0.67486	0.375234	0.664752	1.36064	0.35055	0.421918	0.70204	0.510556	0.69233	3.22488	0.67486	2.37013	0.70204	1.21009	0.901039	2.665	0.664752	1.95865	0.69233	0.826388	0.901039
3	101.66	101.66	86.75	86.75	86.75	gi|6321631	Tdh3p [Saccharomyces cerevisiae S288c]	0	auto - discordant peptide type	0	99	TASGNIIPSSTGAAK	iTRAQ8plex@N-term; iTRAQ8plex(S)@9; iTRAQ8plex(K)@15		-0.0243006	2286.31	2287.31	2286.33	2287.34	1	19	9.1.6.8.2	0.7	1163.24	0.7	1.11405	0.278521	0.452395	0.519727	0.721997	0.336778	0.897628	0.278521	0.406082	0.510286	0.648084	0.322018	2.21046	0.519727	2.46256	0.510286	1.59594	0.544277	1.38505	0.336778	1.54301	0.322018	0.626589	0.544277
3	101.66	101.66	86.75	86.75	86.75	gi|6321631	Tdh3p [Saccharomyces cerevisiae S288c]	0	auto - discordant peptide type	0	99	TASGNIIPSSTGAAK	Carbamyl@N-term; Ala->Cys@2; Carbamidomethyl(C)@2; iTRAQ8plex(K)@15		0.012434	1809.93	1810.94	1809.92	1810.93	1	27	10.1.4.19.8	1.8	1191.04	1.8	0.92234	0.251122	0.258602	0.651452	0.39146	0.458911	1.0842	0.251122	0.280376	0.65027	0.424421	0.45723	3.86695	0.651452	3.56664	0.65027	1.51376	0.75524	2.55454	0.458911	2.35615	0.45723	0.660608	0.75524
3	101.66	101.66	86.75	86.75	86.75	gi|6321631	Tdh3p [Saccharomyces cerevisiae S288c]	0	auto - discordant peptide type	0	99	TASGNIIPSSTGAAK	iTRAQ8plex@N-term; iTRAQ8plex(K)@15		-2.04137	1980.08	1981.09	1982.13	1983.13	1	19	10.1.4.25.8	2.4	926.647	2.4	0.993243	0.11698	0.390371	0.234648	0.392401	0.215233	1.0068	0.11698	0.393026	0.233956	0.395071	0.214478	2.56167	0.234648	2.54436	0.233956	1.0052	0.295595	2.54841	0.215233	2.53119	0.214478	0.994825	0.295595
3	101.66	101.66	86.75	86.75	86.75	gi|6321631	Tdh3p [Saccharomyces cerevisiae S288c]	0	auto - discordant peptide type	0	99	TASGNIIPSSTGAAK	iTRAQ8plex@N-term; iTRAQ8plex(K)@15		-2.09752	1980.03	1981.04	1982.13	1983.13	1	18	10.1.4.37.10	3.6	1380.4	3.6	0.851042	0.268633	0.287465	0.634986	0.40408	0.499322	1.17503	0.268633	0.33778	0.649106	0.474807	0.517159	3.47868	0.634986	2.9605	0.649106	1.40567	0.773626	2.47476	0.499322	2.10612	0.517159	0.711407	0.773626
3	101.66	101.66	86.75	86.75	86.75	gi|6321631	Tdh3p [Saccharomyces cerevisiae S288c]	0	auto - discordant peptide type	0	99	TASGNIIPSSTGAAK	iTRAQ8plex@N-term; Ser->Asp@10; iTRAQ8plex(K)@15		-0.0766457	2010.04	2011.05	2010.12	2011.13	1	24	10.1.4.54.1	5.3	3575.39	5.3	0.98138	0.091999	0.37135	0.181732	0.497939	0.141206	1.01897	0.091999	0.378396	0.18365	0.507386	0.143666	2.69287	0.181732	2.64273	0.18365	1.34089	0.212609	2.00828	0.141206	1.97088	0.143666	0.745775	0.212609
3	101.66	101.66	86.75	86.75	86.75	gi|6321631	Tdh3p [Saccharomyces cerevisiae S288c]	0	auto - discordant peptide type	0	99	TASGNIIPSSTGAAK	iTRAQ8plex@N-term; iTRAQ8plex(S)@9; iTRAQ8plex(K)@15		0.0096254	2286.34	2287.35	2286.33	2287.34	1	21	11.1.4.73.1	7.2	2543.47	7.2	1.07345	0.232422	0.427616	0.394287	0.524126	0.31541	0.931578	0.232422	0.398358	0.397435	0.488264	0.319337	2.33855	0.394287	2.51031	0.397435	1.22569	0.451019	1.90794	0.31541	2.04807	0.319337	0.815865	0.451019
3	101.66	101.66	86.75	86.75	86.75	gi|6321631	Tdh3p [Saccharomyces cerevisiae S288c]	0	auto - discordant peptide type	0	99	TASGNIIPSSTGAAK	iTRAQ8plex@N-term; Ser->Asp@3; iTRAQ8plex(K)@15		-0.0520314	2010.07	2011.08	2010.12	2011.13	1	22	12.1.4.83.2	8.2	1084.8	8.2	0.673721	0.287504	0.213216	0.739841	0.307636	0.525072	1.48429	0.287504	0.316475	0.757738	0.456622	0.550003	4.69007	0.739841	3.1598	0.757738	1.44283	0.875904	3.2506	0.525072	2.19	0.550003	0.69308	0.875904
3	101.66	101.66	86.75	86.75	86.75	gi|6321631	Tdh3p [Saccharomyces cerevisiae S288c]	0	auto - shared MS/MS	0	99	TASGNIIPSSTGAAK	iTRAQ8plex@N-term; iTRAQ8plex(K)@15		-0.0551947	1982.07	1983.08	1982.13	1983.13	1	24	8.1.4.38.1	3.7	648.418	3.7	1.15341	0.358713	0.396436	0.902125	0.390997	0.733187	0.866991	0.358713	0.343707	0.892387	0.338991	0.721172	2.52247	0.902125	2.90946	0.892387	0.986279	1.09784	2.55756	0.733187	2.94993	0.721172	1.01391	1.09784
3	101.66	101.66	86.75	86.75	86.75	gi|6321631	Tdh3p [Saccharomyces cerevisiae S288c]	0	auto - shared MS/MS	0	99	TASGNIIPSSTGAAK	iTRAQ8plex@N-term; iTRAQ8plex(K)@15		0.0156086	1982.14	1983.15	1982.13	1983.13	1	27	8.1.4.70.1	6.9	25658.9	6.9	1.01488	0.0405577	0.376617	0.0867524	0.429406	0.0705323	0.985342	0.0405577	0.371097	0.087128	0.423112	0.0709938	2.65521	0.0867524	2.69471	0.087128	1.14017	0.104504	2.3288	0.0705323	2.36344	0.0709938	0.877066	0.104504
3	101.66	101.66	86.75	86.75	86.75	gi|6321631	Tdh3p [Saccharomyces cerevisiae S288c]	0	auto - discordant peptide type	0	99	TASGNIIPSSTGAAK	iTRAQ8plex@N-term; Deamidated(N)@5; iTRAQ8plex(K)@15		-0.00877836	1983.1	1984.11	1983.11	1984.12	1	28	8.1.4.78.1	7.7	10987.8	7.7	1.03777	0.0469349	0.336786	0.109262	0.473137	0.0827785	0.963604	0.0469349	0.324528	0.109699	0.455917	0.0833534	2.96925	0.109262	3.0814	0.109699	1.40486	0.129163	2.11355	0.0827785	2.19338	0.0833534	0.711815	0.129163
3	101.66	101.66	86.75	86.75	86.75	gi|6321631	Tdh3p [Saccharomyces cerevisiae S288c]	0	auto - discordant peptide type	0	99	TASGNIIPSSTGAAK	iTRAQ8plex@N-term; Gly->Gln@4; iTRAQ8plex(K)@15		-0.00325064	2053.16	2054.17	2053.16	2054.17	1	16	8.1.4.75.6	7.4	782.841	7.4	0.784249	0.6875	0.277911	1.91394	0.499913	1.00561	1.2751	0.6875	0.354366	1.95218	0.637442	1.0766	3.59827	1.91394	2.82194	1.95218	1.79882	2.08557	2.00035	1.00561	1.56877	1.0766	0.555919	2.08557
3	101.66	101.66	86.75	86.75	86.75	gi|6321631	Tdh3p [Saccharomyces cerevisiae S288c]	0	auto - discordant peptide type	0	99	TASGNIIPSSTGAAK	iTRAQ8plex@N-term; iTRAQ8plex(K)@15		-3.06443	1979.06	1980.07	1982.13	1983.13	1	15	10.1.4.24.1	2.3	2674.16	2.3	0.985274	0.0755592	0.352881	0.158252	0.442134	0.132338	1.01495	0.0755592	0.358155	0.158947	0.448742	0.133168	2.83382	0.158252	2.79209	0.158947	1.25293	0.192531	2.26176	0.132338	2.22845	0.133168	0.798131	0.192531
[truncated: 7,206 more rows]
[truncated: 9 more columns]
