# Supplementary material for: Glucose induces rapid changes in the secretome of Saccharomyces cerevisiae
Source: Proteome Sci. 2014 Feb 12;12:9. doi: 10.1186/1477-5956-12-9 (PMC3927832; doi:10.1186/1477-5956-12-9)
Supplement: Additional file 5 — Proteins identified with a local FDR <5% in iTRAQ2. [file 1477-5956-12-9-S5.xlsx]

## Sheet: Protein Summary
Supplementary File 5.
Protein Summary iTRAQ 2. Proteins identified with a local FDR < 5%
Accession: Accession number from NCBI.
Unused: Unused protein score.
Total: Total protein score.
%Cov: The number of matching amino acid from the identified peptides divided by the total number of amino acids in the sequence
Name: Name/description of the protein
Peptides(95%): The number of distinct peptides having at least 95% confidence.
Pval: P-Value describing the protein ratio ratio
N	Unused	Total	% Cov	Accession #	Name	Species	Peptides(95%)	114:113	PVal 114:113	113:114	PVal 113:114
1	132.33	132.33	87	gi|6321968	Eno2p [Saccharomyces cerevisiae S288c]	Saccharomyces cerevisiae S288c	314	0.3471	0.1643	2.8808	0.1643
2	83.3	83.3	83.1	gi|6321631	Tdh3p [Saccharomyces cerevisiae S288c]	Saccharomyces cerevisiae S288c	162	0.172	0.0467	5.8129	0.0467
3	81.6	81.6	89.2	gi|10383781	Pgk1p [Saccharomyces cerevisiae S288c]	Saccharomyces cerevisiae S288c	153	0.2126	0	4.7036	0
4	74.32	74.32	53.6	gi|6323840	Hsc82p [Saccharomyces cerevisiae S288c]	Saccharomyces cerevisiae S288c	46	0.2478	0.0169	4.0361	0.0169
5	72.14	72.14	77.7	gi|6322790	Fba1p [Saccharomyces cerevisiae S288c]	Saccharomyces cerevisiae S288c	110	0.3047	0	3.282	0
6	68.92	68.92	65.3	gi|144228166	Ssa1p [Saccharomyces cerevisiae S288c]	Saccharomyces cerevisiae S288c	50	0.1348	0.0095	7.4204	0.0095
7	59.85	59.85	70	gi|6319279	Cdc19p [Saccharomyces cerevisiae S288c]	Saccharomyces cerevisiae S288c	55	0.1265	0	7.9066	0
8	51.28	51.28	54.5	gi|6323073	Pdc1p [Saccharomyces cerevisiae S288c]	Saccharomyces cerevisiae S288c	68	0.1718	0	5.821	0
9	48.38	48.38	40.8	gi|6320936	Met6p [Saccharomyces cerevisiae S288c]	Saccharomyces cerevisiae S288c	27	0.2411	0	4.1485	0
10	46.19	46.19	72.2	gi|6320255	Tpi1p [Saccharomyces cerevisiae S288c]	Saccharomyces cerevisiae S288c	91	0.354	0.0158	2.8247	0.0158
11	43.1	43.19	67.2	gi|14318578	Hxk1p [Saccharomyces cerevisiae S288c]	Saccharomyces cerevisiae S288c	26	0.584	0.4129	1.7124	0.4129
12	42.19	42.19	53.8	gi|6319673	Pgi1p [Saccharomyces cerevisiae S288c]	Saccharomyces cerevisiae S288c	44	0.2144	0	4.6647	0
13	40.02	40.14	74.2	gi|6319483	Ipp1p [Saccharomyces cerevisiae S288c]	Saccharomyces cerevisiae S288c	29	0.2798	0	3.5745	0
14	39.42	39.57	61.2	gi|6324486	Adh1p [Saccharomyces cerevisiae S288c]	Saccharomyces cerevisiae S288c	70	0.1627	0	6.1452	0
15	37.59	37.75	44.5	gi|6323752	Pgm2p [Saccharomyces cerevisiae S288c]	Saccharomyces cerevisiae S288c	21	0.2679	0.0007	3.7334	0.0007
16	36.12	36.12	61	gi|6322323	Tif2p [Saccharomyces cerevisiae S288c]	Saccharomyces cerevisiae S288c	26	0.2748	0.0216	3.6396	0.0216
17	34.53	34.53	72	gi|6325326	Spe3p [Saccharomyces cerevisiae S288c]	Saccharomyces cerevisiae S288c	22	0.3562	0	2.8072	0
18	34.29	34.29	74.9	gi|6322697	Gpm1p [Saccharomyces cerevisiae S288c]	Saccharomyces cerevisiae S288c	49	0.1428	0	7.0014	0
19	33.53	33.53	81.8	gi|6323138	Ahp1p [Saccharomyces cerevisiae S288c]	Saccharomyces cerevisiae S288c	47	0.459	0	2.1787	0
20	32.29	32.29	63.6	gi|86558907	Rhr2p [Saccharomyces cerevisiae S288c]	Saccharomyces cerevisiae S288c	24	0.4111	0	2.4324	0
21	32.1	32.1	84.6	gi|6320359	Cpr1p [Saccharomyces cerevisiae S288c]	Saccharomyces cerevisiae S288c	46	0.443	0.0019	2.2574	0.0019
22	31.73	31.98	25.9	gi|6325097	Cdc60p [Saccharomyces cerevisiae S288c]	Saccharomyces cerevisiae S288c	17	0.2346	0.0001	4.2624	0.0001
23	31.3	31.3	63.3	gi|6321025	Bmh1p [Saccharomyces cerevisiae S288c]	Saccharomyces cerevisiae S288c	22	0.3117	0.1189	3.2084	0.1189
24	31.27	31.27	45.1	gi|6319901	Thr4p [Saccharomyces cerevisiae S288c]	Saccharomyces cerevisiae S288c	20	0.3341	0.0054	2.9934	0.0054
25	30.97	39.48	55.6	gi|6321184	Hxk2p [Saccharomyces cerevisiae S288c]	Saccharomyces cerevisiae S288c	30	0.3343	0.0022	2.9915	0.0022
26	30.68	30.68	36.8	gi|6325151	Sse1p [Saccharomyces cerevisiae S288c]	Saccharomyces cerevisiae S288c	17	0.1592	0	6.2817	0
27	29.04	33.17	50.4	gi|6319972	Ssb1p [Saccharomyces cerevisiae S288c]	Saccharomyces cerevisiae S288c	21
29	27.23	27.23	38.4	gi|6323203	Idp2p [Saccharomyces cerevisiae S288c]	Saccharomyces cerevisiae S288c	16	0.1928	0.0008	5.1878	0.0008
30	27.2	27.2	26.4	gi|6324911	Ala1p [Saccharomyces cerevisiae S288c]	Saccharomyces cerevisiae S288c	13	0.2241	0.0004	4.4624	0.0004
31	26.83	26.83	37.2	gi|6321977	Gnd1p [Saccharomyces cerevisiae S288c]	Saccharomyces cerevisiae S288c	16	0.2717	0	3.6811	0
32	26.53	26.53	94.5	gi|14318506	Hsp12p [Saccharomyces cerevisiae S288c]	Saccharomyces cerevisiae S288c	28	0.4163	0.0003	2.402	0.0003
33	26.06	26.06	43.8	gi|6321619	Rnr4p [Saccharomyces cerevisiae S288c]	Saccharomyces cerevisiae S288c	20	0.1828	0.0003	5.4708	0.0003
34	25.8	25.8	28	gi|6321563	Asn2p [Saccharomyces cerevisiae S288c]	Saccharomyces cerevisiae S288c	14	0.2019	0.0001	4.953	0.0001
35	24.52	24.56	20.9	gi|6321531	Vas1p [Saccharomyces cerevisiae S288c]	Saccharomyces cerevisiae S288c	12	0.2439	0	4.0995	0
36	24.49	24.67	19	gi|330443644	Ape2p [Saccharomyces cerevisiae S288c]	Saccharomyces cerevisiae S288c	12	0.2376	0	4.2086	0
37	24.33	24.41	34	gi|6320593	Eft2p [Saccharomyces cerevisiae S288c]	Saccharomyces cerevisiae S288c	13	0.1602	0.0001	6.2412	0.0001
38	24.17	51.32	78.6	gi|6322409	Tdh1p [Saccharomyces cerevisiae S288c]	Saccharomyces cerevisiae S288c	60	0.138	0	7.244	0
39	24.06	24.06	38.8	gi|6320882	Sah1p [Saccharomyces cerevisiae S288c]	Saccharomyces cerevisiae S288c	12	0.2732	0.0097	3.6601	0.0097
40	24	24	49.7	gi|6319326	Ade1p [Saccharomyces cerevisiae S288c]	Saccharomyces cerevisiae S288c	14	0.4046	0	2.4713	0
41	23.94	23.94	53.6	gi|6320432	Adk1p [Saccharomyces cerevisiae S288c]	Saccharomyces cerevisiae S288c	25	0.3241	0	3.0855	0
42	23.82	23.82	71.1	gi|6321332	Mlc1p [Saccharomyces cerevisiae S288c]	Saccharomyces cerevisiae S288c	12	0.4579	0.0659	2.1837	0.0659
43	22.39	22.53	22.7	gi|6319395	Ils1p [Saccharomyces cerevisiae S288c]	Saccharomyces cerevisiae S288c	12	0.3136	0	3.1883	0
44	22.3	22.46	47.8	gi|6321973	Oye2p [Saccharomyces cerevisiae S288c]	Saccharomyces cerevisiae S288c	18	0.3001	0.1063	3.3318	0.1063
45	22.28	22.28	50.3	gi|6320576	Ypr1p [Saccharomyces cerevisiae S288c]	Saccharomyces cerevisiae S288c	11	0.3511	0	2.8484	0
46	22.19	107.81	85.6	gi|6321693	Eno1p [Saccharomyces cerevisiae S288c]	Saccharomyces cerevisiae S288c	193	0.2024	0	4.9395	0
47	22	22	32.8	gi|6322950	Pck1p [Saccharomyces cerevisiae S288c]	Saccharomyces cerevisiae S288c	12	0.1437	0.0015	6.9578	0.0015
48	21.74	21.74	48.5	gi|6323746	hypothetical protein YMR099C [Saccharomyces cerevisiae S288c]	Saccharomyces cerevisiae S288c	12	0.3454	0.0263	2.8955	0.0263
49	20.92	21.15	27	gi|6320548	hypothetical protein YDR341C [Saccharomyces cerevisiae S288c]	Saccharomyces cerevisiae S288c	10	0.2658	0	3.7616	0
50	20.9	20.9	33.6	gi|6321236	Aro8p [Saccharomyces cerevisiae S288c]	Saccharomyces cerevisiae S288c	12	0.3109	0	3.2165	0
51	20.21	20.21	56.4	gi|6323763	Asc1p [Saccharomyces cerevisiae S288c]	Saccharomyces cerevisiae S288c	12	0.1506	0.0001	6.638	0.0001
52	19.76	19.76	37.6	gi|6319809	Glk1p [Saccharomyces cerevisiae S288c]	Saccharomyces cerevisiae S288c	11	0.2443	0.0004	4.0932	0.0004
53	19.58	19.62	29.4	gi|6320908	Icl1p [Saccharomyces cerevisiae S288c]	Saccharomyces cerevisiae S288c	11	0.1917	0	5.2178	0
54	19.37	19.41	15.1	gi|6322639	Uba1p [Saccharomyces cerevisiae S288c]	Saccharomyces cerevisiae S288c	11	0.2467	0	4.053	0
55	19.19	19.21	20.6	gi|6319593	Tkl2p [Saccharomyces cerevisiae S288c]	Saccharomyces cerevisiae S288c	10	0.1368	0	7.3105	0
56	18.84	18.84	44.1	gi|6323196	Rps31p [Saccharomyces cerevisiae S288c]	Saccharomyces cerevisiae S288c	19	0.4135	0.0146	2.4183	0.0146
58	18.23	18.23	51.2	gi|6323332	hypothetical protein YLR301W [Saccharomyces cerevisiae S288c]	Saccharomyces cerevisiae S288c	12	0.2862	0.0562	3.4946	0.0562
59	18.22	36.41	63.2	gi|6323961	Adh2p [Saccharomyces cerevisiae S288c]	Saccharomyces cerevisiae S288c	38	0.1782	0.0015	5.6105	0.0015
60	18.14	18.14	41.6	gi|6323530	Ura5p [Saccharomyces cerevisiae S288c]	Saccharomyces cerevisiae S288c	9	0.3009	0.0002	3.323	0.0002
61	18	18	45	gi|6322565	Ado1p [Saccharomyces cerevisiae S288c]	Saccharomyces cerevisiae S288c	9	0.407	0.0051	2.4572	0.0051
62	17.18	17.18	53.2	gi|6319625	Ara1p [Saccharomyces cerevisiae S288c]	Saccharomyces cerevisiae S288c	8	0.2319	0.0005	4.3118	0.0005
63	16.71	16.71	35.4	gi|6320839	Pmi40p [Saccharomyces cerevisiae S288c]	Saccharomyces cerevisiae S288c	11	0.3701	0.0003	2.7018	0.0003
64	16.7	16.7	74.7	gi|6322564	Sod1p [Saccharomyces cerevisiae S288c]	Saccharomyces cerevisiae S288c	19	0.4768	0.0006	2.0975	0.0006
65	16.3	16.3	42.5	gi|6322794	Tma19p [Saccharomyces cerevisiae S288c]	Saccharomyces cerevisiae S288c	12	0.2907	0.001	3.4404	0.001
66	16.17	17.19	38.4	gi|6320362	Hom2p [Saccharomyces cerevisiae S288c]	Saccharomyces cerevisiae S288c	11	0.2012	0	4.9693	0
67	16.12	16.12	56.2	gi|6325031	hypothetical protein YPL225W [Saccharomyces cerevisiae S288c]	Saccharomyces cerevisiae S288c	9	0.2394	0.0287	4.1773	0.0287
68	16.09	16.09	40	gi|6323386	Tal1p [Saccharomyces cerevisiae S288c]	Saccharomyces cerevisiae S288c	9	0.1511	0	6.6197	0
69	16	16	31.3	gi|6324951	Gdh1p [Saccharomyces cerevisiae S288c]	Saccharomyces cerevisiae S288c	8	0.1848	0.0015	5.4103	0.0015
70	16	16	53.3	gi|6319546	Hsp26p [Saccharomyces cerevisiae S288c]	Saccharomyces cerevisiae S288c	13	0.1238	0.0004	8.0765	0.0004
71	15.96	15.96	89.7	gi|6321474	Acb1p [Saccharomyces cerevisiae S288c]	Saccharomyces cerevisiae S288c	10	0.6153	0.0007	1.6252	0.0007
72	15.81	15.81	33.3	gi|6320181	Gpd1p [Saccharomyces cerevisiae S288c]	Saccharomyces cerevisiae S288c	9	0.1637	0.0022	6.1091	0.0022
73	15.6	15.6	22	gi|6319264	Acs1p [Saccharomyces cerevisiae S288c]	Saccharomyces cerevisiae S288c	9	0.1414	0.0005	7.0699	0.0005
74	15.6	15.6	22.4	gi|6323470	Car2p [Saccharomyces cerevisiae S288c]	Saccharomyces cerevisiae S288c	10	0.2126	0.0181	4.704	0.0181
75	15.4	15.4	26	gi|6319594	Tef2p [Saccharomyces cerevisiae S288c]	Saccharomyces cerevisiae S288c	9	0.1259	0	7.942	0
76	15.4	15.4	48.1	gi|6320662	Guk1p [Saccharomyces cerevisiae S288c]	Saccharomyces cerevisiae S288c	9	0.2437	0	4.1029	0
77	15.25	15.26	77.7	gi|6323072	Trx1p [Saccharomyces cerevisiae S288c]	Saccharomyces cerevisiae S288c	12	0.4756	0.0009	2.1028	0.0009
78	15.12	15.12	27	gi|6320788	hypothetical protein YEL047C [Saccharomyces cerevisiae S288c]	Saccharomyces cerevisiae S288c	7	0.3741	0.1182	2.6733	0.1182
79	14.94	17.16	17.7	gi|6325331	Tkl1p [Saccharomyces cerevisiae S288c]	Saccharomyces cerevisiae S288c	10	0.2479	0	4.0342	0
80	14.87	14.87	30.6	gi|6322599	Hom6p [Saccharomyces cerevisiae S288c]	Saccharomyces cerevisiae S288c	9	0.1915	0.0002	5.2217	0.0002
81	14.82	14.82	29.4	gi|6324601	Sti1p [Saccharomyces cerevisiae S288c]	Saccharomyces cerevisiae S288c	8	0.1952	0.0001	5.1228	0.0001
82	14.54	14.54	38.2	gi|6323725	Sec14p [Saccharomyces cerevisiae S288c]	Saccharomyces cerevisiae S288c	8	0.249	0	4.0158	0
83	14.42	14.42	23.1	gi|14318569	Dug1p [Saccharomyces cerevisiae S288c]	Saccharomyces cerevisiae S288c	8	0.2116	0	4.7254	0
84	14.3	14.3	31.1	gi|6323299	Dcs1p [Saccharomyces cerevisiae S288c]	Saccharomyces cerevisiae S288c	10	0.1945	0.1697	5.1414	0.1697
85	14.17	14.17	28.4	gi|6325196	Ald6p [Saccharomyces cerevisiae S288c]	Saccharomyces cerevisiae S288c	9	0.2504	0.0034	3.9928	0.0034
86	14.02	14.06	10.2	gi|6320956	Kap123p [Saccharomyces cerevisiae S288c]	Saccharomyces cerevisiae S288c	7	0.2105	0.0636	4.7496	0.0636
87	14	14.06	21.2	gi|6325103	Pep4p [Saccharomyces cerevisiae S288c]	Saccharomyces cerevisiae S288c	7	0.3038	0.0701	3.2921	0.0701
88	14	14	38.6	gi|6324759	Gsp2p [Saccharomyces cerevisiae S288c]	Saccharomyces cerevisiae S288c	12	0.3207	0.0023	3.1179	0.0023
89	14	14	20.4	gi|6323570	Dak1p [Saccharomyces cerevisiae S288c]	Saccharomyces cerevisiae S288c	7	0.2263	0.1249	4.4184	0.1249
90	14	14	44.8	gi|6323207	Tfs1p [Saccharomyces cerevisiae S288c]	Saccharomyces cerevisiae S288c	8	0.3694	0.0005	2.7071	0.0005
91	14	14	47.5	gi|6320235	Pst2p [Saccharomyces cerevisiae S288c]	Saccharomyces cerevisiae S288c	8	0.2417	0.0351	4.1367	0.0351
92	14	14	44.9	gi|6323613	Tsa1p [Saccharomyces cerevisiae S288c]	Saccharomyces cerevisiae S288c	9	0.1546	0	6.4681	0
93	14	14	62.8	gi|6320899	Hmf1p [Saccharomyces cerevisiae S288c]	Saccharomyces cerevisiae S288c	8	0.3718	0.0315	2.6894	0.0315
94	13.66	13.66	36.8	gi|14318479	Act1p [Saccharomyces cerevisiae S288c]	Saccharomyces cerevisiae S288c	14	0.2082	0.001	4.804	0.001
95	13.19	13.19	29.3	gi|6324804	Wtm1p [Saccharomyces cerevisiae S288c]	Saccharomyces cerevisiae S288c	8	0.2648	0.0138	3.7765	0.0138
97	13	13	26.6	gi|6323333	Met17p [Saccharomyces cerevisiae S288c]	Saccharomyces cerevisiae S288c	9	0.1788	0.0274	5.5937	0.0274
98	12.87	12.87	33.9	gi|14318474	Sec53p [Saccharomyces cerevisiae S288c]	Saccharomyces cerevisiae S288c	7	0.4111	0.1346	2.4327	0.1346
99	12.61	12.61	39.5	gi|6322633	Ura1p [Saccharomyces cerevisiae S288c]	Saccharomyces cerevisiae S288c	16	0.3086	0	3.2402	0
100	12.4	12.4	25.3	gi|6323669	hypothetical protein YMR027W [Saccharomyces cerevisiae S288c]	Saccharomyces cerevisiae S288c	7	0.2822	0.0016	3.5434	0.0016
101	12.37	12.4	34	gi|6324195	hypothetical protein YNL134C [Saccharomyces cerevisiae S288c]	Saccharomyces cerevisiae S288c	8	0.4321	0.0057	2.3143	0.0057
102	12.08	12.08	19.7	gi|6319568	Pho3p [Saccharomyces cerevisiae S288c]	Saccharomyces cerevisiae S288c	7	0.3511	0.0737	2.8482	0.0737
103	12.05	12.05	30.6	gi|6321673	Yhb1p [Saccharomyces cerevisiae S288c]	Saccharomyces cerevisiae S288c	6	0.5159	0.11	1.9384	0.11
104	12.03	12.03	24.3	gi|6321721	Bgl2p [Saccharomyces cerevisiae S288c]	Saccharomyces cerevisiae S288c	8	0.2759	0	3.624	0
105	12	12.06	26.2	gi|6320226	Ses1p [Saccharomyces cerevisiae S288c]	Saccharomyces cerevisiae S288c	6	0.1904	0.0014	5.2529	0.0014
106	12	12.02	24.7	gi|6323882	hypothetical protein YMR226C [Saccharomyces cerevisiae S288c]	Saccharomyces cerevisiae S288c	6	0.2334	0.0955	4.2847	0.0955
107	12	12	66.7	gi|6324194	Fpr1p [Saccharomyces cerevisiae S288c]	Saccharomyces cerevisiae S288c	15	0.6339	0.026	1.5776	0.026
108	12	12	70.4	gi|9755343	hypothetical protein YNR034W-A [Saccharomyces cerevisiae S288c]	Saccharomyces cerevisiae S288c	9	0.4181	0.0081	2.3918	0.0081
109	12	12	50.7	gi|6324313	Pbi2p [Saccharomyces cerevisiae S288c]	Saccharomyces cerevisiae S288c	8	0.4754	0.001	2.1035	0.001
110	11.77	11.77	37.9	gi|6321896	Gre3p [Saccharomyces cerevisiae S288c]	Saccharomyces cerevisiae S288c	7	0.234	0.0005	4.2743	0.0005
111	11.45	11.45	26.1	gi|6323331	Exg1p [Saccharomyces cerevisiae S288c]	Saccharomyces cerevisiae S288c	10	0.3584	0.0062	2.7903	0.0062
112	11.17	11.21	10.8	gi|330443609	Ura2p [Saccharomyces cerevisiae S288c]	Saccharomyces cerevisiae S288c	5	0.2206	0	4.5325	0
113	11.06	12.29	32.8	gi|6322434	Rnr2p [Saccharomyces cerevisiae S288c]	Saccharomyces cerevisiae S288c	6	0.1971	0.0073	5.0738	0.0073
114	11.05	11.09	24.2	gi|6322294	Erg20p [Saccharomyces cerevisiae S288c]	Saccharomyces cerevisiae S288c	6	0.3404	0.0002	2.9375	0.0002
115	10.67	10.67	31.3	gi|6321796	Sod2p [Saccharomyces cerevisiae S288c]	Saccharomyces cerevisiae S288c	6	0.4667	0.0091	2.1427	0.0091
116	10.57	11.42	14.9	gi|6319793	Prd1p [Saccharomyces cerevisiae S288c]	Saccharomyces cerevisiae S288c	7	0.3124	0.0026	3.2005	0.0026
117	10.49	10.49	25.1	gi|6322393	hypothetical protein YJL068C [Saccharomyces cerevisiae S288c]	Saccharomyces cerevisiae S288c	6	0.2748	0.003	3.6387	0.003
118	10.44	10.44	22.2	gi|6324088	Zwf1p [Saccharomyces cerevisiae S288c]	Saccharomyces cerevisiae S288c	5	0.1716	0.0337	5.8264	0.0337
119	10.14	10.17	41.2	gi|6321401	Pnc1p [Saccharomyces cerevisiae S288c]	Saccharomyces cerevisiae S288c	8	0.2567	0.044	3.8962	0.044
120	10.11	10.11	18.1	gi|6322029	Suc2p [Saccharomyces cerevisiae S288c]	Saccharomyces cerevisiae S288c	5	0.2544	0.0022	3.9311	0.0022
121	10.04	10.04	35.1	gi|6322896	hypothetical protein YKR043C [Saccharomyces cerevisiae S288c]	Saccharomyces cerevisiae S288c	6	0.2723	0.2491	3.6729	0.2491
122	10.04	10.04	22.7	gi|6320148	Psa1p [Saccharomyces cerevisiae S288c]	Saccharomyces cerevisiae S288c	10	0.1669	0	5.9906	0
123	10.03	10.03	21.3	gi|6322732	Sba1p [Saccharomyces cerevisiae S288c]	Saccharomyces cerevisiae S288c	8	0.3688	0.0098	2.7115	0.0098
124	10.02	10.06	21	gi|6324783	Npt1p [Saccharomyces cerevisiae S288c]	Saccharomyces cerevisiae S288c	5	0.3461	0.3199	2.889	0.3199
125	10.02	10.02	39.7	gi|6324250	Tpm1p [Saccharomyces cerevisiae S288c]	Saccharomyces cerevisiae S288c	5	0.3234	0.0239	3.0919	0.0239
126	10.01	10.04	21.2	gi|6323639	Glo1p [Saccharomyces cerevisiae S288c]	Saccharomyces cerevisiae S288c	5	0.2215	0.0509	4.5149	0.0509
127	10	14	74	gi|6321648	Trx2p [Saccharomyces cerevisiae S288c]	Saccharomyces cerevisiae S288c	12	0.5478	0.1452	1.8254	0.1452
128	10	10.79	25.5	gi|6322531	Lia1p [Saccharomyces cerevisiae S288c]	Saccharomyces cerevisiae S288c	6	0.2602	0.1708	3.8428	0.1708
129	10	10.17	58.3	gi|6324859	Rdl1p [Saccharomyces cerevisiae S288c]	Saccharomyces cerevisiae S288c	7	0.3104	0.002	3.2216	0.002
130	10	10.03	26.7	gi|6319564	Pol30p [Saccharomyces cerevisiae S288c]	Saccharomyces cerevisiae S288c	5	0.3145	0.0002	3.1795	0.0002
131	10	10.03	28.4	gi|6322529	Ham1p [Saccharomyces cerevisiae S288c]	Saccharomyces cerevisiae S288c	6	0.3641	0.0016	2.7464	0.0016
132	10	10	25.6	gi|6323409	Fbp1p [Saccharomyces cerevisiae S288c]	Saccharomyces cerevisiae S288c	5	0.2179	0.1373	4.5903	0.1373
133	10	10	22	gi|6324371	Mvd1p [Saccharomyces cerevisiae S288c]	Saccharomyces cerevisiae S288c	5	0.3053	0.0761	3.2751	0.0761
134	10	10	16.3	gi|6321718	Scw4p [Saccharomyces cerevisiae S288c]	Saccharomyces cerevisiae S288c	5	0.2223	0.0015	4.4994	0.0015
135	9.93	10.05	24.2	gi|6323452	Ura4p [Saccharomyces cerevisiae S288c]	Saccharomyces cerevisiae S288c	6	0.3148	0.0002	3.1768	0.0002
136	9.88	9.96	64.1	gi|6322783	Ynk1p [Saccharomyces cerevisiae S288c]	Saccharomyces cerevisiae S288c	6	0.198	0.0413	5.0504	0.0413
137	9.75	9.75	34.5	gi|6325384	hypothetical protein YPR127W [Saccharomyces cerevisiae S288c]	Saccharomyces cerevisiae S288c	6	0.2682	0.0001	3.7289	0.0001
138	9.45	9.49	14.3	gi|6324283	Lap2p [Saccharomyces cerevisiae S288c]	Saccharomyces cerevisiae S288c	5	0.2306	0.1361	4.337	0.1361
139	9.27	9.27	17.5	gi|6319307	Cys3p [Saccharomyces cerevisiae S288c]	Saccharomyces cerevisiae S288c	6	0.2455	0.0019	4.0731	0.0019
140	9.12	9.13	35.3	gi|6323980	Adh6p [Saccharomyces cerevisiae S288c]	Saccharomyces cerevisiae S288c	4	0.3179	0.2776	3.1454	0.2776
141	9.12	9.12	9.9	gi|6324212	Mls1p [Saccharomyces cerevisiae S288c]	Saccharomyces cerevisiae S288c	5	0.2651	0.0028	3.7726	0.0028
142	9	9.82	35.5	gi|6319509	Pdx3p [Saccharomyces cerevisiae S288c]	Saccharomyces cerevisiae S288c	6	0.2442	0.0054	4.0946	0.0054
143	8.97	8.97	40.6	gi|6322707	Mrp8p [Saccharomyces cerevisiae S288c]	Saccharomyces cerevisiae S288c	5	0.1509	0.0056	6.6287	0.0056
144	8.89	8.91	16.1	gi|6323002	Hsp104p [Saccharomyces cerevisiae S288c]	Saccharomyces cerevisiae S288c	5	0.1086	0.0001	9.2087	0.0001
145	8.82	8.85	16.4	gi|6321594	Cys4p [Saccharomyces cerevisiae S288c]	Saccharomyces cerevisiae S288c	4	0.1795	0.0221	5.572	0.0221
146	8.79	8.79	13.6	gi|6319530	hypothetical protein YBR056W [Saccharomyces cerevisiae S288c]	Saccharomyces cerevisiae S288c	5	0.2409	0	4.1507	0
147	8.69	8.74	22.7	gi|6321013	Pab1p [Saccharomyces cerevisiae S288c]	Saccharomyces cerevisiae S288c	5	0.1853	0.0016	5.3976	0.0016
148	8.53	29.85	53	gi|6319396	Ssa3p [Saccharomyces cerevisiae S288c]	Saccharomyces cerevisiae S288c	20	0.1691	0.0115	5.9123	0.0115
149	8.5	8.5	15.3	gi|6325140	Idi1p [Saccharomyces cerevisiae S288c]	Saccharomyces cerevisiae S288c	4	0.3913	0.0076	2.5554	0.0076
150	8.45	8.46	32.9	gi|6324433	Cdc33p [Saccharomyces cerevisiae S288c]	Saccharomyces cerevisiae S288c	5	0.2004	0.0027	4.9894	0.0027
151	8.2	8.2	60.9	gi|6319814	Grx1p [Saccharomyces cerevisiae S288c]	Saccharomyces cerevisiae S288c	7	0.2715	0.1158	3.6833	0.1158
152	8.07	8.07	53.5	gi|6322244	Ree1p [Saccharomyces cerevisiae S288c]	Saccharomyces cerevisiae S288c	5	0.4619	0.0215	2.1649	0.0215
153	8.06	8.06	49.3	gi|6324595	hypothetical protein YOR021C [Saccharomyces cerevisiae S288c]	Saccharomyces cerevisiae S288c	4	0.37	0.3921	2.7026	0.3921
154	8	12.04	15.4	gi|6322011	Pho12p [Saccharomyces cerevisiae S288c]	Saccharomyces cerevisiae S288c	6	0.3767	0.0217	2.6547	0.0217
155	8	8.03	16.5	gi|6319726	Aro4p [Saccharomyces cerevisiae S288c]	Saccharomyces cerevisiae S288c	5	0.2151	0.2198	4.6496	0.2198
156	8	8	19.4	gi|6324982	Sam4p [Saccharomyces cerevisiae S288c]	Saccharomyces cerevisiae S288c	5	0.3328	0.0038	3.0051	0.0038
157	8	8	60.4	gi|6320718	Smt3p [Saccharomyces cerevisiae S288c]	Saccharomyces cerevisiae S288c	8	0.4896	0.5865	2.0425	0.5865
158	8	8	19.9	gi|6320079	hypothetical protein YDL124W [Saccharomyces cerevisiae S288c]	Saccharomyces cerevisiae S288c	4	0.3413	0.5342	2.9296	0.5342
159	8	8	15.7	gi|6325166	Glr1p [Saccharomyces cerevisiae S288c]	Saccharomyces cerevisiae S288c	4	0.1716	0.1365	5.8268	0.1365
160	8	8	16.5	gi|6323209	Sam1p [Saccharomyces cerevisiae S288c]	Saccharomyces cerevisiae S288c	5	0.2684	0.0004	3.7264	0.0004
161	8	8	42.7	gi|6322978	Cof1p [Saccharomyces cerevisiae S288c]	Saccharomyces cerevisiae S288c	7	0.1858	0.0023	5.383	0.0023
162	8	8	39.5	gi|6319585	Cmd1p [Saccharomyces cerevisiae S288c]	Saccharomyces cerevisiae S288c	6	0.2866	0.5224	3.4888	0.5224
163	8	8	14.5	gi|6323737	hypothetical protein YMR090W [Saccharomyces cerevisiae S288c]	Saccharomyces cerevisiae S288c	4	0.2801	0.3546	3.5698	0.3546
164	8	8	24.6	gi|6323077	Rps0bp [Saccharomyces cerevisiae S288c]	Saccharomyces cerevisiae S288c	4	0.1141	0.094	8.7659	0.094
165	7.93	9.48	15	gi|6321480	Nqm1p [Saccharomyces cerevisiae S288c]	Saccharomyces cerevisiae S288c	5	0.1342	0.0014	7.4531	0.0014
166	7.62	7.63	40.2	gi|6322828	Ura6p [Saccharomyces cerevisiae S288c]	Saccharomyces cerevisiae S288c	5	0.3314	0.0184	3.0171	0.0184
167	7.54	7.54	13.2	gi|6321412	Trp5p [Saccharomyces cerevisiae S288c]	Saccharomyces cerevisiae S288c	4	0.2082	0.0071	4.8032	0.0071
168	7.51	7.51	19.1	gi|6320252	Hem12p [Saccharomyces cerevisiae S288c]	Saccharomyces cerevisiae S288c	4	0.1883	0.085	5.3114	0.085
169	7.42	12.12	25.8	gi|6320724	Emi2p [Saccharomyces cerevisiae S288c]	Saccharomyces cerevisiae S288c	6	0.1603	0.1682	6.2383	0.1682
170	7.39	7.39	13.1	gi|6320016	Vma1p [Saccharomyces cerevisiae S288c]	Saccharomyces cerevisiae S288c	4	0.1811	0.0193	5.5204	0.0193
171	7.36	7.36	30	gi|6320742	Hsp31p [Saccharomyces cerevisiae S288c]	Saccharomyces cerevisiae S288c	5	0.4216	0.635	2.3717	0.635
172	7.32	7.33	31.3	gi|6322228	Hyr1p [Saccharomyces cerevisiae S288c]	Saccharomyces cerevisiae S288c	4	0.1571	0.0024	6.3669	0.0024
173	7.26	7.29	18.5	gi|6321650	Zpr1p [Saccharomyces cerevisiae S288c]	Saccharomyces cerevisiae S288c	4	0.2523	0.004	3.964	0.004
174	7.13	7.13	28.7	gi|6320009	Arf1p [Saccharomyces cerevisiae S288c]	Saccharomyces cerevisiae S288c	5	0.2587		3.866
175	7.12	8.17	24.4	gi|6320205	Yrb1p [Saccharomyces cerevisiae S288c]	Saccharomyces cerevisiae S288c	5	0.1373	0.0346	7.2841	0.0346
176	6.95	9.08	37.9	gi|6323562	Cpr3p [Saccharomyces cerevisiae S288c]	Saccharomyces cerevisiae S288c	5	0.1823	0.0045	5.4849	0.0045
177	6.94	6.94	19.7	gi|82795254	Sol3p [Saccharomyces cerevisiae S288c]	Saccharomyces cerevisiae S288c	4	0.4967	0.0745	2.0135	0.0745
178	6.88	22.09	63.2	gi|6320905	Hor2p [Saccharomyces cerevisiae S288c]	Saccharomyces cerevisiae S288c	15	0.5879	0.2663	1.701	0.2663
179	6.77	6.77	9.4	gi|6321203	Ade5,7p [Saccharomyces cerevisiae S288c]	Saccharomyces cerevisiae S288c	4	0.2645	0.0198	3.7803	0.0198
180	6.75	6.78	15.4	gi|330443451	Grs1p [Saccharomyces cerevisiae S288c]	Saccharomyces cerevisiae S288c	4	0.1813	0	5.5159	0
181	6.64	6.64	26.7	gi|6323509	Erg13p [Saccharomyces cerevisiae S288c]	Saccharomyces cerevisiae S288c	4	0.1667	0.0002	6.0004	0.0002
182	6.59	6.59	18.8	gi|6321687	Sol4p [Saccharomyces cerevisiae S288c]	Saccharomyces cerevisiae S288c	4	0.3002	0.0054	3.3306	0.0054
183	6.38	6.38	22	gi|6324580	Sgt2p [Saccharomyces cerevisiae S288c]	Saccharomyces cerevisiae S288c	4	0.1842	0.0075	5.4278	0.0075
184	6.22	6.22	12.4	gi|6324312	Pub1p [Saccharomyces cerevisiae S288c]	Saccharomyces cerevisiae S288c	3	0.2328	0.0049	4.2959	0.0049
185	6.13	6.13	6.3	gi|6320775	Prb1p [Saccharomyces cerevisiae S288c]	Saccharomyces cerevisiae S288c	4	0.2471	0.0045	4.0477	0.0045
186	6.12	6.12	24.9	gi|6321814	Thr1p [Saccharomyces cerevisiae S288c]	Saccharomyces cerevisiae S288c	3	0.2098	0.4679	4.7672	0.4679
187	6.09	6.09	19.4	gi|6320560	Trr1p [Saccharomyces cerevisiae S288c]	Saccharomyces cerevisiae S288c	3	0.205	0.0556	4.8788	0.0556
188	6.07	6.09	30.6	gi|6322406	hypothetical protein YJL055W [Saccharomyces cerevisiae S288c]	Saccharomyces cerevisiae S288c	3	0.4695	0.1505	2.1301	0.1505
189	6.07	6.07	11.2	gi|6319725	His7p [Saccharomyces cerevisiae S288c]	Saccharomyces cerevisiae S288c	5	0.2049	0.3711	4.8805	0.3711
190	6.05	6.08	12.9	gi|6320420	Aha1p [Saccharomyces cerevisiae S288c]	Saccharomyces cerevisiae S288c	3	0.3065	0.4967	3.2626	0.4967
191	6.05	6.05	20.1	gi|6322765	Mdh1p [Saccharomyces cerevisiae S288c]	Saccharomyces cerevisiae S288c	3	0.4525	0.0999	2.2099	0.0999
192	6.03	6.04	20.5	gi|6323681	Ccs1p [Saccharomyces cerevisiae S288c]	Saccharomyces cerevisiae S288c	3	0.2613	0.0231	3.8264	0.0231
193	6.02	6.03	11.7	gi|37362649	Gus1p [Saccharomyces cerevisiae S288c]	Saccharomyces cerevisiae S288c	3	0.165	0.0112	6.0617	0.0112
194	6.02	6.02	10.9	gi|6321929	Aro9p [Saccharomyces cerevisiae S288c]	Saccharomyces cerevisiae S288c	3	0.3138	0.0167	3.1867	0.0167
195	6.02	6.02	11.1	gi|116006499	Mdh2p [Saccharomyces cerevisiae S288c]	Saccharomyces cerevisiae S288c	3	0.0949	0.0071	10.5329	0.0071
196	6.01	6.01	9.7	gi|6320826	Glc3p [Saccharomyces cerevisiae S288c]	Saccharomyces cerevisiae S288c	3	0.1779	0.0355	5.6206	0.0355
197	6.01	6.01	27.4	gi|6325038	Sar1p [Saccharomyces cerevisiae S288c]	Saccharomyces cerevisiae S288c	3	0.1926	0.3178	5.1921	0.3178
198	6.01	6.01	14	gi|10383757	Apa1p [Saccharomyces cerevisiae S288c]	Saccharomyces cerevisiae S288c	3	0.1765	0.0024	5.6663	0.0024
199	6.01	6.01	11.1	gi|6325146	Car1p [Saccharomyces cerevisiae S288c]	Saccharomyces cerevisiae S288c	3	0.2644	0.0037	3.7818	0.0037
200	6	6.02	24.2	gi|6320910	Rgi1p [Saccharomyces cerevisiae S288c]	Saccharomyces cerevisiae S288c	3	0.5771	0.2104	1.7327	0.2104
201	6	6	26	gi|6319587	Ysa1p [Saccharomyces cerevisiae S288c]	Saccharomyces cerevisiae S288c	3	0.3296	0.0399	3.0337	0.0399
202	6	6	57.9	gi|6324696	Pfy1p [Saccharomyces cerevisiae S288c]	Saccharomyces cerevisiae S288c	3	0.1698		5.8888
203	6	6	24.2	gi|6320535	Skp1p [Saccharomyces cerevisiae S288c]	Saccharomyces cerevisiae S288c	3	0.2243	0.0072	4.4593	0.0072
204	6	6	26.2	gi|6322138	Mmf1p [Saccharomyces cerevisiae S288c]	Saccharomyces cerevisiae S288c	5	0.4268	0.0454	2.3431	0.0454
205	6	6	10.5	gi|6320303	Grx3p [Saccharomyces cerevisiae S288c]	Saccharomyces cerevisiae S288c	3	0.2634	0.4375	3.7959	0.4375
206	6	6	38.8	gi|9755326	hypothetical protein YBR085C-A [Saccharomyces cerevisiae S288c]	Saccharomyces cerevisiae S288c	3	0.3558	0.0952	2.8107	0.0952
207	6	6	15.4	gi|6324429	Rib4p [Saccharomyces cerevisiae S288c]	Saccharomyces cerevisiae S288c	3	0.1213		8.2458
208	6	6	25.6	gi|6320846	Ntf2p [Saccharomyces cerevisiae S288c]	Saccharomyces cerevisiae S288c	4	0.4067	0.0707	2.4589	0.0707
209	6	6	14.9	gi|6320607	Hpt1p [Saccharomyces cerevisiae S288c]	Saccharomyces cerevisiae S288c	3	0.2681	0.0081	3.7297	0.0081
210	5.51	7.6	29.2	gi|6319849	Ycp4p [Saccharomyces cerevisiae S288c]	Saccharomyces cerevisiae S288c	4	0.3616	0.0361	2.7657	0.0361
211	5.22	5.24	10.9	gi|6321679	Pfk1p [Saccharomyces cerevisiae S288c]	Saccharomyces cerevisiae S288c	3	0.3074	0.0696	3.2533	0.0696
212	5.19	5.19	22.8	gi|6320078	Hnt1p [Saccharomyces cerevisiae S288c]	Saccharomyces cerevisiae S288c	4	0.4673	0.2111	2.1401	0.2111
213	5.08	5.08	24	gi|6322652	Ykt6p [Saccharomyces cerevisiae S288c]	Saccharomyces cerevisiae S288c	3	0.2953	0.0049	3.3863	0.0049
214	4.98	4.98	16.2	gi|6323768	Ade17p [Saccharomyces cerevisiae S288c]	Saccharomyces cerevisiae S288c	3	0.4901	0.5462	2.0402	0.5462
215	4.88	4.88	25.3	gi|6321987	Egd2p [Saccharomyces cerevisiae S288c]	Saccharomyces cerevisiae S288c	3	0.1151	0.1096	8.6868	0.1096
216	4.84	4.84	34.5	gi|6324463	Zeo1p [Saccharomyces cerevisiae S288c]	Saccharomyces cerevisiae S288c	4	0.4921	0.3454	2.0323	0.3454
217	4.8	4.8	19.5	gi|6319435	hypothetical protein YBL036C [Saccharomyces cerevisiae S288c]	Saccharomyces cerevisiae S288c	3	0.365	0.0197	2.7396	0.0197
218	4.79	58.88	67.1	gi|6323004	Ssa2p [Saccharomyces cerevisiae S288c]	Saccharomyces cerevisiae S288c	44	0.01		100
219	4.74	4.74	13.4	gi|6321023	Tmt1p [Saccharomyces cerevisiae S288c]	Saccharomyces cerevisiae S288c	3	0.2884	0.3582	3.4672	0.3582
220	4.64	4.64	40.5	gi|6325033	Gre1p [Saccharomyces cerevisiae S288c]	Saccharomyces cerevisiae S288c	4	0.0685	0.0849	14.6084	0.0849
221	4.37	4.38	11.1	gi|6321376	Pyc1p [Saccharomyces cerevisiae S288c]	Saccharomyces cerevisiae S288c	2	0.1497	0.1406	6.6793	0.1406
222	4.29	4.3	34.2	gi|6321879	Rtc3p [Saccharomyces cerevisiae S288c]	Saccharomyces cerevisiae S288c	4	0.4765	0.0488	2.0985	0.0488
223	4.29	4.29	15.4	gi|6323967	Gas1p [Saccharomyces cerevisiae S288c]	Saccharomyces cerevisiae S288c	2	0.3073	0.3313	3.2539	0.3313
224	4.26	4.27	14.5	gi|81358765	Uth1p [Saccharomyces cerevisiae S288c]	Saccharomyces cerevisiae S288c	2	0.2135	0.3679	4.6833	0.3679
225	4.22	4.22	39.5	gi|6321930	hypothetical protein YHR138C [Saccharomyces cerevisiae S288c]	Saccharomyces cerevisiae S288c	2	0.4132	0.0569	2.4202	0.0569
226	4.21	4.23	12	gi|6319527	hypothetical protein YBR053C [Saccharomyces cerevisiae S288c]	Saccharomyces cerevisiae S288c	3	0.3737	0.2231	2.6759	0.2231
227	4.19	4.19	12.4	gi|6324758	Ser1p [Saccharomyces cerevisiae S288c]	Saccharomyces cerevisiae S288c	3	0.1697		5.8915
228	4.16	4.18	6.9	gi|6323821	Ald3p [Saccharomyces cerevisiae S288c]	Saccharomyces cerevisiae S288c	2	0.2167	0.0002	4.6148	0.0002
229	4.13	69.09	55	gi|6325016	Hsp82p [Saccharomyces cerevisiae S288c]	Saccharomyces cerevisiae S288c	44	0.1165	0.4326	8.5811	0.4326
231	4.08	10.91	10.2	gi|6321837	Aap1p [Saccharomyces cerevisiae S288c]	Saccharomyces cerevisiae S288c	5	0.3285	0.0199	3.0437	0.0199
232	4.08	4.08	11.4	gi|6322608	Bat2p [Saccharomyces cerevisiae S288c]	Saccharomyces cerevisiae S288c	2	0.1933	0.0449	5.1725	0.0449
233	4.05	4.05	13	gi|6321456	Uga1p [Saccharomyces cerevisiae S288c]	Saccharomyces cerevisiae S288c	2	0.213	0.3209	4.6955	0.3209
234	4.05	4.05	24.2	gi|6320801	Hyp2p [Saccharomyces cerevisiae S288c]	Saccharomyces cerevisiae S288c	2	0.2353	0.1019	4.2495	0.1019
235	4.04	4.04	14.5	gi|6325430	hypothetical protein YPR172W [Saccharomyces cerevisiae S288c]	Saccharomyces cerevisiae S288c	2	0.1229	0.4471	8.1356	0.4471
236	4.02	4.02	38	gi|6323829	Sip18p [Saccharomyces cerevisiae S288c]	Saccharomyces cerevisiae S288c	4	0.1245	0.1897	8.0309	0.1897
237	4	28.09	61.9	gi|6320304	Bmh2p [Saccharomyces cerevisiae S288c]	Saccharomyces cerevisiae S288c	19	0.2377		4.2078
238	4	8.03	25.3	gi|6324694	Gcy1p [Saccharomyces cerevisiae S288c]	Saccharomyces cerevisiae S288c	4	0.2383	0.2202	4.1958	0.2202
239	4	6	11.1	gi|6323246	Cpr6p [Saccharomyces cerevisiae S288c]	Saccharomyces cerevisiae S288c	7	0.2343	0.0501	4.2681	0.0501
240	4	4.03	13.4	gi|6323619	Apt1p [Saccharomyces cerevisiae S288c]	Saccharomyces cerevisiae S288c	2	0.2817	0.0501	3.5501	0.0501
241	4	4.03	18.4	gi|6321798	Rpl27ap [Saccharomyces cerevisiae S288c]	Saccharomyces cerevisiae S288c	2	0.0939	0.0427	10.6518	0.0427
242	4	4.02	11	gi|6323554	Tub1p [Saccharomyces cerevisiae S288c]	Saccharomyces cerevisiae S288c	2	0.13		7.6939
243	4	4.01	11.1	gi|6323891	Rna1p [Saccharomyces cerevisiae S288c]	Saccharomyces cerevisiae S288c	2	0.01		100
244	4	4.01	11.5	gi|37362677	Aat2p [Saccharomyces cerevisiae S288c]	Saccharomyces cerevisiae S288c	2	0.1691	0.1459	5.9138	0.1459
245	4	4	20.2	gi|6320033	Sfa1p [Saccharomyces cerevisiae S288c]	Saccharomyces cerevisiae S288c	2	0.2476	0.0469	4.0389	0.0469
246	4	4	16.3	gi|6324055	Gor1p [Saccharomyces cerevisiae S288c]	Saccharomyces cerevisiae S288c	2	0.2049	0.0399	4.8802	0.0399
247	4	4	12.9	gi|6323561	hypothetical protein YML079W [Saccharomyces cerevisiae S288c]	Saccharomyces cerevisiae S288c	2	0.4746	0.1609	2.1072	0.1609
248	4	4	5.8	gi|6320765	Dsf1p [Saccharomyces cerevisiae S288c]	Saccharomyces cerevisiae S288c	2	0.267	0.2672	3.7447	0.2672
249	4	4	16.8	gi|6320157	Npc2p [Saccharomyces cerevisiae S288c]	Saccharomyces cerevisiae S288c	2	0.5589	0.1257	1.7893	0.1257
250	4	4	12.8	gi|6320117	hypothetical protein YDL086W [Saccharomyces cerevisiae S288c]	Saccharomyces cerevisiae S288c	2	0.269	0.1285	3.7181	0.1285
251	4	4	5.9	gi|6320103	Get3p [Saccharomyces cerevisiae S288c]	Saccharomyces cerevisiae S288c	2	0.2073	0.153	4.8243	0.153
252	4	4	11.9	gi|6320066	Rdi1p [Saccharomyces cerevisiae S288c]	Saccharomyces cerevisiae S288c	2	0.198	0.1178	5.0505	0.1178
253	4	4	8.3	gi|6319413	Shp1p [Saccharomyces cerevisiae S288c]	Saccharomyces cerevisiae S288c	2	0.1595	0.1166	6.268	0.1166
254	4	4	12.7	gi|6325273	Tif6p [Saccharomyces cerevisiae S288c]	Saccharomyces cerevisiae S288c	2	0.1948	0.2949	5.1334	0.2949
255	4	4	8.5	gi|6324169	Ygp1p [Saccharomyces cerevisiae S288c]	Saccharomyces cerevisiae S288c	2	0.3201	0.0551	3.1236	0.0551
256	4	4	35.2	gi|6324085	Sui1p [Saccharomyces cerevisiae S288c]	Saccharomyces cerevisiae S288c	2	0.4859		2.0579
257	4	4	22.6	gi|6323754	Spg4p [Saccharomyces cerevisiae S288c]	Saccharomyces cerevisiae S288c	2	0.1126	0.2448	8.8822	0.2448
258	4	4	8.7	gi|6323371	Rpp0p [Saccharomyces cerevisiae S288c]	Saccharomyces cerevisiae S288c	2	0.1945	0.054	5.1401	0.054
259	3.89	3.89	17.4	gi|6319966	Ypd1p [Saccharomyces cerevisiae S288c]	Saccharomyces cerevisiae S288c	2	0.3545	0.0714	2.8211	0.0714
260	3.88	3.88	8.9	gi|6319456	Ach1p [Saccharomyces cerevisiae S288c]	Saccharomyces cerevisiae S288c	3	0.4164	0.0379	2.4013	0.0379
261	3.77	3.78	11.4	gi|6323474	Rps1ap [Saccharomyces cerevisiae S288c]	Saccharomyces cerevisiae S288c	2	0.1044	0.1887	9.5793	0.1887
262	3.74	3.78	13.5	gi|6324742	Gln4p [Saccharomyces cerevisiae S288c]	Saccharomyces cerevisiae S288c	2	0.268	0.4304	3.732	0.4304
263	3.74	3.76	14.2	gi|6319556	Ubc4p [Saccharomyces cerevisiae S288c]	Saccharomyces cerevisiae S288c	2	0.3568	0.0655	2.8029	0.0655
264	3.68	3.68	10.4	gi|6320077	Cdc48p [Saccharomyces cerevisiae S288c]	Saccharomyces cerevisiae S288c	3	0.1095		9.1315
265	3.66	3.66	9.1	gi|6324515	hypothetical protein YOL057W [Saccharomyces cerevisiae S288c]	Saccharomyces cerevisiae S288c	2	0.4887	0.3576	2.0463	0.3576
266	3.55	5.59	9.6	gi|6322505	Ssc1p [Saccharomyces cerevisiae S288c]	Saccharomyces cerevisiae S288c	3	0.2249	0.0484	4.4466	0.0484
267	3.55	3.56	7.1	gi|6325112	Kes1p [Saccharomyces cerevisiae S288c]	Saccharomyces cerevisiae S288c	2	0.141	0.2301	7.0933	0.2301
268	3.5	3.5	6.6	gi|6321498	Ade6p [Saccharomyces cerevisiae S288c]	Saccharomyces cerevisiae S288c	2	0.251	0.0126	3.9845	0.0126
269	3.49	3.5	49	gi|6320720	Grx2p [Saccharomyces cerevisiae S288c]	Saccharomyces cerevisiae S288c	3	0.6024	0.8898	1.6601	0.8898
270	3.47	16.56	28	gi|6325403	Asn1p [Saccharomyces cerevisiae S288c]	Saccharomyces cerevisiae S288c	9	0.2491	0.0171	4.015	0.0171
271	3.43	3.43	3.3	gi|6322870	hypothetical protein YKR018C [Saccharomyces cerevisiae S288c]	Saccharomyces cerevisiae S288c	2	0.1739	0.5456	5.7502	0.5456
272	3.38	3.38	5.1	gi|6324993	Fum1p [Saccharomyces cerevisiae S288c]	Saccharomyces cerevisiae S288c	2	0.4133	0.1597	2.4196	0.1597
273	3.36	3.36	16.3	gi|6324048	Hch1p [Saccharomyces cerevisiae S288c]	Saccharomyces cerevisiae S288c	2	0.4135		2.4185
274	3.3	3.3	7.7	gi|6323861	Pfk2p [Saccharomyces cerevisiae S288c]	Saccharomyces cerevisiae S288c	2	0.2543	0.3007	3.9322	0.3007
275	3.3	3.3	28.7	gi|6322910	Rps21ap [Saccharomyces cerevisiae S288c]	Saccharomyces cerevisiae S288c	2	0.1689	0.0354	5.9213	0.0354
276	3.28	3.3	11.3	gi|6322699	Mcr1p [Saccharomyces cerevisiae S288c]	Saccharomyces cerevisiae S288c	2	0.2004	0.0927	4.9889	0.0927
277	3.24	3.24	7.4	gi|6321429	Leu1p [Saccharomyces cerevisiae S288c]	Saccharomyces cerevisiae S288c	2	0.4587	0.3299	2.1801	0.3299
278	3.22	3.22	22.4	gi|6324899	Pro2p [Saccharomyces cerevisiae S288c]	Saccharomyces cerevisiae S288c	2	0.2032	0.5911	4.9206	0.5911
279	3.17	3.19	15.2	gi|6323237	Sec13p [Saccharomyces cerevisiae S288c]	Saccharomyces cerevisiae S288c	2	0.2079	0.0595	4.8109	0.0595
280	3	4.65	11.7	gi|6325317	Aro7p [Saccharomyces cerevisiae S288c]	Saccharomyces cerevisiae S288c	3	0.2693	0.0726	3.7134	0.0726
281	2.84	63.98	81.3	gi|6322468	Tdh2p [Saccharomyces cerevisiae S288c]	Saccharomyces cerevisiae S288c	133	0.2485		4.0248
282	2.84	2.85	15.5	gi|6325126	Rpl5p [Saccharomyces cerevisiae S288c]	Saccharomyces cerevisiae S288c	2	0.1916	0.049	5.2192	0.049
283	2.75	2.77	9.5	gi|6320242	Krs1p [Saccharomyces cerevisiae S288c]	Saccharomyces cerevisiae S288c	2	0.183		5.465
284	2.66	2.67	34	gi|6320276	Paa1p [Saccharomyces cerevisiae S288c]	Saccharomyces cerevisiae S288c	2	0.2409	0.4278	4.1506	0.4278
285	2.65	2.65	8.3	gi|6324109	Ade12p [Saccharomyces cerevisiae S288c]	Saccharomyces cerevisiae S288c	2	0.2361	0.1314	4.2352	0.1314
286	2.63	2.63	20.3	gi|6319267	Aim2p [Saccharomyces cerevisiae S288c]	Saccharomyces cerevisiae S288c	1	0.2434	0.0145	4.108	0.0145
287	2.56	2.58	6.5	gi|6321807	Ded81p [Saccharomyces cerevisiae S288c]	Saccharomyces cerevisiae S288c	2	0.1824	0.0091	5.4816	0.0091
288	2.55	4.64	22.4	gi|116006500	Dcs2p [Saccharomyces cerevisiae S288c]	Saccharomyces cerevisiae S288c	4	0.8898	0.9399	1.1238	0.9399
289	2.5	2.5	6.5	gi|6323873	Gua1p [Saccharomyces cerevisiae S288c]	Saccharomyces cerevisiae S288c	2	0.2592	0.0474	3.8576	0.0474
290	2.48	2.48	35.4	gi|6325319	Fcy1p [Saccharomyces cerevisiae S288c]	Saccharomyces cerevisiae S288c	2	0.3194		3.1313
291	2.47	2.47	13.3	gi|18702303	Wwm1p [Saccharomyces cerevisiae S288c]	Saccharomyces cerevisiae S288c	2	0.1179	0.4357	8.4819	0.4357
292	2.4	2.4	8.6	gi|37362658	Ssz1p [Saccharomyces cerevisiae S288c]	Saccharomyces cerevisiae S288c	1	0.3729	0.3352	2.6818	0.3352
293	2.37	2.92	7.1	gi|6320372	Cdc37p [Saccharomyces cerevisiae S288c]	Saccharomyces cerevisiae S288c	2	0.3347	0.0962	2.9875	0.0962
294	2.36	2.36	8.8	gi|6323011	Dps1p [Saccharomyces cerevisiae S288c]	Saccharomyces cerevisiae S288c	1	0.1101	0.0293	9.0843	0.0293
295	2.31	33.17	47	gi|6324120	Ssb2p [Saccharomyces cerevisiae S288c]	Saccharomyces cerevisiae S288c	21	0.2348		4.2589
296	2.3	2.3	8.7	gi|6320881	Mxr1p [Saccharomyces cerevisiae S288c]	Saccharomyces cerevisiae S288c	1	0.478	0.2451	2.0923	0.2451
297	2.26	2.26	16.8	gi|6322929	Ecm4p [Saccharomyces cerevisiae S288c]	Saccharomyces cerevisiae S288c	1
298	2.2	4.25	20.4	gi|6320510	Cpr5p [Saccharomyces cerevisiae S288c]	Saccharomyces cerevisiae S288c	2	0.3263		3.0645
299	2.1	2.11	21.6	gi|6320297	Ubc13p [Saccharomyces cerevisiae S288c]	Saccharomyces cerevisiae S288c	1	0.3166	0.1909	3.1586	0.1909
300	2.1	2.1	6.3	gi|10383761	His4p [Saccharomyces cerevisiae S288c]	Saccharomyces cerevisiae S288c	1	0.212	0.6035	4.716	0.6035
301	2.08	2.1	9.8	gi|6322866	Ypt52p [Saccharomyces cerevisiae S288c]	Saccharomyces cerevisiae S288c	1	0.3524	0.0603	2.8379	0.0603
302	2.08	2.08	36.3	gi|6323208	hypothetical protein YLR179C [Saccharomyces cerevisiae S288c]	Saccharomyces cerevisiae S288c	1	0.5296	0.0984	1.8881	0.0984
303	2.07	2.09	5.9	gi|6319806	Pdi1p [Saccharomyces cerevisiae S288c]	Saccharomyces cerevisiae S288c	1	0.2813	0.2055	3.5549	0.2055
304	2.07	2.08	8.5	gi|6323964	Scw10p [Saccharomyces cerevisiae S288c]	Saccharomyces cerevisiae S288c	1	0.2416		4.1398
305	2.06	7.11	26	gi|6320064	Arf2p [Saccharomyces cerevisiae S288c]	Saccharomyces cerevisiae S288c	5	0.1304		7.6688
306	2.05	2.06	18.4	gi|6321333	Arc1p [Saccharomyces cerevisiae S288c]	Saccharomyces cerevisiae S288c	1	0.3337	0.2516	2.9971	0.2516
307	2.04	2.05	14.4	gi|6321839	Fsh1p [Saccharomyces cerevisiae S288c]	Saccharomyces cerevisiae S288c	1	0.2658	0.0483	3.7629	0.0483
308	2.04	2.04	5	gi|6324291	Idh1p [Saccharomyces cerevisiae S288c]	Saccharomyces cerevisiae S288c	1	0.3817	0.113	2.6199	0.113
309	2.03	2.08	8.4	gi|6322581	Atp2p [Saccharomyces cerevisiae S288c]	Saccharomyces cerevisiae S288c	1	0.35		2.8573
310	2.03	2.03	6.3	gi|6319931	Abp1p [Saccharomyces cerevisiae S288c]	Saccharomyces cerevisiae S288c	1	0.1455	0.0503	6.8705	0.0503
311	2.02	2.02	14.8	gi|6322685	Pir3p [Saccharomyces cerevisiae S288c]	Saccharomyces cerevisiae S288c	2	0.304		3.2896
312	2.01	2.04	4.6	gi|14627173	Bbc1p [Saccharomyces cerevisiae S288c]	Saccharomyces cerevisiae S288c	1	0.1828		5.4717
313	2.01	2.03	13.8	gi|37362656	hypothetical protein YGR201C [Saccharomyces cerevisiae S288c]	Saccharomyces cerevisiae S288c	1	0.2936	0.0692	3.4061	0.0692
314	2.01	2.01	6.5	gi|6321995	Ppx1p [Saccharomyces cerevisiae S288c]	Saccharomyces cerevisiae S288c	1	0.2577		3.88
315	2.01	2.01	8.7	gi|6323391	Ade13p [Saccharomyces cerevisiae S288c]	Saccharomyces cerevisiae S288c	1	0.277		3.6105
316	2.01	2.01	20.5	gi|6323067	Cox12p [Saccharomyces cerevisiae S288c]	Saccharomyces cerevisiae S288c	1	0.2144		4.6649
317	2	4	18.6	gi|6319526	Rfs1p [Saccharomyces cerevisiae S288c]	Saccharomyces cerevisiae S288c	2	0.2562		3.9028
318	2	4	24	gi|6323090	Rpl22ap [Saccharomyces cerevisiae S288c]	Saccharomyces cerevisiae S288c	2
319	2	2.93	7.6	gi|9864778	Abp140p [Saccharomyces cerevisiae S288c]	Saccharomyces cerevisiae S288c	2	0.2682		3.7292
320	2	2.05	11.8	gi|6324850	Caf20p [Saccharomyces cerevisiae S288c]	Saccharomyces cerevisiae S288c	1	0.3203		3.1223
321	2	2.03	5.2	gi|6322569	Cpa2p [Saccharomyces cerevisiae S288c]	Saccharomyces cerevisiae S288c	1	0.4063		2.4611
322	2	2.03	8.1	gi|6321834	Dog1p [Saccharomyces cerevisiae S288c]	Saccharomyces cerevisiae S288c	1	0.2263		4.419
323	2	2.02	11.3	gi|6320478	Glo2p [Saccharomyces cerevisiae S288c]	Saccharomyces cerevisiae S288c	1	0.1007		9.9271
324	2	2.02	9.9	gi|6319603	Vma2p [Saccharomyces cerevisiae S288c]	Saccharomyces cerevisiae S288c	1
325	2	2.02	4.7	gi|6322116	Ser33p [Saccharomyces cerevisiae S288c]	Saccharomyces cerevisiae S288c	1	0.2606		3.837
326	2	2.02	5.4	gi|6320596	Rvs167p [Saccharomyces cerevisiae S288c]	Saccharomyces cerevisiae S288c	1	0.162		6.1741
327	2	2.02	8.3	gi|6323201	Dph5p [Saccharomyces cerevisiae S288c]	Saccharomyces cerevisiae S288c	1	0.2413		4.1442
328	2	2.02	2.2	gi|82795241	Ape3p [Saccharomyces cerevisiae S288c]	Saccharomyces cerevisiae S288c	1	0.3835		2.6079
329	2	2.01	6.4	gi|6321301	Sec27p [Saccharomyces cerevisiae S288c]	Saccharomyces cerevisiae S288c	1	0.127		7.8718
330	2	2.01	5.5	gi|6323955	Prc1p [Saccharomyces cerevisiae S288c]	Saccharomyces cerevisiae S288c	2	0.01		100
331	2	2.01	4.1	gi|6322770	Vma5p [Saccharomyces cerevisiae S288c]	Saccharomyces cerevisiae S288c	1	0.0555		18.0146
332	2	2.01	3.4	gi|6321940	Crp1p [Saccharomyces cerevisiae S288c]	Saccharomyces cerevisiae S288c	1	0.1385		7.2216
333	2	2.01	3.7	gi|6320935	Trp2p [Saccharomyces cerevisiae S288c]	Saccharomyces cerevisiae S288c	1	0.2592		3.8573
334	2	2	12.9	gi|6324318	hypothetical protein YNL010W [Saccharomyces cerevisiae S288c]	Saccharomyces cerevisiae S288c	1	0.1992		5.0193
335	2	2	4.4	gi|6324042	Sec21p [Saccharomyces cerevisiae S288c]	Saccharomyces cerevisiae S288c	1	0.1035		9.6626
336	2	2	10.1	gi|6325421	Tif3p [Saccharomyces cerevisiae S288c]	Saccharomyces cerevisiae S288c	1	0.2809		3.5602
337	2	2	10.2	gi|6324083	Vps75p [Saccharomyces cerevisiae S288c]	Saccharomyces cerevisiae S288c	1	0.1474		6.7856
338	2	2	35.3	gi|6323828	Pai3p [Saccharomyces cerevisiae S288c]	Saccharomyces cerevisiae S288c	1	0.4505		2.2197
339	2	2	4.4	gi|6323335	Aco1p [Saccharomyces cerevisiae S288c]	Saccharomyces cerevisiae S288c	1	0.3006		3.327
340	2	2	13.8	gi|6322583	Rps5p [Saccharomyces cerevisiae S288c]	Saccharomyces cerevisiae S288c	1	0.1603		6.2371
341	2	2	24.1	gi|6321351	Mms2p [Saccharomyces cerevisiae S288c]	Saccharomyces cerevisiae S288c	1	0.2898		3.4512
342	2	2	4.8	gi|6320764	Dld3p [Saccharomyces cerevisiae S288c]	Saccharomyces cerevisiae S288c	1	0.2659		3.7612
343	2	2	21.5	gi|6320268	Aim7p [Saccharomyces cerevisiae S288c]	Saccharomyces cerevisiae S288c	1	0.1991		5.0217
344	2	2	4.3	gi|6325229	Erg10p [Saccharomyces cerevisiae S288c]	Saccharomyces cerevisiae S288c	1	0.1403		7.1264
345	2	2	12	gi|6324445	Rpl25p [Saccharomyces cerevisiae S288c]	Saccharomyces cerevisiae S288c	1	0.2126		4.7047
346	2	2	8.2	gi|6324321	Sis1p [Saccharomyces cerevisiae S288c]	Saccharomyces cerevisiae S288c	1	0.2919		3.4256
347	2	2	9.7	gi|6322341	Rpe1p [Saccharomyces cerevisiae S288c]	Saccharomyces cerevisiae S288c	1	0.2223		4.4982
348	2	2	15.2	gi|6321408	Rpl30p [Saccharomyces cerevisiae S288c]	Saccharomyces cerevisiae S288c	1	0.1945		5.1426
349	2	2	10.6	gi|6320695	Rib3p [Saccharomyces cerevisiae S288c]	Saccharomyces cerevisiae S288c	1	0.3918		2.5526
350	2	2	29.1	gi|6320590	Rpp2bp [Saccharomyces cerevisiae S288c]	Saccharomyces cerevisiae S288c	1	0.1551		6.4487
351	2	2	15.3	gi|6320093	Tma17p [Saccharomyces cerevisiae S288c]	Saccharomyces cerevisiae S288c	1	0.206		4.8545
352	2	2	12	gi|6319641	Arl1p [Saccharomyces cerevisiae S288c]	Saccharomyces cerevisiae S288c	1	0.01		100
353	2	2	9.2	gi|6319315	Efb1p [Saccharomyces cerevisiae S288c]	Saccharomyces cerevisiae S288c	1	0.1634		6.1182
354	2	2	3.2	gi|14318497	Frs2p [Saccharomyces cerevisiae S288c]	Saccharomyces cerevisiae S288c	1	0.2696		3.7085
355	2	2	12.3	gi|6325445	Rpo26p [Saccharomyces cerevisiae S288c]	Saccharomyces cerevisiae S288c	1
356	2	2	11.3	gi|6324534	Rpp2ap [Saccharomyces cerevisiae S288c]	Saccharomyces cerevisiae S288c	1	0.2017		4.9591
357	2	2	2.5	gi|6324328	Cit1p [Saccharomyces cerevisiae S288c]	Saccharomyces cerevisiae S288c	1	0.5864		1.7053
358	2	2	4.3	gi|6324231	Ras2p [Saccharomyces cerevisiae S288c]	Saccharomyces cerevisiae S288c	1	0.4416		2.2647
359	2	2	3.2	gi|6323932	Dsk2p [Saccharomyces cerevisiae S288c]	Saccharomyces cerevisiae S288c	1	0.3099		3.2268
360	2	2	3.9	gi|6323402	Arc18p [Saccharomyces cerevisiae S288c]	Saccharomyces cerevisiae S288c	1	0.188		5.3197
361	2	2	13.2	gi|6323229	Yke2p [Saccharomyces cerevisiae S288c]	Saccharomyces cerevisiae S288c	1	0.3442		2.9049
362	2	2	5.8	gi|6322927	Aim29p [Saccharomyces cerevisiae S288c]	Saccharomyces cerevisiae S288c	1	0.4982		2.0074
363	2	2	5.8	gi|6322847	Rpl14ap [Saccharomyces cerevisiae S288c]	Saccharomyces cerevisiae S288c	1	0.1592		6.2803
364	2	2	5	gi|6322534	Mog1p [Saccharomyces cerevisiae S288c]	Saccharomyces cerevisiae S288c	1	0.206		4.8541
365	2	2	7.3	gi|6322485	Bna1p [Saccharomyces cerevisiae S288c]	Saccharomyces cerevisiae S288c	1	0.2324		4.303
366	2	2	3.8	gi|6321853	Rpp1p [Saccharomyces cerevisiae S288c]	Saccharomyces cerevisiae S288c	1
367	2	2	7.6	gi|6321457	Vma7p [Saccharomyces cerevisiae S288c]	Saccharomyces cerevisiae S288c	1	0.3927		2.5466
368	2	2	4.5	gi|6320376	Hsp42p [Saccharomyces cerevisiae S288c]	Saccharomyces cerevisiae S288c	1	0.0995		10.0492
369	2	2	4.6	gi|6320269	Rps13p [Saccharomyces cerevisiae S288c]	Saccharomyces cerevisiae S288c	1	0.1599		6.2555
370	2	2	1.6	gi|330443530	Rad4p [Saccharomyces cerevisiae S288c]	Saccharomyces cerevisiae S288c	1	0.3991		2.5059
372	1.92	2	1.7	gi|6322286	Swi3p [Saccharomyces cerevisiae S288c]	Saccharomyces cerevisiae S288c	1	0.1294		7.7289
373	1.92	2	1.2	gi|6320553	Svf1p [Saccharomyces cerevisiae S288c]	Saccharomyces cerevisiae S288c	1	0.2229		4.4854
375	1.89	6.02	9.4	gi|6319569	Pho5p [Saccharomyces cerevisiae S288c]	Saccharomyces cerevisiae S288c	3	0.2886		3.4656
376	1.75	1.76	5.6	gi|6320334	Sac6p [Saccharomyces cerevisiae S288c]	Saccharomyces cerevisiae S288c	2	0.1701	0.0675	5.879	0.0675
377	1.73	1.79	4.8	gi|6323278	Yef3p [Saccharomyces cerevisiae S288c]	Saccharomyces cerevisiae S288c	1	0.2017		4.9572
378	1.58	1.58	13.2	gi|6324669	Rki1p [Saccharomyces cerevisiae S288c]	Saccharomyces cerevisiae S288c	2	0.3852	0.1258	2.5959	0.1258
379	1.54	1.54	9	gi|6324508	Met22p [Saccharomyces cerevisiae S288c]	Saccharomyces cerevisiae S288c	1	0.3426		2.9189
380	1.54	1.54	6.2	gi|6324637	Rpl3p [Saccharomyces cerevisiae S288c]	Saccharomyces cerevisiae S288c	1	0.2537		3.9409
381	1.51	1.51	2.8	gi|6321644	hypothetical protein YGR205W [Saccharomyces cerevisiae S288c]	Saccharomyces cerevisiae S288c	1	0.3394		2.9464
382	1.48	1.48	16.3	gi|6321004	hypothetical protein YER156C [Saccharomyces cerevisiae S288c]	Saccharomyces cerevisiae S288c	1	0.2805	0.6826	3.5647	0.6826
383	1.48	1.48	3.8	gi|330443730	Arg1p [Saccharomyces cerevisiae S288c]	Saccharomyces cerevisiae S288c	1
384	1.41	1.41	8.6	gi|6320991	Ddi1p [Saccharomyces cerevisiae S288c]	Saccharomyces cerevisiae S288c	1	0.184		5.4338
385	1.38	1.38	10.3	gi|6323175	Spe4p [Saccharomyces cerevisiae S288c]	Saccharomyces cerevisiae S288c	1	0.3148		3.1766
386	1.36	1.37	7.5	gi|86559466	Ctt1p [Saccharomyces cerevisiae S288c]	Saccharomyces cerevisiae S288c	1	0.2444	0.6452	4.0911	0.6452
388	1.28	1.28	3.3	gi|6323045	Meu1p [Saccharomyces cerevisiae S288c]	Saccharomyces cerevisiae S288c	1	0.0714		14.0029
389	1.22	1.23	6.8	gi|6323504	hypothetical protein YML131W [Saccharomyces cerevisiae S288c]	Saccharomyces cerevisiae S288c	1	0.2024	0.1052	4.941	0.1052
390	1.13	1.13	3.2	gi|6324028	Rpl18bp [Saccharomyces cerevisiae S288c]	Saccharomyces cerevisiae S288c	1	0.2551		3.9202
391	1.08	1.08	10.9	gi|14318481	Tub2p [Saccharomyces cerevisiae S288c]	Saccharomyces cerevisiae S288c	1	0.1642	0.1103	6.0908	0.1103
392	1.01	5.26	18.9	gi|6319646	Sse2p [Saccharomyces cerevisiae S288c]	Saccharomyces cerevisiae S288c	3	0.3673		2.7228
