# Supplementary material for: Glucose induces rapid changes in the secretome of Saccharomyces cerevisiae
Source: Proteome Sci. 2014 Feb 12;12:9. doi: 10.1186/1477-5956-12-9 (PMC3927832; doi:10.1186/1477-5956-12-9)
Supplement: Additional file 6 — Peptide summary information for iTRAQ2. [file 1477-5956-12-9-S6.xlsx]

## Sheet: Peptide Summary
Supplemental File 6. Peptides Summary
N: Protein ID number
Assession: Assession number from NCBI.
Unused: Unused protein score.
Total: Total protein score.
%Cov: The number of matching amino acid from the identified peptides divided by the total number of amino acids in the sequence
%Cov(50):The number of matching amino acid from the identified peptides having confidence greater than or equal to 50 divided by the total number of amino acids in the sequence
%Cov(95):The number of matching amino acid from the identified peptides having confidence greater than or equal to 95 divided by the total number of amino acids in the sequence
Used: Used protein score.
Annotation: Auto in this column means that the program sets the status. If the user sets the status, auto will be replaced by mannual.
Contrib: contribution. The contribution of each peptide to the unused protein score.
Conf: confidence. The confidence of the identified peptide.
Sequence:Identified peptide sequence.
Modifications: peptide modifications found by the software.
dMass: The difference between prec MW and theor MW.
Prec MW: precurser MW.
Prec m/z: precurser m/z.
Theor MW: Theoretical MW.
Theor m/z: Theoretical m/z.
Theor z:Theoritical charge of the fragmented ion.
Sc: peptide score.
Spectrum:Spectrum represents Data Set.Chromatogram Name.MS/MS Job Run.Fraction.MS/MS Spectrum.
Time: Retention time.
Peptide Ratios
%Err: % error for the peptide ratio.
Area: The area of the peak 113 and 114
Err: Error measured in the peak area.
N	Unused	Total	%Cov	%Cov(50)	%Cov(95)	Accessions	Names	Used	Annotation	Contrib	Conf	Sequence	Modifications	Cleavages	dMass	Prec MW	Prec m/z	Theor MW	Theor m/z	Theor z	Sc	Spectrum	Specific	Time	PrecursorSignal	PrecursorElution	114:113	%Err 114:113	Area 113	Err 113	Area 114	Err 114	Background
1	132.33	132.33	86.96	81.69	80.32	gi|6321968	Eno2p [Saccharomyces cerevisiae S288c]	0	auto - discordant peptide type	2	99	AADALLLK	Carbamidomethyl@N-term; iTRAQ8plex(K)@8		-0.0135316	1174.71	1175.72	1174.72	1175.73	1	12	3.1.4.43.7	0	4.2	3275.22	4.2	1.20987	0.468979	34049.7	42.95	10422.9	47.08	0
1	132.33	132.33	86.96	81.69	80.32	gi|6321968	Eno2p [Saccharomyces cerevisiae S288c]	0	auto - discordant peptide type	2	99	AAEKNVPLYQHLADLSK	No iTRAQ8plex@N-term; Lys->Ser@4; iTRAQ8plex(K)@17	cleaved A-A@N-term; missed K-N@4	0.0961838	2159.25	2160.26	2159.15	2160.16	1	12	2.1.4.179.6	0	17.8	1072.01	17.8	2.04888	2.21941	655.4	5.55	339.75	6.97	0
1	132.33	132.33	86.96	81.69	80.32	gi|6321968	Eno2p [Saccharomyces cerevisiae S288c]	0	auto - shared MS/MS	2	99	AAGHDGK	iTRAQ8plex@N-term; iTRAQ8plex(K)@7		0.0368463	1262.76	1263.76	1262.72	1263.73	1	11	12.1.13.49.9	0	4.8	7606.26	4.8	1.08444	5.61682	1184.12	11.98	324.89	17.95	0
1	132.33	132.33	86.96	81.69	80.32	gi|6321968	Eno2p [Saccharomyces cerevisiae S288c]	0	auto - discordant peptide type	2	99	AAQDSFAANWGVMVSHR	iTRAQ8plex@N-term; Dethiomethyl(M)@13		0.0218342	2102.08	2103.09	2102.06	2103.07	1	22	1.1.4.112.2	0	11.1	7370.29	11.1	1.33428	1.8364	3431.36	22.11	1158.38	19.92	0
1	132.33	132.33	86.96	81.69	80.32	gi|6321968	Eno2p [Saccharomyces cerevisiae S288c]	0	auto - discordant peptide type	2	99	AILGVSMAAAR	iTRAQ8plex@N-term	cleaved N-A@N-term	-0.0195694	1362.78	1363.78	1362.8	1363.8	1	14	10.1.6.117.8	0	11.6	19571.2	11.6	0.889846	6.20019	1171.23	15.14	263.69	15.99	0
1	132.33	132.33	86.96	81.69	80.32	gi|6321968	Eno2p [Saccharomyces cerevisiae S288c]	0	auto - discordant peptide type	2	99	AMRIGSEVYHNLK	No iTRAQ8plex@N-term; iTRAQ8plex(K)@13	cleaved E-A@N-term; missed R-I@3	0.0199237	1821.01	1822.02	1820.99	1821.99	1	12	5.1.4.142.1	0	14.1	96844.2	14.1	1.9341	0.445252	114778	199.93	56166.3	230.15	0
1	132.33	132.33	86.96	81.69	80.32	gi|6321968	Eno2p [Saccharomyces cerevisiae S288c]	0	auto - shared MS/MS	2	99	ANLDVK	iTRAQ8plex@N-term; iTRAQ8plex(K)@6		-0.0554562	1266.72	1267.73	1266.78	1267.78	1	10	10.1.6.18.3	0	1.7	16375.4	1.7	0.877614	2.76187	2576.15	13.06	572.02	15.53	0
1	132.33	132.33	86.96	81.69	80.32	gi|6321968	Eno2p [Saccharomyces cerevisiae S288c]	0	auto - discordant peptide type	2	99	ASSEFFK	iTRAQ8plex@N-term; iTRAQ8plex(K)@7	cleaved C-A@N-term	-0.0176597	1422.78	1423.79	1422.8	1423.8	1	12	3.1.4.38.3	0	3.7	25921.3	3.7	0.816109	1.76959	35976	88.02	7428.43	130.19	0
1	132.33	132.33	86.96	81.69	80.32	gi|6321968	Eno2p [Saccharomyces cerevisiae S288c]	0	auto - shared MS/MS	2	99	AVDDFLLSLDGTANK	iTRAQ8plex@N-term; iTRAQ8plex(K)@15		0.0255097	2186.23	2187.24	2186.2	2187.21	1	22	2.1.4.225.4	0	22.4	718.67	22.4	0.959399	2.45831	1486.59	6.71	360.85	8.72	0
1	132.33	132.33	86.96	81.69	80.32	gi|6321968	Eno2p [Saccharomyces cerevisiae S288c]	0	auto - discordant peptide type	2	99	AVSKVYAR	iTRAQ8plex@N-term; iTRAQ8plex(K)@4; iTRAQ8plex(Y)@6	cleaved M-A@N-term; missed K-V@4	0.0109632	1805.14	1806.15	1805.13	1806.14	1	13	5.1.4.23.2	0	2.2	29865.9	2.2	3.25043	0.28381	61182.3	101.49	50315.7	115.87	0
1	132.33	132.33	86.96	81.69	80.32	gi|6321968	Eno2p [Saccharomyces cerevisiae S288c]	0	auto - shared MS/MS	2	99	AVYAGENFHHGDK	iTRAQ8plex@N-term; iTRAQ8plex(K)@13		0.0197192	2052.08	2053.09	2052.06	2053.07	1	18	5.1.4.23.8	0	2.2	7082.01	2.2	1.88893	0.550719	21589.7	47.22	10318	52.15	0
1	132.33	132.33	86.96	81.69	80.32	gi|6321968	Eno2p [Saccharomyces cerevisiae S288c]	0	auto - discordant peptide type	2	99	AVYAGENFHHGDKL	Carbamidomethyl@N-term; Deamidated(N)@7; iTRAQ8plex(K)@13	missed K-L@13	-0.000629612	1918.95	1919.95	1918.95	1919.96	1	17	1.1.4.22.7	0	2.1	4955.84	2.1	0.891881	1.68673	6692.63	23.61	1510.22	24.91	0
1	132.33	132.33	86.96	81.69	80.32	gi|6321968	Eno2p [Saccharomyces cerevisiae S288c]	0	auto - discordant peptide type	2	99	CASSEFFK	iTRAQ8plex@N-term; Carbamidomethyl(C)@1; iTRAQ8plex(K)@8	cleaved D-C@N-term	-0.015462	1582.81	1583.82	1582.83	1583.83	1	11	3.1.4.39.3	0	3.8	2153.13	3.8	0.879337	1.54834	6093.48	13.64	1355.68	20.77	0
1	132.33	132.33	86.96	81.69	80.32	gi|6321968	Eno2p [Saccharomyces cerevisiae S288c]	0	auto - shared MS/MS	2	99	DEDKSK	iTRAQ8plex@N-term; iTRAQ8plex(K)@4; iTRAQ8plex(K)@6	missed K-S@4	-0.0111203	1632.93	1633.94	1632.95	1633.95	1	9	12.1.13.8.4	0	0.7	13188.3	0.7	1.287	3.45034	1644.26	13.66	535.41	17.93	0
1	132.33	132.33	86.96	81.69	80.32	gi|6321968	Eno2p [Saccharomyces cerevisiae S288c]	0	auto - shared MS/MS	2	99	DGKYDLDFK	iTRAQ8plex@N-term; iTRAQ8plex(K)@3; iTRAQ8plex(K)@9	missed K-Y@3	-0.0361761	2012.1	2013.11	2012.13	2013.14	1	13	1.1.4.38.3	0	3.7	2956.22	3.7	0.66579	0.722083	6046.56	8.91	1018.55	7.2	0
1	132.33	132.33	86.96	81.69	80.32	gi|6321968	Eno2p [Saccharomyces cerevisiae S288c]	0	auto - discordant peptide type	2	99	DGKYDLDFKNPESDK	iTRAQ8plex@N-term; iTRAQ8plex(K)@3; iTRAQ8plex(K)@9; iTRAQ8plex(K)@15	missed K-Y@3; missed K-N@9	-2.02212	2984.61	2985.62	2986.63	2987.64	1	19	1.1.4.92.1	0	9.1	5964.07	9.1	0.418664	3.56635	21455.1	93.75	2272.65	80.44	0
1	132.33	132.33	86.96	81.69	80.32	gi|6321968	Eno2p [Saccharomyces cerevisiae S288c]	0	auto - discordant peptide type	2	99	DGKYDLDFKNPESDKSK	iTRAQ8plex@N-term; iTRAQ8plex(K)@3; iTRAQ8plex(K)@9; iTRAQ8plex(K)@15; iTRAQ8plex(K)@17	missed K-Y@3; missed K-N@9; missed K-S@15	-3.0539	3502.91	3503.92	3505.96	3506.97	1	16	9.1.6.125.2	0	12.4	7402.52	12.4	0.517668	2.70187	3296.89	9.53	431.81	11.6	0
1	132.33	132.33	86.96	81.69	80.32	gi|6321968	Eno2p [Saccharomyces cerevisiae S288c]	0	auto - discordant peptide type	2	99	DQKAVDDFLLSLDGTANK	No iTRAQ8plex@N-term; Lys->Gly@3; iTRAQ8plex(K)@18	missed K-A@3	-0.234302	2181.87	2182.88	2182.11	2183.11	1	14	9.1.6.234.2	0	23.3	2512.61	23.3	0.488123	11.7094	281.62	5.28	34.78	4.02	0
1	132.33	132.33	86.96	81.69	80.32	gi|6321968	Eno2p [Saccharomyces cerevisiae S288c]	0	auto - discordant peptide type	2	99	DWEAWSHFFK	iTRAQ8plex@N-term; iTRAQ8plex(K)@10	cleaved D-D@N-term	0.0178391	1960.03	1961.03	1960.01	1961.02	1	17	2.1.4.220.3	0	21.9	951.873	21.9	0.381924	4.64404	1958.91	6.24	189.29	8.77	0
1	132.33	132.33	86.96	81.69	80.32	gi|6321968	Eno2p [Saccharomyces cerevisiae S288c]	0	auto - discordant peptide type	2	99	EDDWEAWSHFFK	Glu->pyro-Glu@N-term; iTRAQ8plex(K)@12	cleaved A-E@N-term	0.0186193	1881.88	1882.89	1881.86	1882.87	1	11	3.1.4.236.5	0	23.5	1376.41	23.5	1.22578	1.64646	770.31	6.15	238.9	3.44	0
1	132.33	132.33	86.96	81.69	80.32	gi|6321968	Eno2p [Saccharomyces cerevisiae S288c]	0	auto - discordant peptide type	2	99	FHHGDKL	iTRAQ8plex@N-term; iTRAQ8plex(K)@6	cleaved N-F@N-term; missed K-L@6	-0.00430873	1460.83	1461.84	1460.83	1461.84	1	11	6.1.4.23.1	0	2.2	63300.1	2.2	1.28914	0.532418	137228	175.35	44759	231.34	0
1	132.33	132.33	86.96	81.69	80.32	gi|6321968	Eno2p [Saccharomyces cerevisiae S288c]	0	auto - discordant peptide type	2	99	FRSIVPSGASTGVHEALEMRDEDK	iTRAQ8plex@N-term; iTRAQ8plex(K)@24	cleaved V-F@N-term; missed R-S@2; missed R-D@20	0.0112187	3238.7	3239.7	3238.69	3239.69	1	11	13.1.6.121.1	0	12	18304.3	12	1.03702	2.50748	2835.79	17.24	744.04	18.1	0
1	132.33	132.33	86.96	81.69	80.32	gi|6321968	Eno2p [Saccharomyces cerevisiae S288c]	0	auto - shared MS/MS	2	99	GNPTVEVELTTEK	iTRAQ8plex@N-term; iTRAQ8plex(K)@13		-0.00396136	2024.12	2025.13	2024.13	2025.13	1	19	1.1.4.29.4	0	2.8	1514	2.8	0.853891	1.53499	3577.17	11.05	772.82	11.62	0
1	132.33	132.33	86.96	81.69	80.32	gi|6321968	Eno2p [Saccharomyces cerevisiae S288c]	0	auto - discordant peptide type	2	99	GNPTVEVELTTEKG	iTRAQ8plex@N-term; iTRAQ8plex(K)@13	cleaved G-V@C-term; missed K-G@13	9.29942e-05	2081.15	2082.15	2081.15	2082.15	1	10	3.1.4.96.7	0	9.5	2932.17	9.5	0.745342	4.40177	677.49	7.56	127.76	5.44	0
1	132.33	132.33	86.96	81.69	80.32	gi|6321968	Eno2p [Saccharomyces cerevisiae S288c]	0	auto - discordant peptide type	2	99	GNPTVEVELTTEKGVFR	iTRAQ8plex@N-term; iTRAQ8plex(K)@13	missed K-G@13	-0.333682	2483.05	2484.06	2483.38	2484.39	1	26	8.1.6.139.1	0	13.8	107573	13.8	12.0641	0.788931	3386.45	25.16	10336.5	27.43	0
1	132.33	132.33	86.96	81.69	80.32	gi|6321968	Eno2p [Saccharomyces cerevisiae S288c]	1	auto	2	99	GVMNAVNNVNNVIAAAFVK	iTRAQ8plex@N-term; iTRAQ8plex(K)@19		0.021002	2552.46	2553.46	2552.44	2553.44	1	26	4.1.4.271.2	1	27	1259.69	27	0.141543	22.7923	1284.62	9.74	105.56	8.24	274.2
1	132.33	132.33	86.96	81.69	80.32	gi|6321968	Eno2p [Saccharomyces cerevisiae S288c]	0	auto - discordant peptide type	2	99	HLADLSK	iTRAQ8plex@N-term; iTRAQ8plex(S)@6; iTRAQ8plex(K)@7	cleaved Q-H@N-term	-0.0032333	1695.04	1696.05	1695.04	1696.05	1	10	5.1.4.25.2	0	2.4	27188.6	2.4	1.15728	0.359499	173902	154.02	50918.6	177.41	0
1	132.33	132.33	86.96	81.69	80.32	gi|6321968	Eno2p [Saccharomyces cerevisiae S288c]	0	auto - discordant peptide type	2	99	IATAIEK	iTRAQ8plex@N-term; iTRAQ8plex(K)@7		-1.02437	1351.82	1352.83	1352.85	1353.86	1	12	3.1.4.36.4	0	3.5	17843.7	3.5	0.865003	0.70755	143073	174.54	31312	218.23	0
1	132.33	132.33	86.96	81.69	80.32	gi|6321968	Eno2p [Saccharomyces cerevisiae S288c]	0	auto - shared MS/MS	2	99	IATAIEKK	iTRAQ8plex@N-term; iTRAQ8plex(K)@7; iTRAQ8plex(K)@8	missed K-K@7	0.047672	1785.2	1786.2	1785.15	1786.16	1	14	12.1.13.24.6	0	2.3	37593.3	2.3	0.730795	1.51197	8282.73	21.23	1531.46	22.82	0
1	132.33	132.33	86.96	81.69	80.32	gi|6321968	Eno2p [Saccharomyces cerevisiae S288c]	0	auto - shared MS/MS	2	99	IEEELGDK	iTRAQ8plex@N-term; iTRAQ8plex(K)@8		-0.0356586	1539.82	1540.83	1539.86	1540.87	1	14	3.1.4.73.1	0	7.2	117526	7.2	0.873698	0.492985	229504	214.48	50732.7	245.57	0
1	132.33	132.33	86.96	81.69	80.32	gi|6321968	Eno2p [Saccharomyces cerevisiae S288c]	0	auto - discordant peptide type	2	99	IEEELGDKAVYAGENFHHGDKL	No iTRAQ8plex@N-term; iTRAQ8plex(K)@8; iTRAQ8plex(K)@21	missed K-A@8; missed K-L@21	0.0251592	3078.61	3079.62	3078.59	3079.59	1	26	5.1.4.164.1	0	16.3	34644	16.3	8.10497	6.34287	1823.95	81.9	3740.25	167.56	0
1	132.33	132.33	86.96	81.69	80.32	gi|6321968	Eno2p [Saccharomyces cerevisiae S288c]	0	auto - shared MS/MS	2	99	IGLDCASSEFFK	iTRAQ8plex@N-term; Carbamidomethyl(C)@5; iTRAQ8plex(K)@12		0.000118437	1981.04	1982.05	1981.04	1982.05	1	13	1.1.4.151.1	0	15	1082.84	15	0.269645	4.40923	2325.77	6.96	158.67	6.98	0
1	132.33	132.33	86.96	81.69	80.32	gi|6321968	Eno2p [Saccharomyces cerevisiae S288c]	0	auto - discordant peptide type	2	99	IGLDCASSEFFKDGK	iTRAQ8plex@N-term; Carbamidomethyl(C)@5; Lys->Cys@12; Carbamidomethyl(C)@12; Lys->Asn@15	missed K-D@12	0.200203	1995.07	1996.07	1994.87	1995.87	1	20	3.1.4.159.5	0	15.8	6968.52	15.8	12.9513	0.981867	4159.38	38.85	13629.4	41.26	0
1	132.33	132.33	86.96	81.69	80.32	gi|6321968	Eno2p [Saccharomyces cerevisiae S288c]	0	auto - shared MS/MS	2	99	IGSEVYHNLK	iTRAQ8plex@N-term; iTRAQ8plex(K)@10		-0.0161229	1767	1768.01	1767.01	1768.02	1	16	1.1.4.97.2	0	9.6	7766.03	9.6	0.907413	1.48459	8217.47	28.92	1886.6	27.21	0
1	132.33	132.33	86.96	81.69	80.32	gi|6321968	Eno2p [Saccharomyces cerevisiae S288c]	0	auto - discordant peptide type	2	99	IGSEVYHNLKSLTK	iTRAQ8plex@N-term; Lys->Ser@10; Lys->Thr@14	missed K-S@10	0.0718246	1824.03	1825.04	1823.96	1824.96	1	13	5.1.4.111.4	0	11	3362.11	11	2.49119	0.516231	12989.1	33.64	8186.94	36.56	0
1	132.33	132.33	86.96	81.69	80.32	gi|6321968	Eno2p [Saccharomyces cerevisiae S288c]	0	auto - discordant peptide type	2	99	IQTAEEALDLIVDAIK	Carbamidomethyl@N-term; iTRAQ8plex(K)@16	cleaved N-I@N-term	0.0301263	2102.21	2103.22	2102.18	2103.19	1	20	10.1.6.313.1	0	31.2	3384.89	31.2	0.01		594.75	7.46	0	61.97	0
1	132.33	132.33	86.96	81.69	80.32	gi|6321968	Eno2p [Saccharomyces cerevisiae S288c]	0	auto - shared MS/MS	2	99	KAADALLLK	iTRAQ8plex@N-term; iTRAQ8plex(K)@1; iTRAQ8plex(K)@9	missed K-A@1	-0.0266458	1854.18	1855.19	1854.21	1855.21	1	16	1.1.4.96.1	0	9.5	3751.11	9.5	0.942921	1.29774	7856.34	20.01	1874.27	23.85	0
1	132.33	132.33	86.96	81.69	80.32	gi|6321968	Eno2p [Saccharomyces cerevisiae S288c]	0	auto - discordant peptide type	2	99	KVNQIGTLSESIK	iTRAQ8plex@N-term; Lys->Met@1; iTRAQ8plex(K)@13	cleaved L-K@N-term; missed K-V@1	0.0362483	2027.19	2028.2	2027.15	2028.16	1	13	2.1.4.121.11	0	12	1841.45	12	2.17274	1.64059	1276.44	7.1	701.69	10.83	0
1	132.33	132.33	86.96	81.69	80.32	gi|6321968	Eno2p [Saccharomyces cerevisiae S288c]	0	auto - shared MS/MS	2	99	LAKLNQLLR	iTRAQ8plex@N-term; iTRAQ8plex(K)@3	missed K-L@3	-0.202536	1675.89	1676.9	1676.09	1677.1	1	8	8.1.6.189.3	0	18.8	13792.9	18.8	4.30098	2.68693	1159.23	25.96	1261.46	18.73	0
1	132.33	132.33	86.96	81.69	80.32	gi|6321968	Eno2p [Saccharomyces cerevisiae S288c]	0	auto - discordant peptide type	2	99	LGANAILGVSMAAAR	iTRAQ8plex@N-term; Dethiomethyl(M)@11		0.0305863	1670.01	1671.02	1669.98	1670.99	1	11	2.1.4.126.3	0	12.5	1079.35	12.5	1.34013	1.96811	1954.25	11.82	662.62	12.41	0
1	132.33	132.33	86.96	81.69	80.32	gi|6321968	Eno2p [Saccharomyces cerevisiae S288c]	0	auto - discordant peptide type	2	99	NVIAAAFVK	iTRAQ8plex@N-term; iTRAQ8plex(K)@9	cleaved N-N@N-term	-0.0533783	1539.91	1540.91	1539.96	1540.97	1	16	11.1.6.114.6	0	11.3	5383.65	11.3	0.306576	15.3737	650.41	6.43	50.45	7.74	0
1	132.33	132.33	86.96	81.69	80.32	gi|6321968	Eno2p [Saccharomyces cerevisiae S288c]	0	auto - discordant peptide type	2	99	NVPLYQHLADLSK	iTRAQ8plex@N-term; iTRAQ8plex(K)@13		-0.99273	2104.22	2105.22	2105.21	2106.22	1	21	1.1.4.159.3	0	15.8	808.973	15.8	1.34062	0.964334	3926.15	11.27	1331.71	12.26	0
1	132.33	132.33	86.96	81.69	80.32	gi|6321968	Eno2p [Saccharomyces cerevisiae S288c]	0	auto - discordant peptide type	2	99	PFAEDDWEAWSHFFK	iTRAQ8plex@N-term; iTRAQ8plex(K)@15	cleaved D-P@N-term	0.101669	2519.34	2520.35	2519.24	2520.24	1	7	12.1.13.264.4	0	26.3	2195.03	26.3	0.992242	12.9481	131.41	6.28	32.99	3.97	0
1	132.33	132.33	86.96	81.69	80.32	gi|6321968	Eno2p [Saccharomyces cerevisiae S288c]	0	auto - discordant peptide type	2	99	PTVEVELTTEK	iTRAQ8plex@N-term; iTRAQ8plex(K)@11	cleaved N-P@N-term	-0.0210426	1853.04	1854.05	1853.06	1854.07	1	15	3.1.4.103.12	0	10.2	944.66	10.2	0.122897	10.8843	1528.59	5.96	47.53	5.17	0
1	132.33	132.33	86.96	81.69	80.32	gi|6321968	Eno2p [Saccharomyces cerevisiae S288c]	0	auto - discordant peptide type	2	99	QIGTLSESIK	iTRAQ8plex@N-term; iTRAQ8plex(K)@10	cleaved N-Q@N-term	-0.00656567	1683	1684	1683	1684.01	1	13	3.1.4.97.3	0	9.6	1714.86	9.6	0.92899	1.07078	11588.3	26.16	2723.76	28.51	0
1	132.33	132.33	86.96	81.69	80.32	gi|6321968	Eno2p [Saccharomyces cerevisiae S288c]	0	auto - discordant peptide type	2	99	RIGSEVYHNLK	iTRAQ8plex@N-term; Ile->Val@2; iTRAQ8plex(K)@11	cleaved M-R@N-term; missed R-I@1	-0.00858977	1909.09	1910.1	1909.1	1910.11	1	12	5.1.4.89.4	0	8.8	3689.29	8.8	2.70594	0.637236	5024.88	19.76	3440.18	17.25	0
1	132.33	132.33	86.96	81.69	80.32	gi|6321968	Eno2p [Saccharomyces cerevisiae S288c]	0	auto - discordant peptide type	2	99	RYPIVSIEDPFAEDDWEAWSHFFK	iTRAQ8plex@N-term; Oxidation(W)@19; iTRAQ8plex(K)@24	missed R-Y@1	0.0825062	3607.87	3608.88	3607.79	3608.79	1	8	12.1.13.269.8	0	26.8	3864.37	26.8			0	0	0	0	0
1	132.33	132.33	86.96	81.69	80.32	gi|6321968	Eno2p [Saccharomyces cerevisiae S288c]	0	auto - discordant peptide type	2	99	SEVYHNLK	iTRAQ8plex@N-term; iTRAQ8plex(S)@1; iTRAQ8plex(K)@8	cleaved G-S@N-term	0.00180015	1901.12	1902.12	1901.11	1902.12	1	12	5.1.4.25.11	0	2.4	6781.44	2.4	1.20506	0.663625	27926.3	49.4	8514.5	54.46	0
1	132.33	132.33	86.96	81.69	80.32	gi|6321968	Eno2p [Saccharomyces cerevisiae S288c]	0	auto - shared MS/MS	2	99	SGETEDTFIADLVVGLR	iTRAQ8plex@N-term		0.0250117	2125.15	2126.15	2125.12	2126.13	1	16	2.1.4.260.1	0	25.9	1152.49	25.9	2.31323	1.73508	840.59	7.15	491.97	7.44	0
1	132.33	132.33	86.96	81.69	80.32	gi|6321968	Eno2p [Saccharomyces cerevisiae S288c]	0	auto - discordant peptide type	2	99	SIVPSGASTGVHEALEMR	iTRAQ8plex@N-term; iTRAQ8plex(S)@8		0.0194114	2448.34	2449.35	2448.33	2449.33	1	18	1.1.4.134.3	0	13.3	8625.34	13.3	1.73165	1.08842	3070.99	11.44	1345.47	13.76	0
1	132.33	132.33	86.96	81.69	80.32	gi|6321968	Eno2p [Saccharomyces cerevisiae S288c]	0	auto - discordant peptide type	2	99	SIVPSGASTGVHEALEMRDEDK	iTRAQ8plex@N-term; Dethiomethyl(M)@17; iTRAQ8plex(K)@22	missed R-D@18	0.00163666	2887.52	2888.52	2887.51	2888.52	1	20	5.1.4.133.1	0	13.2	46744.3	13.2	1.14944	4.34244	8025.14	123.04	2333.87	94.82	0
1	132.33	132.33	86.96	81.69	80.32	gi|6321968	Eno2p [Saccharomyces cerevisiae S288c]	0	auto - shared MS/MS	2	99	SIVPSGASTGVHEALEMRDEDKSK	iTRAQ8plex@N-term; iTRAQ8plex(K)@22; iTRAQ8plex(K)@24	missed R-D@18; missed K-S@22	-0.0183512	3454.83	3455.84	3454.85	3455.86	1	14	7.1.6.159.1	0	15.8	5772.93	15.8	1.32346	2.97824	535.2	4.7	179.21	5.1	0
1	132.33	132.33	86.96	81.69	80.32	gi|6321968	Eno2p [Saccharomyces cerevisiae S288c]	1	auto	2	99	TAGIQIVADDLTVTNPAR	iTRAQ8plex@N-term		0.00816767	2158.2	2159.21	2158.19	2159.2	1	18	4.1.4.190.12	1	18.9	3779.29	18.9	2.41802	5.96875	5688.18	21.87	1727.68	26.14	4884
1	132.33	132.33	86.96	81.69	80.32	gi|6321968	Eno2p [Saccharomyces cerevisiae S288c]	1	auto	2	99	TFAEAMR	iTRAQ8plex@N-term		0.0587408	1128.65	1129.66	1128.59	1129.6	1	9	11.1.6.21.1	1	2	119636	2	6.47629	12.3295	12117.5	30.11	3466.77	31.36	11828.1
1	132.33	132.33	86.96	81.69	80.32	gi|6321968	Eno2p [Saccharomyces cerevisiae S288c]	0	auto - discordant peptide type	2	99	VDDFLLSLDGTANK	Arg-add@N-term; iTRAQ8plex(K)@14	cleaved A-V@N-term	-0.00434825	1967.06	1968.07	1967.06	1968.07	1	12	10.1.6.247.5	0	24.6	2586.76	24.6	0.01		327.58	6.05	0	32.28	0
1	132.33	132.33	86.96	81.69	80.32	gi|6321968	Eno2p [Saccharomyces cerevisiae S288c]	0	auto - discordant peptide type	2	99	VNNVIAAAFVK	iTRAQ8plex@N-term; iTRAQ8plex(K)@11	cleaved N-V@N-term	-0.00675651	1753.06	1754.07	1753.07	1754.08	1	20	4.1.4.168.5	0	16.7	3037.69	16.7	1.32572	0.74045	21178.2	47.38	7103.56	50.14	0
1	132.33	132.33	86.96	81.69	80.32	gi|6321968	Eno2p [Saccharomyces cerevisiae S288c]	0	auto - shared MS/MS	2	99	VNQIGTLSESIK	iTRAQ8plex@N-term; iTRAQ8plex(K)@12		0.0334064	1896.15	1897.15	1896.11	1897.12	1	20	2.1.4.126.2	0	12.5	1088.63	12.5	0.848574	1.01273	5777.44	9.07	1240.4	12.41	0
1	132.33	132.33	86.96	81.69	80.32	gi|6321968	Eno2p [Saccharomyces cerevisiae S288c]	0	auto - discordant peptide type	2	99	VNQIGTLSESIKA	iTRAQ8plex@N-term; Lys->Asn@12	cleaved A-A@C-term; missed K-A@12	-0.00767275	1648.89	1649.89	1648.89	1649.9	1	11	9.1.6.128.8	0	12.7	5490.1	12.7	1.92919	3.50626	382.48	5.12	186.69	6.05	0
1	132.33	132.33	86.96	81.69	80.32	gi|6321968	Eno2p [Saccharomyces cerevisiae S288c]	0	auto - discordant peptide type	2	99	WEAWSHFFK	iTRAQ8plex@N-term; iTRAQ8plex(K)@9	cleaved D-W@N-term	0.0147115	1845	1846	1844.98	1845.99	1	15	2.1.4.232.5	0	23.1	857.239	23.1	1.16335	4.2189	698.96	5.8	205.73	8.51	0
1	132.33	132.33	86.96	81.69	80.32	gi|6321968	Eno2p [Saccharomyces cerevisiae S288c]	0	auto - discordant peptide type	2	99	WLTGVELADMYHSLM	iTRAQ8plex@N-term; iTRAQ8plex(Y)@11; Dethiomethyl(M)@15	cleaved M-K@C-term	0.010467	2325.24	2326.25	2325.23	2326.24	1	12	12.1.13.257.2	0	25.6	5524.49	25.6	1.21118	6.26672	239.95	3.38	73.53	4.49	0
1	132.33	132.33	86.96	81.69	80.32	gi|6321968	Eno2p [Saccharomyces cerevisiae S288c]	0	auto - discordant peptide type	2	99	WLTGVELADMYHSLMK	iTRAQ8plex@N-term; Dethiomethyl(M)@15; iTRAQ8plex(K)@16		0.00649262	2453.33	2454.34	2453.32	2454.33	1	22	1.1.4.238.3	0	23.7	2176.75	23.7	2.08574	1.26588	1198.21	6.05	632.31	7.34	0
1	132.33	132.33	86.96	81.69	80.32	gi|6321968	Eno2p [Saccharomyces cerevisiae S288c]	0	auto - discordant peptide type	2	99	YDLDFK	iTRAQ8plex@N-term; iTRAQ8plex(Y)@1; iTRAQ8plex(K)@6		-0.0206479	1711.97	1712.98	1711.99	1713	1	10	2.1.4.91.4	0	9	1809.87	9	1.93248	0.517837	6036.42	12.11	2951.42	14.09	0
1	132.33	132.33	86.96	81.69	80.32	gi|6321968	Eno2p [Saccharomyces cerevisiae S288c]	0	auto - discordant peptide type	2	99	YDLDFKNPESDK	iTRAQ8plex@N-term; iTRAQ8plex(Y)@1; iTRAQ8plex(K)@6; iTRAQ8plex(K)@12	missed K-N@6	-0.0166924	2686.47	2687.48	2686.49	2687.5	1	16	1.1.4.106.2	0	10.5	3642.08	10.5	1.33133	0.958039	2476.92	7.96	834.32	7.53	0
1	132.33	132.33	86.96	81.69	80.32	gi|6321968	Eno2p [Saccharomyces cerevisiae S288c]	0	auto - shared MS/MS	2	99	YDLDFKNPESDKSK	iTRAQ8plex@N-term; iTRAQ8plex(K)@6; iTRAQ8plex(K)@12; iTRAQ8plex(K)@14	missed K-N@6; missed K-S@12	-0.00904691	2901.61	2902.61	2901.62	2902.62	1	9	1.1.4.69.1	0	6.8	961.203	6.8	0.222715	8.70299	843.85	8.57	47.55	4.11	0
1	132.33	132.33	86.96	81.69	80.32	gi|6321968	Eno2p [Saccharomyces cerevisiae S288c]	0	auto - shared MS/MS	1.45593	96.46	SEFFK	iTRAQ8plex@N-term; iTRAQ8plex(K)@5	cleaved S-S@N-term	-0.0120996	1264.72	1265.72	1264.73	1265.73	1	8	3.1.4.38.5	0	3.7	10007.9	3.7	0.595245	1.47349	38348.8	68.65	5775.43	84.47	0
1	132.33	132.33	86.96	81.69	80.32	gi|6321968	Eno2p [Saccharomyces cerevisiae S288c]	0	auto - discordant peptide type	1.11351	99	AANWGVMVSHR	iTRAQ8plex@N-term; Dethiomethyl(M)@7	cleaved F-A@N-term	-0.0278716	1482.77	1483.78	1482.8	1483.81	1	11	9.1.6.32.1	0	3.1	15768.7	3.1	0.92614	4.66689	1255.58	14.39	294.21	13.31	0
1	132.33	132.33	86.96	81.69	80.32	gi|6321968	Eno2p [Saccharomyces cerevisiae S288c]	1	auto	0.562249	72.58	AAAAEKNVPLYQHLADLSK	iTRAQ8plex@N-term; iTRAQ8plex(K)@6; iTRAQ8plex(K)@19	missed K-N@6	0.0196156	2950.72	2951.73	2950.7	2951.71	1	8	2.1.4.171.4	1	17	2881.75	17	1.97936	0.970599	3686.29	13.37	1846.08	16.62	0
1	132.33	132.33	86.96	81.69	80.32	gi|6321968	Eno2p [Saccharomyces cerevisiae S288c]	0	auto - shared MS/MS	0.312471	51.33	WMGK	iTRAQ8plex@N-term; iTRAQ8plex(K)@4		-0.0297658	1128.63	1129.63	1128.66	1129.66	1	6	1.1.4.17.3	0	1.6	20114.9	1.6	1.06272	1.58871	36148.4	117.11	9719.53	151.17	0
1	132.33	132.33	86.96	81.69	80.32	gi|6321968	Eno2p [Saccharomyces cerevisiae S288c]	1	auto	0.300162	49.92	WLTGVELADMYHSLMKR	iTRAQ8plex@N-term; iTRAQ8plex(K)@16	missed K-R@16	0.0338197	2657.46	2658.47	2657.43	2658.44	1	6	12.1.13.279.1	1	27.8	2825.53	27.8	100		0	0.74	73.59	2.6	7.5
1	132.33	132.33	86.96	81.69	80.32	gi|6321968	Eno2p [Saccharomyces cerevisiae S288c]	0	auto - discordant peptide type	0.164944	90.31	FRSIVPSGASTGVHEALEMR	iTRAQ8plex@N-term	cleaved V-F@N-term; missed R-S@2	0.0293294	2447.32	2448.33	2447.29	2448.3	1	9	1.1.4.135.3	0	13.4	1288.83	13.4	3.16763	0.584298	3952.98	12.55	3168.07	15.54	0
1	132.33	132.33	86.96	81.69	80.32	gi|6321968	Eno2p [Saccharomyces cerevisiae S288c]	0	auto - shared MS/MS	0.120331	24.19	DEDK	iTRAQ8plex@N-term; iTRAQ8plex(K)@4		0.00301449	1113.62	1114.62	1113.61	1114.62	1	6	3.1.4.8.1	0	0.7	730.97	0.7	1.37197	0.450302	4549.05	7.55	1579.07	6.61	0
1	132.33	132.33	86.96	81.69	80.32	gi|6321968	Eno2p [Saccharomyces cerevisiae S288c]	0	auto - shared MS/MS	0.119186	23.97	TGQIK	iTRAQ8plex@N-term; iTRAQ8plex(K)@5		-0.0205364	1153.71	1154.71	1153.73	1154.74	1	6	9.1.6.17.7	0	1.6	18878.3	1.6	1.42013	1.90334	2590.46	14.7	930.77	16.91	0
1	132.33	132.33	86.96	81.69	80.32	gi|6321968	Eno2p [Saccharomyces cerevisiae S288c]	0	auto - discordant peptide type	0.0942041	99	HLADLSKSKT	iTRAQ8plex@N-term; iTRAQ8plex(K)@7; Lys->Asp@9	cleaved Q-H@N-term; cleaved T-S@C-term; missed K-S@7; missed K-T@9	0.0364538	1693.98	1694.99	1693.95	1694.95	1	12	9.1.6.37.1	0	3.6	4974.39	3.6	1.36194	0.62374	7060.76	12.71	2433.02	14.53	0
1	132.33	132.33	86.96	81.69	80.32	gi|6321968	Eno2p [Saccharomyces cerevisiae S288c]	0	auto - discordant peptide type	0.069051	99	GDKAVYAGENFHHGDKL	iTRAQ8plex@N-term; Lys->Met@3; Deamidated(N)@10; iTRAQ8plex(K)@16	cleaved L-G@N-term; missed K-A@3; missed K-L@16	0.102198	2469.32	2470.33	2469.22	2470.23	1	14	6.1.4.114.2	0	11.3	7977.77	11.3	2.68834	0.759365	15525.4	70.66	10560	64.19	0
1	132.33	132.33	86.96	81.69	80.32	gi|6321968	Eno2p [Saccharomyces cerevisiae S288c]	0	auto - discordant peptide type	0.00568285	99	VYAGENFHHGDKL	Arg-add@N-term; iTRAQ8plex(K)@12	cleaved A-V@N-term; missed K-L@12	-0.0144707	1945.99	1947	1946.01	1947.01	1	16	7.1.6.98.7	0	9.7	8625.8	9.7	0.01		302.71	4.1	0	36.13	0
1	132.33	132.33	86.96	81.69	80.32	gi|6321968	Eno2p [Saccharomyces cerevisiae S288c]	0	auto - discordant peptide type	0.00261362	99	SIVPSGASTGVHEALEM	iTRAQ8plex@N-term; iTRAQ8plex(S)@8; Dethiomethyl(M)@17	cleaved M-R@C-term	0.00331653	2244.22	2245.23	2244.22	2245.23	1	13	6.1.4.129.7	0	12.8	1588.97	12.8	2.63381	0.512609	2600.05	7.46	1732.62	7.36	0
1	132.33	132.33	86.96	81.69	80.32	gi|6321968	Eno2p [Saccharomyces cerevisiae S288c]	0	auto - discordant peptide type	0.00261362	73.71	VPLYQHLADLSK	iTRAQ8plex@N-term; iTRAQ8plex(Y)@4; iTRAQ8plex(K)@12	cleaved N-V@N-term	-0.00145048	2295.37	2296.38	2295.37	2296.38	1	13	1.1.4.167.4	0	16.6	1762.86	16.6	3.13491	0.80379	1827.47	8.45	1449.48	9.53	0
1	132.33	132.33	86.96	81.69	80.32	gi|6321968	Eno2p [Saccharomyces cerevisiae S288c]	0	auto - shared MS/MS	0	99	AADALLLK	iTRAQ8plex@N-term; iTRAQ8plex(K)@8		-0.00445011	1421.9	1422.91	1421.91	1422.91	1	14	3.1.4.117.1	0	11.6	90778.4	11.6	0.884418	1.42204	61758.5	143.15	13819.4	193.89	0
1	132.33	132.33	86.96	81.69	80.32	gi|6321968	Eno2p [Saccharomyces cerevisiae S288c]	0	auto - discordant peptide type	0	99	AADALLLK	iTRAQ8plex@N-term; Asp->Glu@3; iTRAQ8plex(K)@8		-0.0113383	1435.91	1436.92	1435.92	1436.93	1	14	3.1.4.117.3	0	11.6	5379.28	11.6	5.45296	0.579359	4755.98	22.43	6561.59	22.08	0
1	132.33	132.33	86.96	81.69	80.32	gi|6321968	Eno2p [Saccharomyces cerevisiae S288c]	0	auto - discordant peptide type	0	99	AADALLLK	iTRAQ8plex@N-term; iTRAQ8plex(K)@8		-4.10713	1417.8	1418.81	1421.91	1422.91	1	14	3.1.4.121.15	0	12	2446.15	12	0.438694	2.24893	8158.31	21.05	905.52	20.23	0
1	132.33	132.33	86.96	81.69	80.32	gi|6321968	Eno2p [Saccharomyces cerevisiae S288c]	0	auto - discordant peptide type	0	99	AADALLLK	iTRAQ8plex@N-term; iTRAQ8plex(K)@8		-3.04292	1418.86	1419.87	1421.91	1422.91	1	13	4.1.4.73.1	0	7.2	4310.03	7.2	0.77693	0.519415	247421	223.25	48635.6	248.78	0
1	132.33	132.33	86.96	81.69	80.32	gi|6321968	Eno2p [Saccharomyces cerevisiae S288c]	0	auto - discordant peptide type	0	99	AADALLLK	iTRAQ8plex@N-term; iTRAQ8plex(K)@8		4.93581	1426.84	1427.85	1421.91	1422.91	1	10	4.1.4.81.1	0	8	4361.37	8	1.0308	0.844746	31192.6	58.6	8135.1	67	0
1	132.33	132.33	86.96	81.69	80.32	gi|6321968	Eno2p [Saccharomyces cerevisiae S288c]	0	auto - discordant peptide type	0	99	AADALLLK	iTRAQ8plex@N-term; iTRAQ8plex(K)@8		-0.663243	1421.24	1422.25	1421.91	1422.91	1	14	5.1.4.121.10	0	12	801.94	12	0.385709	5.89065	3153.46	8.25	307.74	18.11	0
1	132.33	132.33	86.96	81.69	80.32	gi|6321968	Eno2p [Saccharomyces cerevisiae S288c]	0	auto - shared MS/MS	0	99	AADALLLK	iTRAQ8plex@N-term; iTRAQ8plex(K)@8		-0.00986431	1421.9	1422.9	1421.91	1422.91	1	14	7.1.6.116.5	0	11.5	4116.56	11.5	0.573772	1.93045	1564.72	4.77	227.15	4.33	0
1	132.33	132.33	86.96	81.69	80.32	gi|6321968	Eno2p [Saccharomyces cerevisiae S288c]	0	auto - shared MS/MS	0	99	AADALLLK	iTRAQ8plex@N-term; iTRAQ8plex(K)@8		-0.206114	1421.7	1422.71	1421.91	1422.91	1	14	8.1.6.73.3	0	7.2	21136.1	7.2	0.672472	2.36997	3918.09	15.75	666.63	15.57	0
1	132.33	132.33	86.96	81.69	80.32	gi|6321968	Eno2p [Saccharomyces cerevisiae S288c]	0	auto - discordant peptide type	0	99	AADALLLK	iTRAQ8plex@N-term; iTRAQ8plex(K)@8		4.9755	1426.88	1427.89	1421.91	1422.91	1	13	9.1.6.122.5	0	12.1	11307.4	12.1	1.22384	1.78862	3399.66	15.82	1052.68	18.18	0
1	132.33	132.33	86.96	81.69	80.32	gi|6321968	Eno2p [Saccharomyces cerevisiae S288c]	0	auto - discordant peptide type	0	99	AADALLLK	iTRAQ8plex@N-term; iTRAQ8plex(K)@8		-0.992836	1420.91	1421.92	1421.91	1422.91	1	14	9.1.6.123.1	0	12.2	6333.98	12.2	0.629785	1.82673	5797.42	16.45	923.77	16.67	0
1	132.33	132.33	86.96	81.69	80.32	gi|6321968	Eno2p [Saccharomyces cerevisiae S288c]	0	auto - shared MS/MS	0	99	AADALLLK	iTRAQ8plex@N-term; iTRAQ8plex(K)@8		-0.00256971	1421.9	1422.91	1421.91	1422.91	1	14	9.1.6.124.1	0	12.3	43865	12.3	0.728261	1.26626	9721.71	17.95	1791.29	22.44	0
1	132.33	132.33	86.96	81.69	80.32	gi|6321968	Eno2p [Saccharomyces cerevisiae S288c]	0	auto - discordant peptide type	0	99	AADALLLK	iTRAQ8plex@N-term; iTRAQ8plex(K)@8		-3.96272	1417.94	1418.95	1421.91	1422.91	1	14	11.1.6.95.1	0	9.4	10384.4	9.4	0.406523	0.888722	41661.3	39.93	4285.04	37.86	0
1	132.33	132.33	86.96	81.69	80.32	gi|6321968	Eno2p [Saccharomyces cerevisiae S288c]	0	auto - discordant peptide type	0	99	AADALLLK	iTRAQ8plex@N-term; Methyl(L)@7; iTRAQ8plex(K)@8		-0.227989	1435.69	1436.7	1435.92	1436.93	1	14	8.1.6.70.2	0	6.9	7065.55	6.9	3.25309	1.28553	1030.19	9.61	847.91	7.5	0
1	132.33	132.33	86.96	81.69	80.32	gi|6321968	Eno2p [Saccharomyces cerevisiae S288c]	0	auto - shared MS/MS	0	99	AADALLLK	iTRAQ8plex@N-term; iTRAQ8plex(K)@8		0.0964315	1422	1423.01	1421.91	1422.91	1	14	11.1.6.96.1	0	9.5	560797	9.5	0.766283	0.369	155534	107.24	30154.4	109.31	0
1	132.33	132.33	86.96	81.69	80.32	gi|6321968	Eno2p [Saccharomyces cerevisiae S288c]	0	auto - shared MS/MS	0	99	AADALLLK	iTRAQ8plex@N-term; iTRAQ8plex(K)@8		-0.00745956	1421.9	1422.91	1421.91	1422.91	1	13	5.1.4.122.8	0	12.1	1170.7	12.1	1.84945	1.16117	2655.2	11.74	1242.44	13.34	0
1	132.33	132.33	86.96	81.69	80.32	gi|6321968	Eno2p [Saccharomyces cerevisiae S288c]	0	auto - shared MS/MS	0	99	AADALLLK	iTRAQ8plex@N-term; iTRAQ8plex(K)@8		-0.0167163	1421.89	1422.9	1421.91	1422.91	1	14	4.1.4.76.1	0	7.5	81361.2	7.5	0.805106	0.506026	248078	247.32	50533.3	250.7	0
1	132.33	132.33	86.96	81.69	80.32	gi|6321968	Eno2p [Saccharomyces cerevisiae S288c]	0	auto - discordant peptide type	0	99	AADALLLK	Acetyl@N-term; iTRAQ8plex(K)@8		0.0101739	1159.72	1160.73	1159.71	1160.72	1	10	9.1.6.70.7	0	6.9	4415.92	6.9	0.701298	10.0941	619.72	5.9	109.96	11.05	0
1	132.33	132.33	86.96	81.69	80.32	gi|6321968	Eno2p [Saccharomyces cerevisiae S288c]	0	auto - discordant peptide type	0	99	AADALLLK	iTRAQ8plex@N-term; iTRAQ8plex(K)@8		0.334104	1422.24	1423.25	1421.91	1422.91	1	12	5.1.4.120.5	0	11.9	354.288	11.9	1.3396	1.88649	4275.82	14.4	1449.21	26.9	0
1	132.33	132.33	86.96	81.69	80.32	gi|6321968	Eno2p [Saccharomyces cerevisiae S288c]	0	auto - discordant peptide type	0	49.9	AADALLLK	iTRAQ8plex@N-term; iTRAQ8plex(K)@8		4.92856	1426.84	1427.84	1421.91	1422.91	1	9	10.1.6.108.5	0	10.7	12138.8	10.7	1.05684	3.17976	1992.66	16.19	532.82	16.38	0
1	132.33	132.33	86.96	81.69	80.32	gi|6321968	Eno2p [Saccharomyces cerevisiae S288c]	0	auto - discordant peptide type	0	99	AAGHDGK	iTRAQ8plex@N-term; Carbamidomethyl(H)@4; iTRAQ8plex(K)@7		0.0156145	1319.76	1320.76	1319.74	1320.75	1	12	12.1.13.8.2	0	0.7	41397.3	0.7	1.2184	2.45728	4244.13	24.89	1308.32	31.22	0
1	132.33	132.33	86.96	81.69	80.32	gi|6321968	Eno2p [Saccharomyces cerevisiae S288c]	0	auto - shared MS/MS	0	99	AAGHDGK	iTRAQ8plex@N-term; iTRAQ8plex(K)@7		-0.0176602	1262.7	1263.71	1262.72	1263.73	1	12	1.1.4.8.4	0	0.7	2350.6	0.7	0.909923	1.23345	4982.95	10.79	1147.17	13.93	0
1	132.33	132.33	86.96	81.69	80.32	gi|6321968	Eno2p [Saccharomyces cerevisiae S288c]	0	auto - discordant peptide type	0	99	AAGHDGK	iTRAQ8plex@N-term; Carbamidomethyl(H)@4; iTRAQ8plex(K)@7		-0.0119622	1319.73	1320.74	1319.74	1320.75	1	10	2.1.4.15.2	0	1.4	3326.13	1.4	0.959955	0.738886	40963.8	63.06	9949.19	71.9	0
1	132.33	132.33	86.96	81.69	80.32	gi|6321968	Eno2p [Saccharomyces cerevisiae S288c]	0	auto - shared MS/MS	0	99	AAGHDGK	iTRAQ8plex@N-term; iTRAQ8plex(K)@7		-0.0127156	1262.71	1263.71	1262.72	1263.73	1	12	2.1.4.8.4	0	0.7	1846.86	0.7	0.895377	1.02373	5445.69	9.1	1233.66	12.46	0
1	132.33	132.33	86.96	81.69	80.32	gi|6321968	Eno2p [Saccharomyces cerevisiae S288c]	0	auto - shared MS/MS	0	99	AAGHDGK	iTRAQ8plex@N-term; iTRAQ8plex(K)@7		-0.0172321	1262.7	1263.71	1262.72	1263.73	1	12	2.1.4.15.1	0	1.4	7444.32	1.4	1.11057	1.44303	29166.4	116.37	8195.29	113.65	0
1	132.33	132.33	86.96	81.69	80.32	gi|6321968	Eno2p [Saccharomyces cerevisiae S288c]	0	auto - shared MS/MS	0	99	AAGHDGK	iTRAQ8plex@N-term; iTRAQ8plex(K)@7		-0.0147304	1262.7	1263.71	1262.72	1263.73	1	8	1.1.4.15.7	0	1.4	3921.72	1.4	0.84015	1.38885	2843.92	7.33	604.52	8.25	0
1	132.33	132.33	86.96	81.69	80.32	gi|6321968	Eno2p [Saccharomyces cerevisiae S288c]	0	auto - discordant peptide type	0	99	AAQDSFAANWGVMVSHR	iTRAQ8plex@N-term; Deamidated(N)@9; Dethiomethyl(M)@13		0.00928959	2103.05	2104.06	2103.04	2104.05	1	17	1.1.4.72.2	0	7.1	2274.34	7.1	1.7948	1.80538	1250.69	12.98	567.94	8.39	0
1	132.33	132.33	86.96	81.69	80.32	gi|6321968	Eno2p [Saccharomyces cerevisiae S288c]	0	auto - shared MS/MS	0	99	AAQDSFAANWGVMVSHR	iTRAQ8plex@N-term		0.0158199	2150.08	2151.09	2150.06	2151.07	1	22	1.1.4.112.1	0	11.1	7445.83	11.1	1.32424	2.09436	4014.02	18.45	1344.88	27.48	0
1	132.33	132.33	86.96	81.69	80.32	gi|6321968	Eno2p [Saccharomyces cerevisiae S288c]	0	auto - discordant peptide type	0	99	AAQDSFAANWGVMVSHR	iTRAQ8plex@N-term; iTRAQ8plex(S)@5		0.0266712	2454.3	2455.3	2454.27	2455.28	1	18	1.1.4.156.1	0	15.5	19382.2	15.5	3.30291	0.772238	6431.17	31.97	5374.31	31.76	0
1	132.33	132.33	86.96	81.69	80.32	gi|6321968	Eno2p [Saccharomyces cerevisiae S288c]	0	auto - shared MS/MS	0	99	AAQDSFAANWGVMVSHR	iTRAQ8plex@N-term		0.0404998	2150.1	2151.11	2150.06	2151.07	1	23	2.1.4.164.1	0	16.3	5536.26	16.3	1.27297	2.07582	5960.1	31.43	1919.59	38.54	0
1	132.33	132.33	86.96	81.69	80.32	gi|6321968	Eno2p [Saccharomyces cerevisiae S288c]	0	auto - discordant peptide type	0	99	AAQDSFAANWGVMVSHR	iTRAQ8plex@N-term; Deamidated(N)@9		0.00845237	2151.06	2152.06	2151.05	2152.05	1	20	3.1.4.153.2	0	15.2	5711.08	15.2	1.18721	2.41573	4160.57	31.39	1249.73	28.68	0
1	132.33	132.33	86.96	81.69	80.32	gi|6321968	Eno2p [Saccharomyces cerevisiae S288c]	0	auto - discordant peptide type	0	99	AAQDSFAANWGVMVSHR	iTRAQ8plex@N-term; Carbamidomethyl(H)@16		-0.0357288	2207.05	2208.06	2207.08	2208.09	1	18	3.1.4.168.4	0	16.7	5138.45	16.7	0.417459	4.36089	4509.42	21.15	476.29	20.65	0
1	132.33	132.33	86.96	81.69	80.32	gi|6321968	Eno2p [Saccharomyces cerevisiae S288c]	0	auto - discordant peptide type	0	99	AAQDSFAANWGVMVSHR	iTRAQ8plex@N-term		4.07871	2154.14	2155.15	2150.06	2151.07	1	11	3.1.4.168.12	0	16.7	1592.21	16.7	1.92587	2.54773	1196.15	12.42	582.84	13.56	0
1	132.33	132.33	86.96	81.69	80.32	gi|6321968	Eno2p [Saccharomyces cerevisiae S288c]	0	auto - discordant peptide type	0	99	AAQDSFAANWGVMVSHR	iTRAQ8plex@N-term		5.04252	2155.11	2156.11	2150.06	2151.07	1	20	3.1.4.169.12	0	16.8	1207.74	16.8	1.08465	3.48414	2161.71	17.55	593.23	20.1	0
1	132.33	132.33	86.96	81.69	80.32	gi|6321968	Eno2p [Saccharomyces cerevisiae S288c]	1	auto	0	99	AAQDSFAANWGVMVSHR	iTRAQ8plex@N-term		-0.0194352	2150.04	2151.05	2150.06	2151.07	1	30	3.1.4.170.1	1	16.9	85718.1	16.9	0.855002	6.39898	22150.8	123.43	5246.79	132.25	12404.1
1	132.33	132.33	86.96	81.69	80.32	gi|6321968	Eno2p [Saccharomyces cerevisiae S288c]	0	auto - discordant peptide type	0	99	AAQDSFAANWGVMVSHR	iTRAQ8plex@N-term; Dethiomethyl(M)@13; Carbamidomethyl(H)@16		0.0124529	2159.09	2160.1	2159.08	2160.09	1	20	5.1.4.129.5	0	12.8	4365.74	12.8	1.02097	2.06961	6570.81	42.13	1697.34	33.4	0
1	132.33	132.33	86.96	81.69	80.32	gi|6321968	Eno2p [Saccharomyces cerevisiae S288c]	0	auto - discordant peptide type	0	99	AAQDSFAANWGVMVSHR	iTRAQ8plex@N-term; Dethiomethyl(M)@13		0.0124898	2102.07	2103.08	2102.06	2103.07	1	25	5.1.4.130.2	0	12.9	39517.7	12.9	0.613735	2.56907	23115	107.44	3589.31	90.69	0
1	132.33	132.33	86.96	81.69	80.32	gi|6321968	Eno2p [Saccharomyces cerevisiae S288c]	0	auto - shared MS/MS	0	99	AAQDSFAANWGVMVSHR	iTRAQ8plex@N-term		0.00851717	2150.07	2151.08	2150.06	2151.07	1	26	5.1.4.130.3	0	12.9	32624.4	12.9	0.935023	2.23538	12626.8	70.78	2987.12	64.64	0
1	132.33	132.33	86.96	81.69	80.32	gi|6321968	Eno2p [Saccharomyces cerevisiae S288c]	0	auto - discordant peptide type	0	99	AAQDSFAANWGVMVSHR	iTRAQ8plex@N-term; Carbamidomethyl(H)@16		0.00726151	2207.09	2208.1	2207.08	2208.09	1	20	5.1.4.130.4	0	12.9	9213.69	12.9	0.971412	2.72279	5353.53	27.76	1315.77	35.17	0
1	132.33	132.33	86.96	81.69	80.32	gi|6321968	Eno2p [Saccharomyces cerevisiae S288c]	0	auto - discordant peptide type	0	99	AAQDSFAANWGVMVSHR	iTRAQ8plex@N-term		-0.945128	2149.12	2150.12	2150.06	2151.07	1	22	5.1.4.133.8	0	13.2	3087.74	13.2	0.892468	2.83857	4150.66	22.37	937.23	26.12	0
1	132.33	132.33	86.96	81.69	80.32	gi|6321968	Eno2p [Saccharomyces cerevisiae S288c]	0	auto - shared MS/MS	0	99	AAQDSFAANWGVMVSHR	iTRAQ8plex@N-term		0.00413001	2150.07	2151.07	2150.06	2151.07	1	21	6.1.4.132.1	0	13.1	15937	13.1	1.26432	2.03028	6525.45	41.85	2087.39	40.21	0
1	132.33	132.33	86.96	81.69	80.32	gi|6321968	Eno2p [Saccharomyces cerevisiae S288c]	0	auto - discordant peptide type	0	99	AAQDSFAANWGVMVSHR	iTRAQ8plex@N-term; Dethiomethyl(M)@13		0.00790152	2102.07	2103.07	2102.06	2103.07	1	22	6.1.4.132.2	0	13.1	13694.4	13.1	0.916249	1.31335	9340.54	33	2165.32	27.39	0
1	132.33	132.33	86.96	81.69	80.32	gi|6321968	Eno2p [Saccharomyces cerevisiae S288c]	0	auto - discordant peptide type	0	99	AAQDSFAANWGVMVSHR	iTRAQ8plex@N-term		-2.01222	2148.05	2149.06	2150.06	2151.07	1	17	6.1.4.133.3	0	13.2	1752.87	13.2	1.55599	1.7289	3312.26	18.09	1303.97	21.39	0
1	132.33	132.33	86.96	81.69	80.32	gi|6321968	Eno2p [Saccharomyces cerevisiae S288c]	0	auto - shared MS/MS	0	99	AAQDSFAANWGVMVSHR	iTRAQ8plex@N-term		0.0570865	2150.12	2151.13	2150.06	2151.07	1	31	7.1.6.126.2	0	12.5	150904	12.5	1.00548	1.39267	6506.7	21.08	1655.27	22.42	0
1	132.33	132.33	86.96	81.69	80.32	gi|6321968	Eno2p [Saccharomyces cerevisiae S288c]	0	auto - discordant peptide type	0	99	AAQDSFAANWGVMVSHR	iTRAQ8plex@N-term		-0.29554	2149.77	2150.78	2150.06	2151.07	1	32	8.1.6.149.1	0	14.8	144793	14.8	0.888478	1.94156	7572.87	27.93	1702.33	32.45	0
1	132.33	132.33	86.96	81.69	80.32	gi|6321968	Eno2p [Saccharomyces cerevisiae S288c]	1	auto	0	99	AAQDSFAANWGVMVSHR	iTRAQ8plex@N-term		-0.191048	2149.87	2150.88	2150.06	2151.07	1	10	8.1.6.264.2	1	26.3	10265.1	26.3	0.01		388.25	6.65	0	39.17	112.7
1	132.33	132.33	86.96	81.69	80.32	gi|6321968	Eno2p [Saccharomyces cerevisiae S288c]	0	auto - discordant peptide type	0	99	AAQDSFAANWGVMVSHR	iTRAQ8plex@N-term; Dethiomethyl(M)@13		-0.0701257	2101.99	2103	2102.06	2103.07	1	13	9.1.6.135.1	0	13.4	3793.53	13.4	0.652817	6.5142	838.9	7.08	138.56	8.95	0
1	132.33	132.33	86.96	81.69	80.32	gi|6321968	Eno2p [Saccharomyces cerevisiae S288c]	0	auto - shared MS/MS	0	99	AAQDSFAANWGVMVSHR	iTRAQ8plex@N-term		-0.0490811	2150.01	2151.02	2150.06	2151.07	1	12	9.1.6.135.2	0	13.4	3416.11	13.4	0.894182	6.87181	367.58	5.45	83.16	5.58	0
1	132.33	132.33	86.96	81.69	80.32	gi|6321968	Eno2p [Saccharomyces cerevisiae S288c]	0	auto - shared MS/MS	0	99	AAQDSFAANWGVMVSHR	iTRAQ8plex@N-term		-0.0241974	2150.04	2151.05	2150.06	2151.07	1	28	12.1.13.158.1	0	15.7	78596.7	15.7	1.11665	3.25866	2979.11	25.16	841.67	26.49	0
1	132.33	132.33	86.96	81.69	80.32	gi|6321968	Eno2p [Saccharomyces cerevisiae S288c]	0	auto - discordant peptide type	0	99	AAQDSFAANWGVMVSHR	iTRAQ8plex@N-term; iTRAQ8plex(S)@5; Dethiomethyl(M)@13		-0.0632026	2406.2	2407.21	2406.27	2407.27	1	17	13.1.6.118.1	0	11.7	27137.6	11.7	3.01676	0.966422	3287.37	15.61	2509.15	21.12	0
1	132.33	132.33	86.96	81.69	80.32	gi|6321968	Eno2p [Saccharomyces cerevisiae S288c]	0	auto - discordant peptide type	0	99	AAQDSFAANWGVMVSHR	iTRAQ8plex@N-term; Deamidated(N)@9		0.00596102	2151.05	2152.06	2151.05	2152.05	1	12	1.1.4.72.1	0	7.1	2485.9	7.1	1.8815	2.43324	971.08	8.95	462.27	10.41	0
1	132.33	132.33	86.96	81.69	80.32	gi|6321968	Eno2p [Saccharomyces cerevisiae S288c]	0	auto - discordant peptide type	0	99	AAQDSFAANWGVMVSHR	Carbamidomethyl@N-term; Deamidated(N)@9		0.015625	1903.88	1904.89	1903.86	1904.87	1	10	3.1.4.147.5	0	14.6	3396.8	14.6	0.450787	4.23916	2877.6	16.18	328.2	13.79	0
1	132.33	132.33	86.96	81.69	80.32	gi|6321968	Eno2p [Saccharomyces cerevisiae S288c]	1	auto	0	99	AAQDSFAANWGVMVSHR	iTRAQ8plex@N-term		9.49177e-05	2150.06	2151.07	2150.06	2151.07	1	11	3.1.4.157.9	1	15.6	1117.85	15.6	0.471541	11.4315	809.8	7.85	148.45	5.68	387.7
1	132.33	132.33	86.96	81.69	80.32	gi|6321968	Eno2p [Saccharomyces cerevisiae S288c]	0	auto - discordant peptide type	0	99	AAQDSFAANWGVMVSHR	iTRAQ8plex@N-term; Carbamidomethyl(H)@16		-0.249621	2206.84	2207.84	2207.08	2208.09	1	22	8.1.6.145.3	0	14.4	38156	14.4	0.74593	2.71763	3478.62	18.14	656.51	17.51	0
1	132.33	132.33	86.96	81.69	80.32	gi|6321968	Eno2p [Saccharomyces cerevisiae S288c]	0	auto - discordant peptide type	0	99	AAQDSFAANWGVMVSHR	iTRAQ8plex@N-term		-1.27113	2148.79	2149.8	2150.06	2151.07	1	17	8.1.6.148.8	0	14.7	8369.61	14.7	0.954268	5.04784	1799.09	18.63	434.37	21.46	0
1	132.33	132.33	86.96	81.69	80.32	gi|6321968	Eno2p [Saccharomyces cerevisiae S288c]	0	auto - discordant peptide type	0	99	AAQDSFAANWGVMVSHR	iTRAQ8plex@N-term		6.00744	2156.07	2157.08	2150.06	2151.07	1	19	8.1.6.167.3	0	16.6	8398.74	16.6	1.18207	2.49339	2722.54	21.57	814.24	19.25	0
1	132.33	132.33	86.96	81.69	80.32	gi|6321968	Eno2p [Saccharomyces cerevisiae S288c]	0	auto - discordant peptide type	0	99	AAQDSFAANWGVMVSHR	iTRAQ8plex@N-term		-1.22132	2148.84	2149.85	2150.06	2151.07	1	23	8.1.6.168.9	0	16.7	9540.1	16.7	1.01206	5.91068	867.72	9.41	222.19	12.91	0
1	132.33	132.33	86.96	81.69	80.32	gi|6321968	Eno2p [Saccharomyces cerevisiae S288c]	0	auto - discordant peptide type	0	99	AAQDSFAANWGVMVSHR	iTRAQ8plex@N-term; iTRAQ8plex(S)@5		-0.0109132	2454.26	2455.26	2454.27	2455.28	1	10	5.1.4.167.2	0	16.6	2022.25	16.6	5.40254	1.09286	678.02	6.13	926.78	5.69	0
1	132.33	132.33	86.96	81.69	80.32	gi|6321968	Eno2p [Saccharomyces cerevisiae S288c]	0	auto - discordant peptide type	0	99	AAQDSFAANWGVMVSHR	Carbamidomethyl@N-term; Dethiomethyl(M)@13		0.0610079	1854.94	1855.94	1854.88	1855.88	1	16	7.1.6.118.5	0	11.7	19680	11.7	1.03055	2.61404	1091.63	7.34	284.63	7.19	0
1	132.33	132.33	86.96	81.69	80.32	gi|6321968	Eno2p [Saccharomyces cerevisiae S288c]	0	auto - discordant peptide type	0	99	AAQDSFAANWGVMVSHR	iTRAQ8plex@N-term; Dethiomethyl(M)@13; Carbamidomethyl(H)@16		0.0560741	2159.14	2160.14	2159.08	2160.09	1	20	7.1.6.124.4	0	12.3	62993.3	12.3	1.58908	1.62052	1499.38	9.39	602.83	9.01	0
1	132.33	132.33	86.96	81.69	80.32	gi|6321968	Eno2p [Saccharomyces cerevisiae S288c]	0	auto - discordant peptide type	0	99	AAQDSFAANWGVMVSHR	iTRAQ8plex@N-term; Dethiomethyl(M)@13		0.0574947	2102.12	2103.12	2102.06	2103.07	1	29	7.1.6.126.1	0	12.5	219742	12.5	0.917393	1.10857	12717.4	27.16	2951.83	32.11	0
1	132.33	132.33	86.96	81.69	80.32	gi|6321968	Eno2p [Saccharomyces cerevisiae S288c]	0	auto - discordant peptide type	0	99	AAQDSFAANWGVMVSHR	iTRAQ8plex@N-term; Carbamidomethyl(H)@16		0.0554149	2207.14	2208.15	2207.08	2208.09	1	21	7.1.6.126.3	0	12.5	45931.3	12.5	1.03323	1.42105	1741.35	8.76	455.22	6.05	0
1	132.33	132.33	86.96	81.69	80.32	gi|6321968	Eno2p [Saccharomyces cerevisiae S288c]	0	auto - discordant peptide type	0	99	AAQDSFAANWGVMVSHR	iTRAQ8plex@N-term		-2.01621	2148.05	2149.05	2150.06	2151.07	1	20	7.1.6.128.1	0	12.7	20798.6	12.7	0.937405	1.70351	5777.7	17.06	1370.31	22.99	0
1	132.33	132.33	86.96	81.69	80.32	gi|6321968	Eno2p [Saccharomyces cerevisiae S288c]	0	auto - discordant peptide type	0	99	AAQDSFAANWGVMVSHR	iTRAQ8plex@N-term		-0.993234	2149.07	2150.08	2150.06	2151.07	1	19	7.1.6.130.4	0	12.9	9279.14	12.9	1.09007	1.30514	3885.6	12.85	1071.64	13.53	0
1	132.33	132.33	86.96	81.69	80.32	gi|6321968	Eno2p [Saccharomyces cerevisiae S288c]	0	auto - discordant peptide type	0	99	AAQDSFAANWGVMVSHR	iTRAQ8plex@N-term		-0.934654	2149.13	2150.14	2150.06	2151.07	1	15	1.1.4.114.4	0	11.3	1357.52	11.3	0.765048	4.13444	1529.57	8.1	296.07	12.14	0
1	132.33	132.33	86.96	81.69	80.32	gi|6321968	Eno2p [Saccharomyces cerevisiae S288c]	0	auto - shared MS/MS	0	99	AAQDSFAANWGVMVSHR	iTRAQ8plex@N-term		0.0353735	2150.1	2151.11	2150.06	2151.07	1	10	5.1.4.176.3	0	17.5	3876.58	17.5	1.78836	1.92808	1326.27	10.5	600.1	10.55	0
1	132.33	132.33	86.96	81.69	80.32	gi|6321968	Eno2p [Saccharomyces cerevisiae S288c]	0	auto - discordant peptide type	0	97.83	AAQDSFAANWGVMVSHR	iTRAQ8plex@N-term; Carbamyl(M)@13		0.0284645	2193.1	2194.11	2193.07	2194.08	1	13	7.1.6.147.1	0	14.6	53162.8	14.6	1.22088	0.627391	6560.16	9.77	2026.39	12.35	0
1	132.33	132.33	86.96	81.69	80.32	gi|6321968	Eno2p [Saccharomyces cerevisiae S288c]	0	auto - discordant peptide type	0	97.63	AAQDSFAANWGVMVSHR	iTRAQ8plex@N-term; Val->Leu@14		-0.0355936	2164.04	2165.05	2164.08	2165.09	1	11	7.1.6.128.3	0	12.7	8267.37	12.7	0.699779	2.65566	1898.27	9.66	336.09	8.76	0
1	132.33	132.33	86.96	81.69	80.32	gi|6321968	Eno2p [Saccharomyces cerevisiae S288c]	0	auto - discordant peptide type	0	96.41	AAQDSFAANWGVMVSHR	iTRAQ8plex@N-term		5.16396	2155.23	2156.24	2150.06	2151.07	1	10	1.1.4.164.2	0	16.3	2035.1	16.3	1.16508	1.73172	2293.51	9.33	676.07	11.38	0
1	132.33	132.33	86.96	81.69	80.32	gi|6321968	Eno2p [Saccharomyces cerevisiae S288c]	0	auto - discordant peptide type	0	95.38	AAQDSFAANWGVMVSHR	iTRAQ8plex@N-term; Carbamyl(M)@13		-0.261559	2192.81	2193.82	2193.07	2194.08	1	9	8.1.6.126.3	0	12.5	10993	12.5	0.731092	6.71835	1381.39	14.36	255.52	16.96	0
1	132.33	132.33	86.96	81.69	80.32	gi|6321968	Eno2p [Saccharomyces cerevisiae S288c]	0	auto - discordant peptide type	0	76.63	AAQDSFAANWGVMVSHR	iTRAQ8plex@N-term; Ser->Asp@15		-0.0318286	2178.03	2179.03	2178.06	2179.07	1	9	7.1.6.134.6	0	13.3	16340.8	13.3	1.36434	1.66365	894.61	4.74	308.81	4.87	0
1	132.33	132.33	86.96	81.69	80.32	gi|6321968	Eno2p [Saccharomyces cerevisiae S288c]	0	auto - discordant peptide type	0	69.36	AAQDSFAANWGVMVSHR	iTRAQ8plex@N-term; iTRAQ8plex(S)@5		-0.06755	2454.2	2455.21	2454.27	2455.28	1	8	13.1.6.118.2	0	11.7	26019.2	11.7	2.05171	1.34981	2382.04	12.07	1236.52	15.47	0
1	132.33	132.33	86.96	81.69	80.32	gi|6321968	Eno2p [Saccharomyces cerevisiae S288c]	0	auto - discordant peptide type	0	54.09	AAQDSFAANWGVMVSHR	Carbamidomethyl@N-term		0.0645391	1902.94	1903.95	1902.88	1903.89	1	8	7.1.6.118.9	0	11.7	12222.4	11.7	0.01		181.51	4.71	0	24.72	0
1	132.33	132.33	86.96	81.69	80.32	gi|6321968	Eno2p [Saccharomyces cerevisiae S288c]	0	auto - discordant peptide type	0	48.85	AAQDSFAANWGVMVSHR	iTRAQ8plex@N-term; Asn->Gly@9; Dethiomethyl(M)@13		0.00630698	2045.04	2046.05	2045.04	2046.05	1	16	1.1.4.102.1	0	10.1	2728.05	10.1	0.677556	2.06719	3251.63	10.18	557.42	11.39	0
1	132.33	132.33	86.96	81.69	80.32	gi|6321968	Eno2p [Saccharomyces cerevisiae S288c]	0	auto - discordant peptide type	0	48.85	AAQDSFAANWGVMVSHR	iTRAQ8plex@N-term; iTRAQ8plex(S)@5; Asn->Gly@9		0.0267569	2397.27	2398.28	2397.25	2398.25	1	16	1.1.4.162.1	0	16.1	8207.73	16.1	1.95459	0.47382	4610.13	8.74	2279.85	9.9	0
1	132.33	132.33	86.96	81.69	80.32	gi|6321968	Eno2p [Saccharomyces cerevisiae S288c]	0	auto - discordant peptide type	0	48.85	AAQDSFAANWGVMVSHR	iTRAQ8plex@N-term; Asn->Gly@9		0.0251941	2093.07	2094.07	2093.04	2094.05	1	11	1.1.4.171.4	0	17	1200.93	17	0.635568	2.90277	1352.2	10.76	217.44	6.07	0
1	132.33	132.33	86.96	81.69	80.32	gi|6321968	Eno2p [Saccharomyces cerevisiae S288c]	0	auto - discordant peptide type	0	48.08	AAQDSFAANWGVMVSHR	iTRAQ8plex@N-term; Asn->Gly@9; Dethiomethyl(M)@13		0.0519487	2045.09	2046.1	2045.04	2046.05	1	26	7.1.6.124.2	0	12.3	119130	12.3	0.485619	1.3059	7065.41	10.7	868.1	11.26	0
1	132.33	132.33	86.96	81.69	80.32	gi|6321968	Eno2p [Saccharomyces cerevisiae S288c]	0	auto - discordant peptide type	0	48.08	AAQDSFAANWGVMVSHR	iTRAQ8plex@N-term; Asn->Gly@9		0.0484957	2093.09	2094.1	2093.04	2094.05	1	26	7.1.6.124.3	0	12.3	84101.8	12.3	0.853814	1.07527	3794.09	7.81	819.61	8.65	0
1	132.33	132.33	86.96	81.69	80.32	gi|6321968	Eno2p [Saccharomyces cerevisiae S288c]	0	auto - discordant peptide type	0	48.08	AAQDSFAANWGVMVSHR	iTRAQ8plex@N-term; Oxidation(M)@13; His->Thr@16		0.00794054	2130.05	2131.06	2130.05	2131.05	1	8	7.1.6.134.2	0	13.3	29324.1	13.3	1.12996	1.62678	2046.28	7.38	585.01	9.28	0
1	132.33	132.33	86.96	81.69	80.32	gi|6321968	Eno2p [Saccharomyces cerevisiae S288c]	0	auto - discordant peptide type	0	48.08	AAQDSFAANWGVMVSHR	iTRAQ8plex@N-term; Asn->Gly@9		-0.00253101	2093.04	2094.05	2093.04	2094.05	1	9	7.1.6.179.4	0	17.8	5252.28	17.8	1.25144	1.49705	1254.64	5.14	397.25	5.72	0
1	132.33	132.33	86.96	81.69	80.32	gi|6321968	Eno2p [Saccharomyces cerevisiae S288c]	0	auto - discordant peptide type	0	42.98	AAQDSFAANWGVMVSHR	iTRAQ8plex@N-term; Oxidation(M)@13		-0.0130982	2166.04	2167.05	2166.06	2167.07	1	8	3.1.4.170.8	0	16.9	3329.37	16.9	0.0443648	50.6299	1640.13	11.92	18.41	9.32	0
1	132.33	132.33	86.96	81.69	80.32	gi|6321968	Eno2p [Saccharomyces cerevisiae S288c]	0	auto - discordant peptide type	0	37.22	AAQDSFAANWGVMVSHR	iTRAQ8plex@N-term; Asn->Gly@9; Dethiomethyl(M)@13		0.0202198	2045.06	2046.07	2045.04	2046.05	1	26	5.1.4.128.2	0	12.7	10534.2	12.7	0.551901	1.55494	20223.1	47.3	2823.87	43.41	0
1	132.33	132.33	86.96	81.69	80.32	gi|6321968	Eno2p [Saccharomyces cerevisiae S288c]	0	auto - discordant peptide type	0	37.22	AAQDSFAANWGVMVSHR	iTRAQ8plex@N-term; Asn->Gly@9		0.0190529	2093.06	2094.07	2093.04	2094.05	1	24	5.1.4.128.3	0	12.7	8154.32	12.7	1.05214	1.52948	11691	36.46	3112.17	46.6	0
1	132.33	132.33	86.96	81.69	80.32	gi|6321968	Eno2p [Saccharomyces cerevisiae S288c]	0	auto - discordant peptide type	0	21.78	AAQDSFAANWGVMVSHR	Carbamidomethyl@N-term; iTRAQ8plex(S)@5		0.00522722	2207.09	2208.1	2207.08	2208.09	1	8	1.1.4.142.1	0	14.1	2001.49	14.1	4.23394	0.861482	2453.63	13.78	2628.39	17.17	0
1	132.33	132.33	86.96	81.69	80.32	gi|6321968	Eno2p [Saccharomyces cerevisiae S288c]	0	auto - discordant peptide type	0	19.55	AAQDSFAANWGVMVSHR	iTRAQ8plex@N-term; Deamidated(N)@9; Met->Asp@13		0.00475799	2135.04	2136.05	2135.03	2136.04	1	8	1.1.4.73.4	0	7.2	934.113	7.2	0.463111	3.51314	1301.94	9.19	152.55	5.25	0
1	132.33	132.33	86.96	81.69	80.32	gi|6321968	Eno2p [Saccharomyces cerevisiae S288c]	0	auto - discordant peptide type	0	18.86	AAQDSFAANWGVMVSHR	iTRAQ8plex@N-term; iTRAQ8plex(S)@15		0.0912352	2454.36	2455.37	2454.27	2455.28	1	7	7.1.6.168.1	0	16.7	21513.8	16.7	2.18242	1.01622	1085.91	4.35	599.61	5.6	0
1	132.33	132.33	86.96	81.69	80.32	gi|6321968	Eno2p [Saccharomyces cerevisiae S288c]	0	auto - discordant peptide type	0	15.95	AAQDSFAANWGVMVSHR	iTRAQ8plex@N-term; Dioxidation(W)@10		-0.00384792	2182.05	2183.06	2182.05	2183.06	1	7	1.1.4.93.6	0	9.2	777.15	9.2	2.96531	3.83543	428.87	8.49	321.76	10.57	0
1	132.33	132.33	86.96	81.69	80.32	gi|6321968	Eno2p [Saccharomyces cerevisiae S288c]	0	auto - discordant peptide type	0	99	AMRIGSEVYHNLK	No iTRAQ8plex@N-term; iTRAQ8plex(K)@13	cleaved E-A@N-term; missed R-I@3	0.0201679	1821.01	1822.02	1820.99	1821.99	1	12	5.1.4.120.2	0	11.9	3777.08	11.9	1.65635	0.716538	15049.5	34.47	6306.85	42.82	0
1	132.33	132.33	86.96	81.69	80.32	gi|6321968	Eno2p [Saccharomyces cerevisiae S288c]	0	auto - discordant peptide type	0	99	AMRIGSEVYHNLK	No iTRAQ8plex@N-term; iTRAQ8plex(Y)@9; iTRAQ8plex(K)@13	cleaved E-A@N-term; missed R-I@3	-0.0957796	2125.1	2126.1	2125.19	2126.2	1	12	13.1.6.132.1	0	13.1	31396.2	13.1	2.09581	0.563196	1770.45	4.14	938.8	4.81	0
1	132.33	132.33	86.96	81.69	80.32	gi|6321968	Eno2p [Saccharomyces cerevisiae S288c]	0	auto - discordant peptide type	0	99	AMRIGSEVYHNLK	No iTRAQ8plex@N-term; Oxidation(M)@2; iTRAQ8plex(K)@13	cleaved E-A@N-term; missed R-I@3	0.0337746	1837.02	1838.02	1836.98	1837.99	1	14	1.1.4.73.2	0	7.2	1675.97	7.2	1.4345	0.803927	2929.81	6.75	1063.35	8.19	0
1	132.33	132.33	86.96	81.69	80.32	gi|6321968	Eno2p [Saccharomyces cerevisiae S288c]	0	auto - discordant peptide type	0	99	AMRIGSEVYHNLK	No iTRAQ8plex@N-term; Deamidated(N)@11; iTRAQ8plex(K)@13	cleaved E-A@N-term; missed R-I@3	0.0302132	1822	1823.01	1821.97	1822.98	1	12	1.1.4.141.4	0	14	2805.12	14	2.1658	0.68721	3053.88	7.16	1673.43	10.81	0
1	132.33	132.33	86.96	81.69	80.32	gi|6321968	Eno2p [Saccharomyces cerevisiae S288c]	0	auto - discordant peptide type	0	99	AMRIGSEVYHNLK	No iTRAQ8plex@N-term; Deamidated(N)@11; iTRAQ8plex(K)@13	cleaved E-A@N-term; missed R-I@3	0.037406	1822.01	1823.02	1821.97	1822.98	1	11	5.1.4.156.11	0	15.5	649.482	15.5	1.84165	1.21623	1532.85	6.68	714.24	8.11	0
1	132.33	132.33	86.96	81.69	80.32	gi|6321968	Eno2p [Saccharomyces cerevisiae S288c]	0	auto - discordant peptide type	0	99	AMRIGSEVYHNLK	No iTRAQ8plex@N-term; iTRAQ8plex(K)@13	cleaved E-A@N-term; missed R-I@3	-0.0702296	1820.92	1821.92	1820.99	1821.99	1	12	13.1.6.136.2	0	13.5	6871.71	13.5	1.87342	1.34451	1099.89	3.91	521.34	6.76	0
1	132.33	132.33	86.96	81.69	80.32	gi|6321968	Eno2p [Saccharomyces cerevisiae S288c]	0	auto - discordant peptide type	0	98.99	AMRIGSEVYHNLK	No iTRAQ8plex@N-term; iTRAQ8plex(K)@13	cleaved E-A@N-term; missed R-I@3	0.0303702	1821.02	1822.03	1820.99	1821.99	1	12	6.1.4.143.1	0	14.2	38199.1	14.2	2.34749	0.585384	46976.2	141.88	27900.9	139.91	0
1	132.33	132.33	86.96	81.69	80.32	gi|6321968	Eno2p [Saccharomyces cerevisiae S288c]	0	auto - discordant peptide type	0	98.55	AMRIGSEVYHNLK	No iTRAQ8plex@N-term; iTRAQ8plex(Y)@9; iTRAQ8plex(K)@13	cleaved E-A@N-term; missed R-I@3	-0.104569	2125.09	2126.09	2125.19	2126.2	1	11	13.1.6.106.2	0	10.5	7525.3	10.5	2.69554	0.74094	904.58	3.59	616.92	3.86	0
1	132.33	132.33	86.96	81.69	80.32	gi|6321968	Eno2p [Saccharomyces cerevisiae S288c]	0	auto - discordant peptide type	0	95.82	AMRIGSEVYHNLK	No iTRAQ8plex@N-term; iTRAQ8plex(K)@13	cleaved E-A@N-term; missed R-I@3	0.0502046	1821.04	1822.05	1820.99	1821.99	1	10	1.1.4.124.12	0	12.3	2252.25	12.3	1.62679	2.83884	492.5	6.14	202.71	5.17	0
1	132.33	132.33	86.96	81.69	80.32	gi|6321968	Eno2p [Saccharomyces cerevisiae S288c]	0	auto - discordant peptide type	0	94.75	AMRIGSEVYHNLK	No iTRAQ8plex@N-term; iTRAQ8plex(K)@13	cleaved E-A@N-term; missed R-I@3	0.0817256	1821.07	1822.08	1820.99	1821.99	1	12	9.1.6.145.1	0	14.4	27063.6	14.4	1.71301	0.758205	6203.09	17.9	2688.46	18.85	0
1	132.33	132.33	86.96	81.69	80.32	gi|6321968	Eno2p [Saccharomyces cerevisiae S288c]	0	auto - discordant peptide type	0	86.82	AMRIGSEVYHNLK	No iTRAQ8plex@N-term; Deamidated(N)@11; iTRAQ8plex(K)@13	cleaved E-A@N-term; missed R-I@3	0.00452935	1821.98	1822.98	1821.97	1822.98	1	12	7.1.6.154.3	0	15.3	12859.8	15.3	2.20454	0.465026	2257.98	4.69	1259.43	5.24	0
1	132.33	132.33	86.96	81.69	80.32	gi|6321968	Eno2p [Saccharomyces cerevisiae S288c]	0	auto - discordant peptide type	0	83.99	AMRIGSEVYHNLK	No iTRAQ8plex@N-term; Deamidated(N)@11; iTRAQ8plex(K)@13	cleaved E-A@N-term; missed R-I@3	0.036317	1822.01	1823.02	1821.97	1822.98	1	10	1.1.4.115.4	0	11.4	8645.49	11.4	2.58748	0.436601	8244.93	22.26	5397.59	18.52	0
1	132.33	132.33	86.96	81.69	80.32	gi|6321968	Eno2p [Saccharomyces cerevisiae S288c]	0	auto - discordant peptide type	0	76.63	AMRIGSEVYHNLK	No iTRAQ8plex@N-term; iTRAQ8plex(K)@13	cleaved E-A@N-term; missed R-I@3	0.0320982	1821.02	1822.03	1820.99	1821.99	1	12	7.1.6.115.1	0	11.4	43926.1	11.4	1.60381	0.297671	7548.96	8.07	3063.21	8.51	0
1	132.33	132.33	86.96	81.69	80.32	gi|6321968	Eno2p [Saccharomyces cerevisiae S288c]	0	auto - discordant peptide type	0	76.63	AMRIGSEVYHNLK	No iTRAQ8plex@N-term; iTRAQ8plex(K)@13	cleaved E-A@N-term; missed R-I@3	0.0205012	1821.01	1822.02	1820.99	1821.99	1	12	7.1.6.140.1	0	13.9	460391	13.9	2.06506	0.114203	71059.9	36.27	37127.3	37.93	0
1	132.33	132.33	86.96	81.69	80.32	gi|6321968	Eno2p [Saccharomyces cerevisiae S288c]	0	auto - shared MS/MS	0	99	ANLDVK	iTRAQ8plex@N-term; iTRAQ8plex(K)@6		-0.00875069	1266.77	1267.77	1266.78	1267.78	1	10	9.1.6.20.2	0	1.9	39619.3	1.9	0.786195	1.13064	8992.8	20.73	1788.8	19.8	0
1	132.33	132.33	86.96	81.69	80.32	gi|6321968	Eno2p [Saccharomyces cerevisiae S288c]	0	auto - shared MS/MS	0	99	ANLDVK	iTRAQ8plex@N-term; iTRAQ8plex(K)@6		-0.032265	1266.74	1267.75	1266.78	1267.78	1	10	3.1.4.18.2	0	1.7	19681.2	1.7	1.20772	1.29879	22929.8	78.88	7006.53	87.75	0
1	132.33	132.33	86.96	81.69	80.32	gi|6321968	Eno2p [Saccharomyces cerevisiae S288c]	0	auto - shared MS/MS	0	98.8	ANLDVK	iTRAQ8plex@N-term; iTRAQ8plex(K)@6		0.0124874	1266.79	1267.8	1266.78	1267.78	1	10	4.1.4.13.1	0	1.2	2508.26	1.2	0.993933	2.49782	9079.02	36.38	2283.14	56.29	0
1	132.33	132.33	86.96	81.69	80.32	gi|6321968	Eno2p [Saccharomyces cerevisiae S288c]	0	auto - shared MS/MS	0	82.95	ANLDVK	iTRAQ8plex@N-term; iTRAQ8plex(K)@6		-0.0182283	1266.76	1267.77	1266.78	1267.78	1	8	11.1.6.72.9	0	7.1	6333.52	7.1	0.730859	4.80053	1497.29	12.46	276.87	13.09	0
1	132.33	132.33	86.96	81.69	80.32	gi|6321968	Eno2p [Saccharomyces cerevisiae S288c]	0	auto - discordant peptide type	0	99	ASSEFFK	iTRAQ8plex@N-term; iTRAQ8plex(K)@7	cleaved C-A@N-term	0.0377767	1422.83	1423.84	1422.8	1423.8	1	9	11.1.6.25.7	0	2.4	33658.7	2.4	0.701983	1.85797	6485.62	19.15	1151.9	21.13	0
1	132.33	132.33	86.96	81.69	80.32	gi|6321968	Eno2p [Saccharomyces cerevisiae S288c]	0	auto - shared MS/MS	0	99	AVDDFLLSLDGTANK	iTRAQ8plex@N-term; iTRAQ8plex(K)@15		0.00733624	2186.21	2187.22	2186.2	2187.21	1	17	3.1.4.205.7	0	20.4	1936.05	20.4	1.14344	1.23716	1913.34	8.33	553.53	6.41	0
1	132.33	132.33	86.96	81.69	80.32	gi|6321968	Eno2p [Saccharomyces cerevisiae S288c]	0	auto - discordant peptide type	0	99	AVDDFLLSLDGTANK	iTRAQ8plex@N-term; iTRAQ8plex(K)@15		-0.945488	2185.26	2186.27	2186.2	2187.21	1	24	3.1.4.224.4	0	22.3	3390.31	22.3	0.984854	1.79327	8047.53	23	2005.26	35.5	0
1	132.33	132.33	86.96	81.69	80.32	gi|6321968	Eno2p [Saccharomyces cerevisiae S288c]	0	auto - discordant peptide type	0	99	AVDDFLLSLDGTANK	iTRAQ8plex@N-term; Asp->Glu@10; iTRAQ8plex(K)@15		0.0196633	2200.24	2201.25	2200.22	2201.23	1	11	3.1.4.224.8	0	22.3	1942.75	22.3	6.71364	1.0934	709.19	6.55	1204.64	7.05	0
1	132.33	132.33	86.96	81.69	80.32	gi|6321968	Eno2p [Saccharomyces cerevisiae S288c]	0	auto - shared MS/MS	0	99	AVDDFLLSLDGTANK	iTRAQ8plex@N-term; iTRAQ8plex(K)@15		0.0134394	2186.22	2187.22	2186.2	2187.21	1	27	3.1.4.228.1	0	22.7	12264	22.7	1.40324	1.64772	12817.8	73.7	4550.74	70.27	0
1	132.33	132.33	86.96	81.69	80.32	gi|6321968	Eno2p [Saccharomyces cerevisiae S288c]	0	auto - discordant peptide type	0	99	AVDDFLLSLDGTANK	iTRAQ8plex@N-term; iTRAQ8plex(K)@15		-4.31492	2181.89	2182.9	2186.2	2187.21	1	20	3.1.4.231.2	0	23	5748.97	23	0.298067	3.89797	9633.41	26.07	726.49	28.25	0
1	132.33	132.33	86.96	81.69	80.32	gi|6321968	Eno2p [Saccharomyces cerevisiae S288c]	0	auto - discordant peptide type	0	99	AVDDFLLSLDGTANK	Carbamidomethyl@N-term; iTRAQ8plex(K)@15		0.0165221	1939.04	1940.04	1939.02	1940.03	1	17	4.1.4.185.8	0	18.4	2062.1	18.4	0.940732	2.38502	4450.83	25.94	1059.36	24.5	0
1	132.33	132.33	86.96	81.69	80.32	gi|6321968	Eno2p [Saccharomyces cerevisiae S288c]	0	auto - discordant peptide type	0	99	AVDDFLLSLDGTANK	iTRAQ8plex@N-term; Dehydrated(D)@4; iTRAQ8plex(K)@15		-0.00488568	2168.19	2169.2	2168.19	2169.2	1	14	4.1.4.198.10	0	19.7	3258.45	19.7	0.329476	1.75165	3785.25	11.04	315.54	5.45	0
1	132.33	132.33	86.96	81.69	80.32	gi|6321968	Eno2p [Saccharomyces cerevisiae S288c]	0	auto - discordant peptide type	0	99	AVDDFLLSLDGTANK	iTRAQ8plex@N-term; iTRAQ8plex(K)@15		3.00563	2189.21	2190.22	2186.2	2187.21	1	18	4.1.4.212.1	0	21.1	721.426	21.1	1.03323	1.0076	12582.8	27.75	3289.37	32.34	0
1	132.33	132.33	86.96	81.69	80.32	gi|6321968	Eno2p [Saccharomyces cerevisiae S288c]	0	auto - discordant peptide type	0	99	AVDDFLLSLDGTANK	iTRAQ8plex@N-term; iTRAQ8plex(K)@15		2.00805	2188.21	2189.22	2186.2	2187.21	1	20	4.1.4.213.5	0	21.2	2175.76	21.2	0.915379	1.31441	8241.69	26.1	1908.77	24.35	0
1	132.33	132.33	86.96	81.69	80.32	gi|6321968	Eno2p [Saccharomyces cerevisiae S288c]	0	auto - discordant peptide type	0	99	AVDDFLLSLDGTANK	iTRAQ8plex@N-term; iTRAQ8plex(K)@15		2.98195	2189.19	2190.19	2186.2	2187.21	1	23	4.1.4.215.9	0	21.4	1324.46	21.4	0.430118	1.92137	7923.73	21.61	862.29	16.4	0
1	132.33	132.33	86.96	81.69	80.32	gi|6321968	Eno2p [Saccharomyces cerevisiae S288c]	0	auto - discordant peptide type	0	99	AVDDFLLSLDGTANK	iTRAQ8plex@N-term; iTRAQ8plex(K)@15		1.99071	2188.19	2189.2	2186.2	2187.21	1	16	4.1.4.217.7	0	21.6	1940.92	21.6	1.03971	1.53567	10043	30.86	2641.87	39.75	0
1	132.33	132.33	86.96	81.69	80.32	gi|6321968	Eno2p [Saccharomyces cerevisiae S288c]	0	auto - discordant peptide type	0	99	AVDDFLLSLDGTANK	iTRAQ8plex@N-term; iTRAQ8plex(K)@15		-4.29828	2181.91	2182.91	2186.2	2187.21	1	15	4.1.4.222.1	0	22.1	22725.8	22.1	0.409177	1.77776	25384.8	47.47	2627.98	46.46	0
1	132.33	132.33	86.96	81.69	80.32	gi|6321968	Eno2p [Saccharomyces cerevisiae S288c]	0	auto - discordant peptide type	0	99	AVDDFLLSLDGTANK	iTRAQ8plex@N-term; Dehydrated(D)@10; iTRAQ8plex(K)@15		0.00317118	2168.2	2169.2	2168.19	2169.2	1	22	4.1.4.231.2	0	23	3645.06	23	0.574737	1.864	9823.89	27.76	1428.53	26.32	0
1	132.33	132.33	86.96	81.69	80.32	gi|6321968	Eno2p [Saccharomyces cerevisiae S288c]	0	auto - discordant peptide type	0	99	AVDDFLLSLDGTANK	iTRAQ8plex@N-term; iTRAQ8plex(K)@15		-3.01675	2183.19	2184.2	2186.2	2187.21	1	25	4.1.4.232.4	0	23.1	2472.74	23.1	0.458372	2.21328	64967.3	153.05	7534.41	165.81	0
1	132.33	132.33	86.96	81.69	80.32	gi|6321968	Eno2p [Saccharomyces cerevisiae S288c]	0	auto - discordant peptide type	0	99	AVDDFLLSLDGTANK	iTRAQ8plex@N-term; iTRAQ8plex(K)@15		-1.01376	2185.19	2186.2	2186.2	2187.21	1	22	4.1.4.233.1	0	23.2	10031	23.2	0.664731	0.960169	117847	203.88	19819.9	187.19	0
1	132.33	132.33	86.96	81.69	80.32	gi|6321968	Eno2p [Saccharomyces cerevisiae S288c]	0	auto - shared MS/MS	0	99	AVDDFLLSLDGTANK	iTRAQ8plex@N-term; iTRAQ8plex(K)@15		-0.0144679	2186.19	2187.2	2186.2	2187.21	1	28	4.1.4.234.1	0	23.3	67189.2	23.3	0.801473	0.943148	104017	183.34	21092.7	195.43	0
1	132.33	132.33	86.96	81.69	80.32	gi|6321968	Eno2p [Saccharomyces cerevisiae S288c]	0	auto - discordant peptide type	0	99	AVDDFLLSLDGTANK	iTRAQ8plex@N-term; Thr->Tyr@12; iTRAQ8plex(K)@15		-0.09751	2248.12	2249.13	2248.22	2249.23	1	12	4.1.4.234.3	0	23.3	1482.59	23.3	1.10142	4.39697	2218.22	19.52	618.15	26.63	0
1	132.33	132.33	86.96	81.69	80.32	gi|6321968	Eno2p [Saccharomyces cerevisiae S288c]	0	auto - discordant peptide type	0	99	AVDDFLLSLDGTANK	iTRAQ8plex@N-term; Ser->Asp@8; iTRAQ8plex(K)@15		0.00530241	2214.2	2215.21	2214.2	2215.21	1	14	4.1.4.243.3	0	24.2	1125.82	24.2	0.366192	4.45395	1712.36	6.56	158.65	7.04	0
1	132.33	132.33	86.96	81.69	80.32	gi|6321968	Eno2p [Saccharomyces cerevisiae S288c]	0	auto - discordant peptide type	0	99	AVDDFLLSLDGTANK	iTRAQ8plex@N-term; iTRAQ8plex(K)@15		-3.3234	2182.88	2183.89	2186.2	2187.21	1	21	4.1.4.244.4	0	24.3	547.089	24.3	0.336453	2.88648	6205.53	14.18	528.25	15.2	0
1	132.33	132.33	86.96	81.69	80.32	gi|6321968	Eno2p [Saccharomyces cerevisiae S288c]	0	auto - discordant peptide type	0	99	AVDDFLLSLDGTANK	Carbamidomethyl@N-term; Leu->Asp@7; iTRAQ8plex(K)@15		0.105739	1941.07	1942.08	1940.96	1941.97	1	12	5.1.4.186.2	0	18.5	580.703	18.5	1.05337	1.25382	3843.32	10.57	1024.29	12.53	0
1	132.33	132.33	86.96	81.69	80.32	gi|6321968	Eno2p [Saccharomyces cerevisiae S288c]	0	auto - discordant peptide type	0	99	AVDDFLLSLDGTANK	Carbamidomethyl@N-term; iTRAQ8plex(K)@15		-0.000155725	1939.02	1940.03	1939.02	1940.03	1	18	5.1.4.187.1	0	18.6	2300.43	18.6	1.02672	1.88153	3747.07	14.18	973.37	17.94	0
1	132.33	132.33	86.96	81.69	80.32	gi|6321968	Eno2p [Saccharomyces cerevisiae S288c]	0	auto - discordant peptide type	0	99	AVDDFLLSLDGTANK	Carbamidomethyl@N-term; iTRAQ8plex(K)@15		0.0144745	1939.03	1940.04	1939.02	1940.03	1	17	6.1.4.186.2	0	18.5	1562.74	18.5	0.539033	3.16809	2553.52	7.91	348.25	10.98	0
1	132.33	132.33	86.96	81.69	80.32	gi|6321968	Eno2p [Saccharomyces cerevisiae S288c]	0	auto - shared MS/MS	0	99	AVDDFLLSLDGTANK	iTRAQ8plex@N-term; iTRAQ8plex(K)@15		-0.0392859	2186.16	2187.17	2186.2	2187.21	1	18	7.1.6.234.5	0	23.3	5945.6	23.3	0.213939	12.9393	497.15	5.33	26.91	3.47	0
1	132.33	132.33	86.96	81.69	80.32	gi|6321968	Eno2p [Saccharomyces cerevisiae S288c]	0	auto - shared MS/MS	0	99	AVDDFLLSLDGTANK	iTRAQ8plex@N-term; iTRAQ8plex(K)@15		-0.242215	2185.96	2186.97	2186.2	2187.21	1	21	8.1.6.217.4	0	21.6	5536.07	21.6	1.0589	3.72462	782.76	7.33	209.71	7.56	0
1	132.33	132.33	86.96	81.69	80.32	gi|6321968	Eno2p [Saccharomyces cerevisiae S288c]	0	auto - discordant peptide type	0	99	AVDDFLLSLDGTANK	Carbamidomethyl@N-term; iTRAQ8plex(K)@15		-0.00742904	1939.01	1940.02	1939.02	1940.03	1	20	9.1.6.187.1	0	18.6	14874.3	18.6	0.76912	4.1769	2131.51	11.09	414.78	17.19	0
1	132.33	132.33	86.96	81.69	80.32	gi|6321968	Eno2p [Saccharomyces cerevisiae S288c]	0	auto - shared MS/MS	0	99	AVDDFLLSLDGTANK	iTRAQ8plex@N-term; iTRAQ8plex(K)@15		-0.0386013	2186.17	2187.17	2186.2	2187.21	1	25	9.1.6.231.1	0	23	5507.02	23	0.215139	13.8699	508.34	4.49	27.67	3.83	0
1	132.33	132.33	86.96	81.69	80.32	gi|6321968	Eno2p [Saccharomyces cerevisiae S288c]	0	auto - discordant peptide type	0	99	AVDDFLLSLDGTANK	iTRAQ8plex@N-term; iTRAQ8plex(K)@15		1.00655	2187.21	2188.22	2186.2	2187.21	1	11	10.1.6.197.2	0	19.6	2052.59	19.6	0.825441	4.10684	1569.83	10.04	327.85	13.3	0
1	132.33	132.33	86.96	81.69	80.32	gi|6321968	Eno2p [Saccharomyces cerevisiae S288c]	0	auto - discordant peptide type	0	99	AVDDFLLSLDGTANK	iTRAQ8plex@N-term; Ala->Gln@13; iTRAQ8plex(K)@15		0.00770769	2243.23	2244.24	2243.23	2244.23	1	15	10.1.6.231.3	0	23	32602.7	23	0.892866	10.0196	1393.56	19.3	314.81	31.24	0
1	132.33	132.33	86.96	81.69	80.32	gi|6321968	Eno2p [Saccharomyces cerevisiae S288c]	0	auto - discordant peptide type	0	99	AVDDFLLSLDGTANK	iTRAQ8plex@N-term; iTRAQ8plex(K)@15		-1.00433	2185.2	2186.21	2186.2	2187.21	1	22	10.1.6.232.1	0	23.1	9691.15	23.1	0.835889	1.07746	11217.3	21.58	2372.32	25.15	0
1	132.33	132.33	86.96	81.69	80.32	gi|6321968	Eno2p [Saccharomyces cerevisiae S288c]	0	auto - discordant peptide type	0	99	AVDDFLLSLDGTANK	iTRAQ8plex@N-term; iTRAQ8plex(K)@15		2.09512	2188.3	2189.31	2186.2	2187.21	1	23	10.1.6.239.2	0	23.8	5059.41	23.8	0.900783	3.58133	1736.15	13.55	395.68	13.83	0
1	132.33	132.33	86.96	81.69	80.32	gi|6321968	Eno2p [Saccharomyces cerevisiae S288c]	0	auto - discordant peptide type	0	99	AVDDFLLSLDGTANK	iTRAQ8plex@N-term; iTRAQ8plex(K)@15		-3.00139	2183.2	2184.21	2186.2	2187.21	1	20	11.1.6.218.10	0	21.7	4959.15	21.7	1.29535	3.29025	582.48	5.04	190.9	6.06	0
1	132.33	132.33	86.96	81.69	80.32	gi|6321968	Eno2p [Saccharomyces cerevisiae S288c]	0	auto - shared MS/MS	0	99	AVDDFLLSLDGTANK	iTRAQ8plex@N-term; iTRAQ8plex(K)@15		-0.0198097	2186.18	2187.19	2186.2	2187.21	1	28	11.1.6.221.2	0	22	36684.8	22	0.776211	1.56833	5519.21	15.9	1083.91	16.71	0
1	132.33	132.33	86.96	81.69	80.32	gi|6321968	Eno2p [Saccharomyces cerevisiae S288c]	0	auto - shared MS/MS	0	99	AVDDFLLSLDGTANK	iTRAQ8plex@N-term; iTRAQ8plex(K)@15		0.0289903	2186.23	2187.24	2186.2	2187.21	1	14	4.1.4.178.10	0	17.7	1959.61	17.7	0.810575	1.32979	6952.7	17.96	1425.88	18.6	0
1	132.33	132.33	86.96	81.69	80.32	gi|6321968	Eno2p [Saccharomyces cerevisiae S288c]	0	auto - discordant peptide type	0	99	AVDDFLLSLDGTANK	Carbamidomethyl@N-term; iTRAQ8plex(K)@15		-0.0539045	1938.97	1939.97	1939.02	1940.03	1	19	7.1.6.185.2	0	18.4	7420.68	18.4	1.69686	1.06018	1233.88	6.35	529.73	4.91	0
1	132.33	132.33	86.96	81.69	80.32	gi|6321968	Eno2p [Saccharomyces cerevisiae S288c]	0	auto - discordant peptide type	0	99	AVDDFLLSLDGTANK	Carbamidomethyl@N-term; iTRAQ8plex(K)@15		-0.0473473	1938.97	1939.98	1939.02	1940.03	1	10	9.1.6.180.7	0	17.9	3015.99	17.9	0.01		347.61	4.25	0	39.92	0
1	132.33	132.33	86.96	81.69	80.32	gi|6321968	Eno2p [Saccharomyces cerevisiae S288c]	0	auto - shared MS/MS	0	99	AVDDFLLSLDGTANK	iTRAQ8plex@N-term; iTRAQ8plex(K)@15		-0.0346501	2186.17	2187.18	2186.2	2187.21	1	22	10.1.6.168.9	0	16.7	13827.4	16.7	1.06084	3.67661	1750.81	14.55	469.92	16.83	0
1	132.33	132.33	86.96	81.69	80.32	gi|6321968	Eno2p [Saccharomyces cerevisiae S288c]	0	auto - shared MS/MS	0	99	AVDDFLLSLDGTANK	iTRAQ8plex@N-term; iTRAQ8plex(K)@15		-0.00071638	2186.2	2187.21	2186.2	2187.21	1	28	10.1.6.231.2	0	23	70542.3	23	0.890542	0.786704	15445.7	25.06	3480.16	26.79	0
1	132.33	132.33	86.96	81.69	80.32	gi|6321968	Eno2p [Saccharomyces cerevisiae S288c]	0	auto - discordant peptide type	0	99	AVDDFLLSLDGTANK	iTRAQ8plex@N-term; Ala->Gln@13; iTRAQ8plex(K)@15		-0.00409288	2243.22	2244.23	2243.23	2244.23	1	10	4.1.4.232.2	0	23.1	5721.09	23.1	2.48575	1.61799	3474.76	34.25	2185.34	28.04	0
1	132.33	132.33	86.96	81.69	80.32	gi|6321968	Eno2p [Saccharomyces cerevisiae S288c]	0	auto - discordant peptide type	0	23.28	AVDDFLLSLDGTANK	iTRAQ8plex@N-term; Asn->Leu@14; iTRAQ8plex(K)@15		-0.0454615	2185.2	2186.21	2185.25	2186.25	1	15	10.1.6.209.3	0	20.8	16689.4	20.8	1.49013	0.917481	5436.18	17.84	2049.53	17.56	0
1	132.33	132.33	86.96	81.69	80.32	gi|6321968	Eno2p [Saccharomyces cerevisiae S288c]	0	auto - shared MS/MS	0	99	AVSKVYAR	iTRAQ8plex@N-term; iTRAQ8plex(K)@4	cleaved M-A@N-term; missed K-V@4	-0.0123475	1500.91	1501.92	1500.92	1501.93	1	14	2.1.4.18.5	0	1.7	13827.6	1.7	1.70062	1.00307	14700.9	47.54	6325.38	60.06	0
1	132.33	132.33	86.96	81.69	80.32	gi|6321968	Eno2p [Saccharomyces cerevisiae S288c]	0	auto - shared MS/MS	0	99	AVYAGENFHHGDK	iTRAQ8plex@N-term; iTRAQ8plex(K)@13		0.0631189	2052.13	2053.13	2052.06	2053.07	1	21	7.1.6.22.4	0	2.1	47585.9	2.1	1.79421	0.484614	8391.32	14.88	3809.26	17.18	0
1	132.33	132.33	86.96	81.69	80.32	gi|6321968	Eno2p [Saccharomyces cerevisiae S288c]	1	auto	0	99	AVYAGENFHHGDK	iTRAQ8plex@N-term; iTRAQ8plex(K)@13		-0.000754475	2052.06	2053.07	2052.06	2053.07	1	14	9.1.6.30.8	1	2.9	7993.69	2.9	100		589.7	4.4	416.1	4.83	682.2
1	132.33	132.33	86.96	81.69	80.32	gi|6321968	Eno2p [Saccharomyces cerevisiae S288c]	0	auto - discordant peptide type	0	99	AVYAGENFHHGDK	iTRAQ8plex@N-term; iTRAQ8plex(Y)@3; iTRAQ8plex(K)@13		-0.044792	2356.22	2357.23	2356.27	2357.28	1	17	13.1.6.22.2	0	2.1	21228.5	2.1	2.74097	0.702354	3770.95	14.21	2615.12	15.5	0
1	132.33	132.33	86.96	81.69	80.32	gi|6321968	Eno2p [Saccharomyces cerevisiae S288c]	0	auto - discordant peptide type	0	99	AVYAGENFHHGDK	iTRAQ8plex@N-term; Carbamidomethyl(D)@12; iTRAQ8plex(K)@13		0.075622	2109.16	2110.17	2109.09	2110.09	1	14	7.1.6.22.9	0	2.1	23318.7	2.1	1.92102	0.831418	2666.26	9.39	1295.9	9.76	0
1	132.33	132.33	86.96	81.69	80.32	gi|6321968	Eno2p [Saccharomyces cerevisiae S288c]	0	auto - shared MS/MS	0	97.35	AVYAGENFHHGDK	iTRAQ8plex@N-term; iTRAQ8plex(K)@13		0.0174385	2052.08	2053.09	2052.06	2053.07	1	10	6.1.4.23.12	0	2.2	4711.86	2.2	1.78654	0.565724	4963.34	11.88	2243.49	11.5	0
1	132.33	132.33	86.96	81.69	80.32	gi|6321968	Eno2p [Saccharomyces cerevisiae S288c]	0	auto - discordant peptide type	0	99	AVYAGENFHHGDKL	iTRAQ8plex@N-term; Deamidated(N)@7; iTRAQ8plex(K)@13	missed K-L@13	-0.0201272	2166.11	2167.12	2166.13	2167.14	1	23	1.1.4.34.1	0	3.3	59326.7	3.3	0.999324	1.72855	55349.2	189.45	13994.4	237.11	0
1	132.33	132.33	86.96	81.69	80.32	gi|6321968	Eno2p [Saccharomyces cerevisiae S288c]	0	auto - discordant peptide type	0	99	AVYAGENFHHGDKL	iTRAQ8plex@N-term; iTRAQ8plex(K)@13	missed K-L@13	1.63261	2166.78	2167.79	2165.15	2166.16	1	24	1.1.4.37.8	0	3.6	1177.41	3.6	0.867251	2.19408	38834.3	144.82	8521.11	184.24	0
1	132.33	132.33	86.96	81.69	80.32	gi|6321968	Eno2p [Saccharomyces cerevisiae S288c]	0	auto - discordant peptide type	0	99	AVYAGENFHHGDKL	iTRAQ8plex@N-term; iTRAQ8plex(K)@13	missed K-L@13	1.62578	2166.77	2167.78	2165.15	2166.16	1	24	1.1.4.40.1	0	3.9	2332.61	3.9	0.720721	0.93797	141380	224.26	25780.5	238.33	0
1	132.33	132.33	86.96	81.69	80.32	gi|6321968	Eno2p [Saccharomyces cerevisiae S288c]	0	auto - shared MS/MS	0	99	AVYAGENFHHGDKL	iTRAQ8plex@N-term; iTRAQ8plex(K)@13	missed K-L@13	-0.014663	2165.13	2166.14	2165.15	2166.16	1	25	1.1.4.42.1	0	4.1	226456	4.1	0.78248	0.833975	153351	236.1	30359.7	248.84	0
1	132.33	132.33	86.96	81.69	80.32	gi|6321968	Eno2p [Saccharomyces cerevisiae S288c]	0	auto - discordant peptide type	0	99	AVYAGENFHHGDKL	iTRAQ8plex@N-term; iTRAQ8plex(K)@13	missed K-L@13	-2.02914	2163.12	2164.13	2165.15	2166.16	1	20	1.1.4.43.1	0	4.2	9229.47	4.2	0.76109	1.04141	102785	208.33	19792.6	202.18	0
1	132.33	132.33	86.96	81.69	80.32	gi|6321968	Eno2p [Saccharomyces cerevisiae S288c]	0	auto - discordant peptide type	0	99	AVYAGENFHHGDKL	iTRAQ8plex@N-term; Deamidated(N)@7; iTRAQ8plex(K)@13	missed K-L@13	-0.0211038	2166.11	2167.12	2166.13	2167.14	1	18	1.1.4.57.1	0	5.6	4861.18	5.6	1.37292	0.987271	2578.86	10.48	895.8	8.06	0
1	132.33	132.33	86.96	81.69	80.32	gi|6321968	Eno2p [Saccharomyces cerevisiae S288c]	0	auto - discordant peptide type	0	99	AVYAGENFHHGDKL	iTRAQ8plex@N-term; Iodo(Y)@3; Deamidated(N)@7; iTRAQ8plex(K)@13	missed K-L@13	0.0126373	2292.04	2293.05	2292.03	2293.04	1	20	1.1.4.115.5	0	11.4	6524.11	11.4	0.523239	1.98671	6144	18.63	813.37	15.97	0
1	132.33	132.33	86.96	81.69	80.32	gi|6321968	Eno2p [Saccharomyces cerevisiae S288c]	0	auto - discordant peptide type	0	99	AVYAGENFHHGDKL	iTRAQ8plex@N-term; Iodo(Y)@3; iTRAQ8plex(K)@13	missed K-L@13	0.0137067	2291.06	2292.07	2291.04	2292.05	1	22	1.1.4.116.3	0	11.5	11520.3	11.5	0.433928	3.23944	7353.27	23.9	807.3	26.02	0
1	132.33	132.33	86.96	81.69	80.32	gi|6321968	Eno2p [Saccharomyces cerevisiae S288c]	0	auto - discordant peptide type	0	99	AVYAGENFHHGDKL	iTRAQ8plex@N-term; Iodo(Y)@3; Deamidated(N)@7; iTRAQ8plex(K)@13	missed K-L@13	0.0184969	2292.05	2293.05	2292.03	2293.04	1	17	1.1.4.122.2	0	12.1	3082.53	12.1	0.896648	0.998728	2793.26	7.59	633.68	6.09	0
1	132.33	132.33	86.96	81.69	80.32	gi|6321968	Eno2p [Saccharomyces cerevisiae S288c]	0	auto - discordant peptide type	0	99	AVYAGENFHHGDKL	iTRAQ8plex@N-term; Deamidated(N)@7; iTRAQ8plex(K)@13	missed K-L@13	-0.0346387	2166.1	2167.1	2166.13	2167.14	1	21	2.1.4.60.1	0	5.9	17631.6	5.9	0.936177	1.74229	22569.4	78.19	5345.83	91.28	0
1	132.33	132.33	86.96	81.69	80.32	gi|6321968	Eno2p [Saccharomyces cerevisiae S288c]	0	auto - discordant peptide type	0	99	AVYAGENFHHGDKL	iTRAQ8plex@N-term; iTRAQ8plex(K)@13	missed K-L@13	-1.0469	2164.1	2165.11	2165.15	2166.16	1	13	2.1.4.71.4	0	7	1244.15	7	0.692307	2.68196	14177.4	74.52	2483.32	65.31	0
1	132.33	132.33	86.96	81.69	80.32	gi|6321968	Eno2p [Saccharomyces cerevisiae S288c]	1	auto	0	99	AVYAGENFHHGDKL	iTRAQ8plex@N-term; iTRAQ8plex(K)@13	missed K-L@13	-0.0201091	2165.13	2166.14	2165.15	2166.16	1	12	3.1.4.109.8	1	10.8	1399.97	10.8	3.03553	5.32482	335.39	5.21	159.94	4.42	189.6
1	132.33	132.33	86.96	81.69	80.32	gi|6321968	Eno2p [Saccharomyces cerevisiae S288c]	0	auto - discordant peptide type	0	99	AVYAGENFHHGDKL	Carbamidomethyl@N-term; iTRAQ8plex(K)@13	missed K-L@13	-0.00818356	1917.96	1918.96	1917.96	1918.97	1	23	5.1.4.40.1	0	3.9	34022.4	3.9	1.45957	1.46955	30998.3	127.86	11447.2	161.46	0
1	132.33	132.33	86.96	81.69	80.32	gi|6321968	Eno2p [Saccharomyces cerevisiae S288c]	0	auto - discordant peptide type	0	99	AVYAGENFHHGDKL	iTRAQ8plex@N-term; Dicarbamidomethyl(D)@12; Lys->Gln@13	missed K-L@13	0.0198557	1974.97	1975.98	1974.95	1975.96	1	20	5.1.4.86.4	0	8.5	8766.71	8.5	1.15447	2.11346	4582.13	22.96	1338.4	27.48	0
1	132.33	132.33	86.96	81.69	80.32	gi|6321968	Eno2p [Saccharomyces cerevisiae S288c]	0	auto - discordant peptide type	0	99	AVYAGENFHHGDKL	iTRAQ8plex@N-term; Asp->Asn@12; Lys->Trp@13	missed K-L@13	0.00769661	1917.95	1918.96	1917.94	1918.95	1	21	5.1.4.87.1	0	8.6	12084	8.6	0.827629	2.45931	13735	69.46	2876.08	69.22	0
1	132.33	132.33	86.96	81.69	80.32	gi|6321968	Eno2p [Saccharomyces cerevisiae S288c]	0	auto - discordant peptide type	0	99	AVYAGENFHHGDKL	iTRAQ8plex@N-term; Carbamidomethyl(H)@10; iTRAQ8plex(K)@13	missed K-L@13	-0.0122829	2222.16	2223.16	2222.17	2223.18	1	23	5.1.4.106.1	0	10.5	39074.5	10.5	1.20571	1.70438	23321.4	119.66	7114.31	115.63	0
1	132.33	132.33	86.96	81.69	80.32	gi|6321968	Eno2p [Saccharomyces cerevisiae S288c]	0	auto - discordant peptide type	0	99	AVYAGENFHHGDKL	iTRAQ8plex@N-term; iTRAQ8plex(K)@13	missed K-L@13	6.02409	2171.17	2172.18	2165.15	2166.16	1	21	5.1.4.108.2	0	10.7	7355.57	10.7	1.00724	1.71007	38625.5	166.56	9843.42	162.89	0
1	132.33	132.33	86.96	81.69	80.32	gi|6321968	Eno2p [Saccharomyces cerevisiae S288c]	0	auto - shared MS/MS	0	99	AVYAGENFHHGDKL	iTRAQ8plex@N-term; iTRAQ8plex(K)@13	missed K-L@13	-0.016155	2165.13	2166.14	2165.15	2166.16	1	25	5.1.4.109.1	0	10.8	209495	10.8	0.53984	0.988408	205230	266.03	28031.2	274.67	0
1	132.33	132.33	86.96	81.69	80.32	gi|6321968	Eno2p [Saccharomyces cerevisiae S288c]	0	auto - discordant peptide type	0	99	AVYAGENFHHGDKL	iTRAQ8plex@N-term; Phe->Trp@8; His->Cys@9; Carbamidomethyl(C)@9; iTRAQ8plex(K)@13	missed K-L@13	-0.0697268	2227.06	2228.07	2227.13	2228.14	1	18	5.1.4.109.2	0	10.8	4913.54	10.8	1.1565	2.45398	10870.1	78.02	3180.67	74.64	0
1	132.33	132.33	86.96	81.69	80.32	gi|6321968	Eno2p [Saccharomyces cerevisiae S288c]	0	auto - discordant peptide type	0	99	AVYAGENFHHGDKL	iTRAQ8plex@N-term; Iodo(Y)@3; Carbamidomethyl(D)@12; iTRAQ8plex(K)@13	missed K-L@13	0.00225577	2348.07	2349.07	2348.07	2349.07	1	14	5.1.4.133.7	0	13.2	3220.22	13.2	0.962854	1.79453	2507.07	7.17	610.75	10.82	0
1	132.33	132.33	86.96	81.69	80.32	gi|6321968	Eno2p [Saccharomyces cerevisiae S288c]	0	auto - discordant peptide type	0	99	AVYAGENFHHGDKL	iTRAQ8plex@N-term; Iodo(Y)@3; iTRAQ8plex(K)@13	missed K-L@13	-0.00552754	2291.04	2292.05	2291.04	2292.05	1	20	5.1.4.136.1	0	13.5	15675.5	13.5	0.0535234	27.0246	10723.7	46.66	145.22	39.24	0
1	132.33	132.33	86.96	81.69	80.32	gi|6321968	Eno2p [Saccharomyces cerevisiae S288c]	0	auto - discordant peptide type	0	99	AVYAGENFHHGDKL	Carbamidomethyl@N-term; iTRAQ8plex(K)@13	missed K-L@13	-0.0190391	1917.94	1918.95	1917.96	1918.97	1	18	6.1.4.43.1	0	4.2	8383.43	4.2	0.799501	2.01838	9503.11	42.17	1922.3	37.85	0
1	132.33	132.33	86.96	81.69	80.32	gi|6321968	Eno2p [Saccharomyces cerevisiae S288c]	0	auto - discordant peptide type	0	99	AVYAGENFHHGDKL	iTRAQ8plex@N-term; Carbamidomethyl(D)@12; Lys->Gln@13	missed K-L@13	0.0308961	1917.96	1918.97	1917.93	1918.93	1	20	6.1.4.95.1	0	9.4	4890.95	9.4	0.707837	1.61767	5887.79	23.5	1054.44	16.53	0
1	132.33	132.33	86.96	81.69	80.32	gi|6321968	Eno2p [Saccharomyces cerevisiae S288c]	0	auto - discordant peptide type	0	99	AVYAGENFHHGDKL	iTRAQ8plex@N-term; Deamidated(N)@7; iTRAQ8plex(K)@13	missed K-L@13	-0.00560006	2166.13	2167.13	2166.13	2167.14	1	21	6.1.4.104.1	0	10.3	14151.4	10.3	1.60271	1.24449	12201.9	51.68	4947.89	57.9	0
1	132.33	132.33	86.96	81.69	80.32	gi|6321968	Eno2p [Saccharomyces cerevisiae S288c]	0	auto - discordant peptide type	0	99	AVYAGENFHHGDKL	iTRAQ8plex@N-term; Carbamidomethyl(H)@10; iTRAQ8plex(K)@13	missed K-L@13	-0.0149159	2222.15	2223.16	2222.17	2223.18	1	21	6.1.4.105.2	0	10.4	14730.9	10.4	0.867904	1.70835	10675.5	43.71	2344.2	38.88	0
1	132.33	132.33	86.96	81.69	80.32	gi|6321968	Eno2p [Saccharomyces cerevisiae S288c]	0	auto - discordant peptide type	0	99	AVYAGENFHHGDKL	iTRAQ8plex@N-term; iTRAQ8plex(K)@13	missed K-L@13	6.01624	2171.16	2172.17	2165.15	2166.16	1	22	6.1.4.108.3	0	10.7	820.47	10.7	1.80718	1.12503	6777.45	35.6	3098.87	30.83	0
1	132.33	132.33	86.96	81.69	80.32	gi|6321968	Eno2p [Saccharomyces cerevisiae S288c]	0	auto - shared MS/MS	0	99	AVYAGENFHHGDKL	iTRAQ8plex@N-term; iTRAQ8plex(K)@13	missed K-L@13	-0.0201163	2165.13	2166.14	2165.15	2166.16	1	23	6.1.4.109.1	0	10.8	82557.1	10.8	0.681464	2.35189	48927.9	156.17	8435.99	196.57	0
1	132.33	132.33	86.96	81.69	80.32	gi|6321968	Eno2p [Saccharomyces cerevisiae S288c]	0	auto - discordant peptide type	0	99	AVYAGENFHHGDKL	iTRAQ8plex@N-term; Phe->Trp@8; His->Cys@9; Carbamidomethyl(C)@9; iTRAQ8plex(K)@13	missed K-L@13	-0.0837701	2227.05	2228.05	2227.13	2228.14	1	15	6.1.4.109.2	0	10.8	5575.67	10.8	1.03682	3.23398	2178.64	23.11	571.51	17.46	0
1	132.33	132.33	86.96	81.69	80.32	gi|6321968	Eno2p [Saccharomyces cerevisiae S288c]	0	auto - discordant peptide type	0	99	AVYAGENFHHGDKL	iTRAQ8plex@N-term; iTRAQ8plex(Y)@3; Deamidated(N)@7; iTRAQ8plex(K)@13	missed K-L@13	-0.0118326	2470.33	2471.33	2470.34	2471.34	1	21	6.1.4.113.1	0	11.2	23607.5	11.2	2.07521	1.0275	21077.1	100.22	11066.5	100.8	0
1	132.33	132.33	86.96	81.69	80.32	gi|6321968	Eno2p [Saccharomyces cerevisiae S288c]	0	auto - discordant peptide type	0	99	AVYAGENFHHGDKL	iTRAQ8plex@N-term; iTRAQ8plex(K)@13	missed K-L@13	0.991111	2166.14	2167.15	2165.15	2166.16	1	15	6.1.4.113.7	0	11.2	523.216	11.2	1.78475	1.07735	2043.1	6.4	922.58	9.51	0
1	132.33	132.33	86.96	81.69	80.32	gi|6321968	Eno2p [Saccharomyces cerevisiae S288c]	0	auto - discordant peptide type	0	99	AVYAGENFHHGDKL	iTRAQ8plex@N-term; Iodo(Y)@3; iTRAQ8plex(K)@13	missed K-L@13	0.00395522	2291.05	2292.06	2291.04	2292.05	1	18	6.1.4.137.2	0	13.6	5213.54	13.6	0.482825	1.62941	5240.87	11.9	640.22	10.33	0
1	132.33	132.33	86.96	81.69	80.32	gi|6321968	Eno2p [Saccharomyces cerevisiae S288c]	0	auto - discordant peptide type	0	99	AVYAGENFHHGDKL	iTRAQ8plex@N-term; Deamidated(N)@7; iTRAQ8plex(K)@13	missed K-L@13	-0.0522727	2166.08	2167.09	2166.13	2167.14	1	15	7.1.6.87.1	0	8.6	7969.47	8.6	1.43262	1.55533	1009.31	5.03	365.84	5.39	0
1	132.33	132.33	86.96	81.69	80.32	gi|6321968	Eno2p [Saccharomyces cerevisiae S288c]	0	auto - shared MS/MS	0	99	AVYAGENFHHGDKL	iTRAQ8plex@N-term; iTRAQ8plex(K)@13	missed K-L@13	0.0554994	2165.2	2166.21	2165.15	2166.16	1	24	7.1.6.98.1	0	9.7	772136	9.7	0.803866	0.453075	33886.7	29.36	6892.07	30.65	0
1	132.33	132.33	86.96	81.69	80.32	gi|6321968	Eno2p [Saccharomyces cerevisiae S288c]	0	auto - discordant peptide type	0	99	AVYAGENFHHGDKL	iTRAQ8plex@N-term; Carbamidomethyl(H)@10; iTRAQ8plex(K)@13	missed K-L@13	-0.0356644	2222.13	2223.14	2222.17	2223.18	1	19	9.1.6.113.4	0	11.2	6802.92	11.2	0.886841	3.33634	883.06	6.84	198.14	6.43	0
1	132.33	132.33	86.96	81.69	80.32	gi|6321968	Eno2p [Saccharomyces cerevisiae S288c]	1	auto	0	99	AVYAGENFHHGDKL	iTRAQ8plex@N-term; iTRAQ8plex(K)@13	missed K-L@13	-0.0191064	2165.13	2166.14	2165.15	2166.16	1	24	9.1.6.114.1	1	11.3	48346.2	11.3	0.422402	5.77186	4167.82	18.12	701.82	14.76	1754.5
1	132.33	132.33	86.96	81.69	80.32	gi|6321968	Eno2p [Saccharomyces cerevisiae S288c]	0	auto - discordant peptide type	0	99	AVYAGENFHHGDKL	iTRAQ8plex@N-term; Val->Leu@2; iTRAQ8plex(K)@13	missed K-L@13	-0.033598	2179.13	2180.14	2179.16	2180.17	1	14	9.1.6.114.2	0	11.3	25344.5	11.3	9.7709	1.33681	823.4	10.17	2035.55	10.41	0
1	132.33	132.33	86.96	81.69	80.32	gi|6321968	Eno2p [Saccharomyces cerevisiae S288c]	0	auto - discordant peptide type	0	99	AVYAGENFHHGDKL	iTRAQ8plex@N-term; Deamidated(N)@7; iTRAQ8plex(K)@13	missed K-L@13	0.0249012	2166.16	2167.16	2166.13	2167.14	1	18	11.1.6.38.8	0	3.7	9116.44	3.7	0.639625	4.20633	732.06	7.33	118.47	4.84	0
1	132.33	132.33	86.96	81.69	80.32	gi|6321968	Eno2p [Saccharomyces cerevisiae S288c]	1	auto	0	99	AVYAGENFHHGDKL	iTRAQ8plex@N-term; iTRAQ8plex(K)@13	missed K-L@13	0.130702	2165.28	2166.29	2165.15	2166.16	1	25	11.1.6.45.1	1	4.4	48671.1	4.4	0.477882	5.2736	4594.73	15.29	837.67	15.57	2135.7
1	132.33	132.33	86.96	81.69	80.32	gi|6321968	Eno2p [Saccharomyces cerevisiae S288c]	0	auto - discordant peptide type	0	99	AVYAGENFHHGDKL	Carbamidomethyl@N-term; iTRAQ8plex(Y)@3; iTRAQ8plex(K)@13	missed K-L@13	-0.00770433	2222.16	2223.17	2222.17	2223.18	1	21	13.1.6.25.1	0	2.4	74611.7	2.4	2.84925	0.2561	14136.1	20.05	10190.6	21.73	0
1	132.33	132.33	86.96	81.69	80.32	gi|6321968	Eno2p [Saccharomyces cerevisiae S288c]	0	auto - discordant peptide type	0	99	AVYAGENFHHGDKL	iTRAQ8plex@N-term; Ala->Gln@1; Carbamidomethyl(D)@12; iTRAQ8plex(K)@13	missed K-L@13	-0.00377743	2279.19	2280.19	2279.19	2280.2	1	13	13.1.6.25.3	0	2.4	30131.5	2.4	2.0133	1.07077	3895.15	17.98	1984.13	19.17	0
1	132.33	132.33	86.96	81.69	80.32	gi|6321968	Eno2p [Saccharomyces cerevisiae S288c]	1	auto	0	99	AVYAGENFHHGDKL	iTRAQ8plex@N-term; iTRAQ8plex(K)@13	missed K-L@13	-0.00626014	2165.14	2166.15	2165.15	2166.16	1	10	13.1.6.25.9	1	2.4	6996.48	2.4	33.2965	7.13254	892.21	5.02	806.8	6.1	821.1
1	132.33	132.33	86.96	81.69	80.32	gi|6321968	Eno2p [Saccharomyces cerevisiae S288c]	0	auto - discordant peptide type	0	99	AVYAGENFHHGDKL	iTRAQ8plex@N-term; Carbamidomethyl(D)@12; iTRAQ8plex(K)@13	missed K-L@13	-0.04872	2222.12	2223.13	2222.17	2223.18	1	17	13.1.6.45.1	0	4.4	37598.4	4.4	3.17536	0.972177	2456.29	16.34	1973.37	13.99	0
1	132.33	132.33	86.96	81.69	80.32	gi|6321968	Eno2p [Saccharomyces cerevisiae S288c]	0	auto - discordant peptide type	0	99	AVYAGENFHHGDKL	iTRAQ8plex@N-term; Deamidated(N)@7; iTRAQ8plex(K)@13	missed K-L@13	-0.0425218	2166.09	2167.1	2166.13	2167.14	1	9	13.1.6.45.8	0	4.4	4138.66	4.4	0.01		120.51	3.56	0	16.42	0
1	132.33	132.33	86.96	81.69	80.32	gi|6321968	Eno2p [Saccharomyces cerevisiae S288c]	0	auto - discordant peptide type	0	99	AVYAGENFHHGDKL	iTRAQ8plex@N-term; iTRAQ8plex(K)@13	missed K-L@13	-2.15714	2162.99	2164	2165.15	2166.16	1	19	13.1.6.59.2	0	5.8	1392.03	5.8	0.01		661.82	5.07	0	75.86	0
1	132.33	132.33	86.96	81.69	80.32	gi|6321968	Eno2p [Saccharomyces cerevisiae S288c]	1	auto	0	99	AVYAGENFHHGDKL	iTRAQ8plex@N-term; iTRAQ8plex(K)@13	missed K-L@13	-0.0277445	2165.12	2166.13	2165.15	2166.16	1	25	13.1.6.72.1	1	7.1	52344.8	7.1	0.503186	7.16386	4164.66	15.6	847.62	14.82	2525.2
1	132.33	132.33	86.96	81.69	80.32	gi|6321968	Eno2p [Saccharomyces cerevisiae S288c]	0	auto - discordant peptide type	0	99	AVYAGENFHHGDKL	iTRAQ8plex@N-term; iTRAQ8plex(K)@13	missed K-L@13	-1.04386	2164.1	2165.11	2165.15	2166.16	1	17	13.1.6.73.3	0	7.2	6198.65	7.2	1.04665	1.99902	2685.9	12.14	711.26	13.85	0
1	132.33	132.33	86.96	81.69	80.32	gi|6321968	Eno2p [Saccharomyces cerevisiae S288c]	0	auto - discordant peptide type	0	99	AVYAGENFHHGDKL	iTRAQ8plex@N-term; iTRAQ8plex(Y)@3; Deamidated(N)@7; iTRAQ8plex(K)@13	missed K-L@13	-0.128497	2470.21	2471.22	2470.34	2471.34	1	16	13.1.6.81.2	0	8	8595.07	8	0.01		181.2	4.39	0	25.47	0
1	132.33	132.33	86.96	81.69	80.32	gi|6321968	Eno2p [Saccharomyces cerevisiae S288c]	0	auto - discordant peptide type	0	99	AVYAGENFHHGDKL	iTRAQ8plex@N-term; iTRAQ8plex(Y)@3; iTRAQ8plex(K)@13	missed K-L@13	-0.0392564	2469.31	2470.32	2469.35	2470.36	1	23	13.1.6.95.1	0	9.4	212734	9.4	2.48329	0.263404	13636.7	18.67	8567.85	19.28	0
1	132.33	132.33	86.96	81.69	80.32	gi|6321968	Eno2p [Saccharomyces cerevisiae S288c]	0	auto - discordant peptide type	0	99	AVYAGENFHHGDKL	iTRAQ8plex@N-term; iTRAQ8plex(K)@13	missed K-L@13	0.943691	2166.09	2167.1	2165.15	2166.16	1	9	13.1.6.95.8	0	9.4	1868.24	9.4	100		0	0.78	77.45	3.71	0
1	132.33	132.33	86.96	81.69	80.32	gi|6321968	Eno2p [Saccharomyces cerevisiae S288c]	0	auto - discordant peptide type	0	99	AVYAGENFHHGDKL	iTRAQ8plex@N-term; iTRAQ8plex(Y)@3; Deamidated(N)@7; iTRAQ8plex(K)@13	missed K-L@13	-0.153887	2470.18	2471.19	2470.34	2471.34	1	21	13.1.6.107.1	0	10.6	16631.7	10.6	3.6462	0.696994	1845.8	8.68	1702.79	8.76	0
1	132.33	132.33	86.96	81.69	80.32	gi|6321968	Eno2p [Saccharomyces cerevisiae S288c]	0	auto - shared MS/MS	0	99	AVYAGENFHHGDKL	iTRAQ8plex@N-term; iTRAQ8plex(K)@13	missed K-L@13	-0.00172308	2165.15	2166.15	2165.15	2166.16	1	11	1.1.4.23.13	0	2.2	2177.13	2.2	2.48269	1.32093	813.08	6.9	510.73	5.17	0
1	132.33	132.33	86.96	81.69	80.32	gi|6321968	Eno2p [Saccharomyces cerevisiae S288c]	0	auto - discordant peptide type	0	99	AVYAGENFHHGDKL	Carbamidomethyl@N-term; iTRAQ8plex(K)@13	missed K-L@13	-0.0442184	1917.92	1918.93	1917.96	1918.97	1	23	7.1.6.32.1	0	3.1	271688	3.1	0.733234	1.04081	11043.6	21.14	2048.76	20.96	0
1	132.33	132.33	86.96	81.69	80.32	gi|6321968	Eno2p [Saccharomyces cerevisiae S288c]	0	auto - discordant peptide type	0	99	AVYAGENFHHGDKL	iTRAQ8plex@N-term; Gly->Asn@11; Lys->Gln@13	missed K-L@13	-0.0230921	1917.9	1918.91	1917.93	1918.93	1	23	7.1.6.61.1	0	6	28004.5	6	0.369786	4.60412	1176.58	6.64	110.08	5.03	0
1	132.33	132.33	86.96	81.69	80.32	gi|6321968	Eno2p [Saccharomyces cerevisiae S288c]	0	auto - discordant peptide type	0	99	AVYAGENFHHGDKL	iTRAQ8plex@N-term; Carbamidomethyl(D)@12; iTRAQ8plex(K)@13	missed K-L@13	-0.0399266	2222.13	2223.14	2222.17	2223.18	1	23	7.1.6.90.1	0	8.9	253294	8.9	1.12261	0.505791	16690.8	21.33	4740.69	23.2	0
1	132.33	132.33	86.96	81.69	80.32	gi|6321968	Eno2p [Saccharomyces cerevisiae S288c]	0	auto - discordant peptide type	0	99	AVYAGENFHHGDKL	iTRAQ8plex@N-term; Phe->Trp@8; His->Cys@9; Carbamidomethyl(C)@9; iTRAQ8plex(K)@13	missed K-L@13	-0.00731675	2227.12	2228.13	2227.13	2228.14	1	17	7.1.6.98.2	0	9.7	200997	9.7	1.35906	1.70432	1302.9	6.51	448.01	7.3	0
1	132.33	132.33	86.96	81.69	80.32	gi|6321968	Eno2p [Saccharomyces cerevisiae S288c]	0	auto - discordant peptide type	0	99	AVYAGENFHHGDKL	iTRAQ8plex@N-term; Iodo(Y)@3; iTRAQ8plex(K)@13	missed K-L@13	-0.0446768	2291	2292.01	2291.04	2292.05	1	25	7.1.6.133.1	0	13.2	112298	13.2	0.582613	1.00628	10778.2	13.67	1588.77	15.86	0
1	132.33	132.33	86.96	81.69	80.32	gi|6321968	Eno2p [Saccharomyces cerevisiae S288c]	0	auto - shared MS/MS	0	99	AVYAGENFHHGDKL	iTRAQ8plex@N-term; iTRAQ8plex(K)@13	missed K-L@13	-0.0314621	2165.12	2166.12	2165.15	2166.16	1	20	10.1.6.101.2	0	10	18488.6	10	1.22393	2.19818	1405.32	11.16	435.18	8.92	0
1	132.33	132.33	86.96	81.69	80.32	gi|6321968	Eno2p [Saccharomyces cerevisiae S288c]	0	auto - discordant peptide type	0	99	AVYAGENFHHGDKL	Acetyl@N-term; Ala->Val@4; iTRAQ8plex(K)@13	missed K-L@13	-0.0377998	1930.95	1931.95	1930.98	1931.99	1	17	1.1.4.99.2	0	9.8	4201.32	9.8	2.72935	0.841153	2788.03	12.13	1925.28	13.86	0
1	132.33	132.33	86.96	81.69	80.32	gi|6321968	Eno2p [Saccharomyces cerevisiae S288c]	0	auto - discordant peptide type	0	99	AVYAGENFHHGDKL	iTRAQ8plex@N-term; iTRAQ8plex(K)@13	missed K-L@13	-1.04473	2164.1	2165.11	2165.15	2166.16	1	14	1.1.4.58.1	0	5.7	593.832	5.7	0.943194	0.924882	3362.85	7.21	802.5	7.22	0
1	132.33	132.33	86.96	81.69	80.32	gi|6321968	Eno2p [Saccharomyces cerevisiae S288c]	0	auto - discordant peptide type	0	99	AVYAGENFHHGDKL	iTRAQ8plex@N-term; Gly->Asn@5; iTRAQ8plex(K)@13	missed K-L@13	-0.0106062	2222.16	2223.17	2222.17	2223.18	1	14	1.1.4.45.1	0	4.4	66536	4.4	0.944248	2.79741	12083.2	71.81	2886.72	78.91	0
1	132.33	132.33	86.96	81.69	80.32	gi|6321968	Eno2p [Saccharomyces cerevisiae S288c]	0	auto - discordant peptide type	0	99	AVYAGENFHHGDKL	iTRAQ8plex@N-term; iTRAQ8plex(H)@10; Gly->Ser@11; iTRAQ8plex(K)@13	missed K-L@13	-0.144059	2499.22	2500.23	2499.36	2500.37	1	12	13.1.6.81.1	0	8	22758.6	8	3.70658	1.01201	582.79	3.8	546.54	4.23	0
1	132.33	132.33	86.96	81.69	80.32	gi|6321968	Eno2p [Saccharomyces cerevisiae S288c]	0	auto - discordant peptide type	0	99	AVYAGENFHHGDKL	iTRAQ8plex@N-term; iTRAQ8plex(K)@13	missed K-L@13	0.981467	2166.13	2167.14	2165.15	2166.16	1	13	1.1.4.95.1	0	9.4	599.939	9.4	1.02322	1.0718	3679.51	9.94	952.57	9.88	0
1	132.33	132.33	86.96	81.69	80.32	gi|6321968	Eno2p [Saccharomyces cerevisiae S288c]	0	auto - discordant peptide type	0	99	AVYAGENFHHGDKL	iTRAQ8plex@N-term; iTRAQ8plex(K)@13	missed K-L@13	-2.91919	2162.23	2163.24	2165.15	2166.16	1	15	7.1.6.68.1	0	6.7	7106.14	6.7	2.59203	1.40054	556.23	4.11	364.78	4.34	0
1	132.33	132.33	86.96	81.69	80.32	gi|6321968	Eno2p [Saccharomyces cerevisiae S288c]	0	auto - discordant peptide type	0	99	AVYAGENFHHGDKL	Carbamidomethyl@N-term; Carbamidomethyl(D)@12; iTRAQ8plex(K)@13	missed K-L@13	-0.0169232	1974.97	1975.98	1974.99	1975.99	1	16	7.1.6.31.2	0	3	38978.1	3	0.954094	1.91678	3065.85	12.52	740.08	13.86	0
1	132.33	132.33	86.96	81.69	80.32	gi|6321968	Eno2p [Saccharomyces cerevisiae S288c]	0	auto - discordant peptide type	0	99	AVYAGENFHHGDKL	iTRAQ8plex@N-term; iTRAQ8plex(K)@13	missed K-L@13	-2.0217	2163.13	2164.13	2165.15	2166.16	1	15	7.1.6.100.1	0	9.9	33559.8	9.9	0.629735	0.607355	29212.5	26.15	4654.4	27.96	0
1	132.33	132.33	86.96	81.69	80.32	gi|6321968	Eno2p [Saccharomyces cerevisiae S288c]	0	auto - discordant peptide type	0	99	AVYAGENFHHGDKL	iTRAQ8plex@N-term; Deamidated(N)@7; iTRAQ8plex(K)@13	missed K-L@13	-0.0138097	2166.12	2167.12	2166.13	2167.14	1	11	5.1.4.88.4	0	8.7	1285.12	8.7	1.62041	0.749373	3025.94	8.12	1240.57	8.68	0
1	132.33	132.33	86.96	81.69	80.32	gi|6321968	Eno2p [Saccharomyces cerevisiae S288c]	0	auto - discordant peptide type	0	99	AVYAGENFHHGDKL	iTRAQ8plex@N-term; Methyl(H)@10; iTRAQ8plex(K)@13	missed K-L@13	-0.041521	2179.12	2180.13	2179.16	2180.17	1	11	1.1.4.44.2	0	4.3	4155.65	4.3	1.80781	1.44158	4717.8	24.72	2157.89	28.98	0
1	132.33	132.33	86.96	81.69	80.32	gi|6321968	Eno2p [Saccharomyces cerevisiae S288c]	0	auto - discordant peptide type	0	99	AVYAGENFHHGDKL	No iTRAQ8plex@N-term; iTRAQ8plex(K)@13	missed K-L@13	-0.0043828	1860.94	1861.94	1860.94	1861.95	1	13	7.1.6.31.5	0	3	22821.4	3	1.13212	1.85084	1356.81	6.73	388.64	6.93	0
1	132.33	132.33	86.96	81.69	80.32	gi|6321968	Eno2p [Saccharomyces cerevisiae S288c]	0	auto - discordant peptide type	0	98.55	AVYAGENFHHGDKL	iTRAQ8plex@N-term; Glu->Lys@6; iTRAQ8plex(K)@6; Carbamidomethyl(D)@12; iTRAQ8plex(K)@13	missed K-L@13	-0.0898967	2525.34	2526.34	2525.43	2526.43	1	11	13.1.6.73.1	0	7.2	9207.39	7.2	2.80972	0.714762	1793.02	6.85	1274.63	7.7	0
1	132.33	132.33	86.96	81.69	80.32	gi|6321968	Eno2p [Saccharomyces cerevisiae S288c]	0	auto - discordant peptide type	0	98.55	AVYAGENFHHGDKL	iTRAQ8plex@N-term; Val->Pro@2; iTRAQ8plex(Y)@3; iTRAQ8plex(K)@13	missed K-L@13	-0.0480204	2467.29	2468.3	2467.34	2468.34	1	11	13.1.6.99.4	0	9.8	20450.8	9.8	2.91512	0.394036	7185.45	16.5	5299.65	16.97	0
1	132.33	132.33	86.96	81.69	80.32	gi|6321968	Eno2p [Saccharomyces cerevisiae S288c]	0	auto - discordant peptide type	0	97.6	AVYAGENFHHGDKL	iTRAQ8plex@N-term; Gly->Ala@5; iTRAQ8plex(K)@13	missed K-L@13	-0.0314184	2179.13	2180.14	2179.16	2180.17	1	10	6.1.4.109.3	0	10.8	3226.71	10.8	3.94587	0.709418	3730.5	16.37	3724.31	20.76	0
1	132.33	132.33	86.96	81.69	80.32	gi|6321968	Eno2p [Saccharomyces cerevisiae S288c]	0	auto - discordant peptide type	0	95.82	AVYAGENFHHGDKL	iTRAQ8plex@N-term; Oxidation(Y)@3; iTRAQ8plex(K)@13	missed K-L@13	-0.0326759	2181.11	2182.12	2181.14	2182.15	1	10	1.1.4.38.5	0	3.7	872.852	3.7	1.84027	0.986197	2696.53	11.74	1255.52	11.11	0
1	132.33	132.33	86.96	81.69	80.32	gi|6321968	Eno2p [Saccharomyces cerevisiae S288c]	0	auto - discordant peptide type	0	95.06	AVYAGENFHHGDKL	iTRAQ8plex@N-term; iTRAQ8plex(Y)@3; Lys->Trp@13	missed K-L@13	-0.0972995	2223.03	2224.04	2223.13	2224.14	1	10	13.1.6.40.3	0	3.9	5112.16	3.9	1.77591	1.21536	1164.38	4.49	523.18	6.03	0
1	132.33	132.33	86.96	81.69	80.32	gi|6321968	Eno2p [Saccharomyces cerevisiae S288c]	0	auto - discordant peptide type	0	94.79	AVYAGENFHHGDKL	iTRAQ8plex@N-term; Deamidated(N)@7; iTRAQ8plex(K)@13	missed K-L@13	-0.00965913	2166.12	2167.13	2166.13	2167.14	1	9	5.1.4.105.7	0	10.4	1578.83	10.4	1.08718	1.26039	3410.26	10.28	938.05	11.48	0
1	132.33	132.33	86.96	81.69	80.32	gi|6321968	Eno2p [Saccharomyces cerevisiae S288c]	0	auto - discordant peptide type	0	89.2	AVYAGENFHHGDKL	iTRAQ8plex@N-term; iTRAQ8plex(Y)@3; Deamidated(N)@7; Carbamidomethyl(D)@12; iTRAQ8plex(K)@13	missed K-L@13	-0.14581	2527.21	2528.22	2527.36	2528.37	1	10	13.1.6.59.1	0	5.8	1851.26	5.8	2.48823	2.48844	308.19	4.85	194.02	3.74	0
1	132.33	132.33	86.96	81.69	80.32	gi|6321968	Eno2p [Saccharomyces cerevisiae S288c]	0	auto - discordant peptide type	0	83.83	AVYAGENFHHGDKL	Carbamidomethyl@N-term; iTRAQ8plex(K)@13	missed K-L@13	-0.0543547	1917.91	1918.92	1917.96	1918.97	1	7	9.1.6.63.6	0	6.2	4155.54	6.2	100		0	0.48	47.71	4.02	0
1	132.33	132.33	86.96	81.69	80.32	gi|6321968	Eno2p [Saccharomyces cerevisiae S288c]	0	auto - discordant peptide type	0	74.6	AVYAGENFHHGDKL	iTRAQ8plex@N-term; Gly->Asn@5; iTRAQ8plex(K)@13; Amidated@C-term	missed K-L@13	-0.0681443	2221.12	2222.12	2221.19	2222.19	1	11	7.1.6.88.3	0	8.7	41333.8	8.7	0.669394	1.3234	8845.21	17.98	1498.05	19.59	0
1	132.33	132.33	86.96	81.69	80.32	gi|6321968	Eno2p [Saccharomyces cerevisiae S288c]	0	auto - discordant peptide type	0	73.71	AVYAGENFHHGDKL	iTRAQ8plex@N-term; Ala->Ser@4; iTRAQ8plex(K)@13	missed K-L@13	-0.0185152	2181.12	2182.13	2181.14	2182.15	1	9	1.1.4.43.2	0	4.2	1016.02	4.2	0.894133	2.73045	3525.93	19.88	797.65	21.31	0
1	132.33	132.33	86.96	81.69	80.32	gi|6321968	Eno2p [Saccharomyces cerevisiae S288c]	0	auto - discordant peptide type	0	70.16	AVYAGENFHHGDKL	iTRAQ8plex@N-term; Asp->Pro@12; iTRAQ8plex(K)@13	missed K-L@13	0.253581	2147.43	2148.43	2147.17	2148.18	1	9	7.1.6.98.3	0	9.7	19179.7	9.7	100		0	5.03	497.06	4.62	0
1	132.33	132.33	86.96	81.69	80.32	gi|6321968	Eno2p [Saccharomyces cerevisiae S288c]	0	auto - discordant peptide type	0	67.78	AVYAGENFHHGDKL	iTRAQ8plex@N-term; Dehydrated(D)@12; iTRAQ8plex(K)@13	missed K-L@13	-0.00548786	2147.13	2148.14	2147.14	2148.14	1	9	1.1.4.99.6	0	9.8	1212.18	9.8	1.72004	2.36542	711.88	8.94	309.8	6.21	0
1	132.33	132.33	86.96	81.69	80.32	gi|6321968	Eno2p [Saccharomyces cerevisiae S288c]	0	auto - discordant peptide type	0	62.59	AVYAGENFHHGDKL	iTRAQ8plex@N-term; Val->Thr@2; iTRAQ8plex(K)@13	missed K-L@13	-0.41103	2166.72	2167.72	2167.13	2168.13	1	10	7.1.6.101.1	0	10	10722.5	10	0.847945	0.390358	38617	30.76	8284.81	31.66	0
1	132.33	132.33	86.96	81.69	80.32	gi|6321968	Eno2p [Saccharomyces cerevisiae S288c]	0	auto - discordant peptide type	0	57.53	AVYAGENFHHGDKL	iTRAQ8plex@N-term; Deamidated(N)@7; iTRAQ8plex(H)@10; Gly->Ser@11; iTRAQ8plex(K)@13	missed K-L@13	-0.0203113	2500.33	2501.34	2500.35	2501.36	1	10	6.1.4.110.1	0	10.9	2046.77	10.9	5.66835	0.457076	1867.76	6.96	2678.64	7.09	0
1	132.33	132.33	86.96	81.69	80.32	gi|6321968	Eno2p [Saccharomyces cerevisiae S288c]	0	auto - discordant peptide type	0	54.09	AVYAGENFHHGDKL	iTRAQ8plex@N-term; Gly->Asn@5; iTRAQ8plex(K)@13; Amidated@C-term	missed K-L@13	-0.0349403	2221.15	2222.16	2221.19	2222.19	1	10	7.1.6.102.2	0	10.1	25986.5	10.1	0.625227	3.12096	2665.18	12.85	421.6	13	0
1	132.33	132.33	86.96	81.69	80.32	gi|6321968	Eno2p [Saccharomyces cerevisiae S288c]	0	auto - discordant peptide type	0	43.14	AVYAGENFHHGDKL	iTRAQ8plex@N-term; Tyr->Cys@3; Carbamidomethyl(C)@3; Carbamidomethyl(H)@9; iTRAQ8plex(K)@13	missed K-L@13	-0.099622	2219.04	2220.04	2219.14	2220.14	1	10	1.1.4.41.3	0	4	2677.82	4	1.43632	2.5555	4488.49	41.85	1631.13	38.81	0
1	132.33	132.33	86.96	81.69	80.32	gi|6321968	Eno2p [Saccharomyces cerevisiae S288c]	0	auto - discordant peptide type	0	43.12	AVYAGENFHHGDKL	Carbamidomethyl@N-term; iTRAQ8plex(K)@13; Amidated@C-term	missed K-L@13	-0.017487	1916.96	1917.97	1916.98	1917.99	1	10	5.1.4.39.3	0	3.8	2554.75	3.8	1.49455	2.27038	10703.8	66.83	4047.47	88.35	0
1	132.33	132.33	86.96	81.69	80.32	gi|6321968	Eno2p [Saccharomyces cerevisiae S288c]	0	auto - discordant peptide type	0	43.12	AVYAGENFHHGDKL	iTRAQ8plex@N-term; Dehydrated(E)@6; iTRAQ8plex(K)@13	missed K-L@13	0.0826811	2147.22	2148.23	2147.14	2148.14	1	8	5.1.4.109.5	0	10.8	2640.72	10.8	2.07921	1.0565	6722.81	38.2	3536.6	31.5	0
1	132.33	132.33	86.96	81.69	80.32	gi|6321968	Eno2p [Saccharomyces cerevisiae S288c]	0	auto - discordant peptide type	0	40.89	AVYAGENFHHGDKL	iTRAQ8plex@N-term; Dehydrated(D)@12; iTRAQ8plex(K)@13	missed K-L@13	0.013587	2147.15	2148.16	2147.14	2148.14	1	9	5.1.4.125.6	0	12.4	2648.75	12.4	1.2881	1.0198	4143.92	18.07	1350.51	12.45	0
1	132.33	132.33	86.96	81.69	80.32	gi|6321968	Eno2p [Saccharomyces cerevisiae S288c]	0	auto - discordant peptide type	0	40.89	AVYAGENFHHGDKL	iTRAQ8plex@N-term; Iodo(Y)@3; Glu->Gln@6; iTRAQ8plex(K)@13	missed K-L@13	-0.0264283	2290.03	2291.04	2290.06	2291.07	1	10	5.1.4.137.7	0	13.6	1349.73	13.6	0.112819	7.15247	5236.1	16.26	149.46	10.68	0
1	132.33	132.33	86.96	81.69	80.32	gi|6321968	Eno2p [Saccharomyces cerevisiae S288c]	0	auto - discordant peptide type	0	36.5	AVYAGENFHHGDKL	iTRAQ8plex@N-term; Val->Pro@2; Carbamidomethyl(D)@12; iTRAQ8plex(K)@13	missed K-L@13	-0.00768619	2220.15	2221.15	2220.15	2221.16	1	10	5.1.4.107.5	0	10.6	1742.01	10.6	1.69578	1.42864	15789.1	72.26	6774.3	91.68	0
1	132.33	132.33	86.96	81.69	80.32	gi|6321968	Eno2p [Saccharomyces cerevisiae S288c]	0	auto - discordant peptide type	0	36.44	AVYAGENFHHGDKL	iTRAQ8plex@N-term; Phe->Tyr@8; iTRAQ8plex(K)@13	missed K-L@13	-0.0121673	2181.13	2182.14	2181.14	2182.15	1	8	1.1.4.47.1	0	4.6	492.322	4.6	1.79466	1.22907	2991.62	14.41	1358.39	15.36	0
1	132.33	132.33	86.96	81.69	80.32	gi|6321968	Eno2p [Saccharomyces cerevisiae S288c]	0	auto - discordant peptide type	0	35.92	AVYAGENFHHGDKL	iTRAQ8plex@N-term; Ala->Arg@1; iTRAQ8plex(K)@13	missed K-L@13	-0.0541441	2250.16	2251.16	2250.21	2251.22	1	8	13.1.6.46.2	0	4.5	3823.32	4.5	1.6768	1.78354	527.36	4.56	223.73	3.49	0
1	132.33	132.33	86.96	81.69	80.32	gi|6321968	Eno2p [Saccharomyces cerevisiae S288c]	0	auto - discordant peptide type	0	32.63	AVYAGENFHHGDKL	iTRAQ8plex@N-term; Deamidated(N)@7; iTRAQ8plex(K)@13	missed K-L@13	0.0125888	2166.14	2167.15	2166.13	2167.14	1	7	1.1.4.100.4	0	9.9	845.28	9.9	1.63803	1.37691	1100.46	5.57	456.07	5.84	0
1	132.33	132.33	86.96	81.69	80.32	gi|6321968	Eno2p [Saccharomyces cerevisiae S288c]	0	auto - discordant peptide type	0	32.2	AVYAGENFHHGDKL	Carbamidomethyl@N-term; Carbamidomethyl(D)@12; iTRAQ8plex(K)@13	missed K-L@13	-0.000538084	1974.98	1975.99	1974.99	1975.99	1	9	5.1.4.40.3	0	3.9	3146.77	3.9	1.14954	1.22946	8927.76	25.51	2596.59	31.05	0
1	132.33	132.33	86.96	81.69	80.32	gi|6321968	Eno2p [Saccharomyces cerevisiae S288c]	0	auto - discordant peptide type	0	32.2	AVYAGENFHHGDKL	Carbamidomethyl@N-term; Iodo(Y)@3; iTRAQ8plex(K)@13	missed K-L@13	0.0114539	2043.87	2044.88	2043.86	2044.87	1	9	5.1.4.115.6	0	11.4	1107.09	11.4	1.56743	0.985416	8314.87	25.19	3297.46	30.92	0
1	132.33	132.33	86.96	81.69	80.32	gi|6321968	Eno2p [Saccharomyces cerevisiae S288c]	0	auto - discordant peptide type	0	28.04	AVYAGENFHHGDKL	Carbamidomethyl@N-term; Ala->Val@4; Deamidated(N)@7; iTRAQ8plex(K)@13	missed K-L@13	-0.0497116	1946.93	1947.94	1946.98	1947.99	1	9	1.1.4.48.4	0	4.7	1052.02	4.7	3.04231	0.852209	1301.84	7.36	1002.07	6.39	0
1	132.33	132.33	86.96	81.69	80.32	gi|6321968	Eno2p [Saccharomyces cerevisiae S288c]	0	auto - discordant peptide type	0	27.36	AVYAGENFHHGDKL	iTRAQ8plex@N-term; Gly->Leu@11; iTRAQ8plex(K)@13	missed K-L@13	-0.0713112	2221.14	2222.15	2221.21	2222.22	1	8	1.1.4.44.1	0	4.3	11043	4.3	0.646999	3.458	13071.2	73.01	2139.72	73.02	0
1	132.33	132.33	86.96	81.69	80.32	gi|6321968	Eno2p [Saccharomyces cerevisiae S288c]	0	auto - discordant peptide type	0	23.54	AVYAGENFHHGDKL	iTRAQ8plex@N-term; Phe->Cys@8; Carbamidomethyl(C)@8; iTRAQ8plex(K)@13	missed K-L@13	0.00209223	2178.11	2179.12	2178.11	2179.12	1	8	1.1.4.42.2	0	4.1	1876.49	4.1	0.819782	4.69643	4478.71	45.37	928.94	42.6	0
1	132.33	132.33	86.96	81.69	80.32	gi|6321968	Eno2p [Saccharomyces cerevisiae S288c]	0	auto - discordant peptide type	0	22.95	AVYAGENFHHGDKL	iTRAQ8plex@N-term; Asn->Pro@7; iTRAQ8plex(K)@13	missed K-L@13	0.0500781	2148.21	2149.22	2148.16	2149.17	1	7	1.1.4.40.3	0	3.9	1139.33	3.9	1.96971	2.1115	2778.92	23.52	1384.89	26.79	0
1	132.33	132.33	86.96	81.69	80.32	gi|6321968	Eno2p [Saccharomyces cerevisiae S288c]	0	auto - discordant peptide type	0	21.21	AVYAGENFHHGDKL	iTRAQ8plex@N-term; Iodo(H)@10; iTRAQ8plex(K)@13	missed K-L@13	0.0469111	2291.09	2292.1	2291.04	2292.05	1	8	1.1.4.93.3	0	9.2	2649.3	9.2	1.28699	1.88991	2065.66	8.73	672.62	12.39	0
1	132.33	132.33	86.96	81.69	80.32	gi|6321968	Eno2p [Saccharomyces cerevisiae S288c]	0	auto - discordant peptide type	0	18.86	AVYAGENFHHGDKL	iTRAQ8plex@N-term; Carbamidomethyl(H)@9; Carbamidomethyl(D)@12; iTRAQ8plex(K)@13	missed K-L@13	-0.0357485	2279.15	2280.16	2279.19	2280.2	1	9	7.1.6.90.2	0	8.9	66187.1	8.9	0.586508	5.24776	1064.41	8.6	157.95	8.19	0
1	132.33	132.33	86.96	81.69	80.32	gi|6321968	Eno2p [Saccharomyces cerevisiae S288c]	0	auto - discordant peptide type	0	18.86	AVYAGENFHHGDKL	iTRAQ8plex@N-term; Ala->Arg@4; Phe->Trp@8; iTRAQ8plex(K)@13	missed K-L@13	-0.181477	2289.04	2290.05	2289.22	2290.23	1	9	7.1.6.97.2	0	9.6	19926.8	9.6	100		0	1.76	173.66	6.25	0
1	132.33	132.33	86.96	81.69	80.32	gi|6321968	Eno2p [Saccharomyces cerevisiae S288c]	0	auto - discordant peptide type	0	18.86	AVYAGENFHHGDKL	iTRAQ8plex@N-term; Iodo(H)@10; iTRAQ8plex(K)@13	missed K-L@13	-0.00170693	2291.04	2292.05	2291.04	2292.05	1	8	7.1.6.98.5	0	9.7	14218.2	9.7	3.33039	7.37894	89.91	3.77	75.76	4.6	0
1	132.33	132.33	86.96	81.69	80.32	gi|6321968	Eno2p [Saccharomyces cerevisiae S288c]	1	auto	0	18.11	AVYAGENFHHGDKL	iTRAQ8plex@N-term; iTRAQ8plex(K)@13	missed K-L@13	-0.0139306	2165.13	2166.14	2165.15	2166.16	1	6	1.1.4.115.13	1	11.4	1721.12	11.4	0.01		658.35	5.75	48.35	4.91	252.3
1	132.33	132.33	86.96	81.69	80.32	gi|6321968	Eno2p [Saccharomyces cerevisiae S288c]	0	auto - discordant peptide type	0	29.9	DCASSEFFK	iTRAQ8plex@N-term; Asp->Gly@1; Carbamidomethyl(C)@2; iTRAQ8plex(K)@9	cleaved L-D@N-term	0.00642659	1639.86	1640.86	1639.85	1640.86	1	8	10.1.6.207.6	0	20.6	7099.88	20.6	1.74839	3.66246	373.61	6	165.27	5.44	0
1	132.33	132.33	86.96	81.69	80.32	gi|6321968	Eno2p [Saccharomyces cerevisiae S288c]	0	auto - discordant peptide type	0	99	DGKYDLDFK	iTRAQ8plex@N-term; iTRAQ8plex(K)@3; iTRAQ8plex(K)@9	missed K-Y@3	-2.04053	2010.09	2011.1	2012.13	2013.14	1	14	2.1.4.69.1	0	6.8	1129.18	6.8	0.436407	2.08114	36237.4	84.93	4001.15	82.74	0
1	132.33	132.33	86.96	81.69	80.32	gi|6321968	Eno2p [Saccharomyces cerevisiae S288c]	0	auto - shared MS/MS	0	99	DGKYDLDFK	iTRAQ8plex@N-term; iTRAQ8plex(K)@3; iTRAQ8plex(K)@9	missed K-Y@3	-0.0171564	2012.12	2013.12	2012.13	2013.14	1	14	2.1.4.71.1	0	7	19476.7	7	0.826914	1.02928	61308.1	124.93	12826.7	129.41	0
1	132.33	132.33	86.96	81.69	80.32	gi|6321968	Eno2p [Saccharomyces cerevisiae S288c]	0	auto - discordant peptide type	0	99	DGKYDLDFK	Carbamidomethyl@N-term; iTRAQ8plex(K)@3; iTRAQ8plex(K)@9	missed K-Y@3	-0.0176366	1764.93	1765.94	1764.95	1765.96	1	12	3.1.4.88.7	0	8.7	1953.34	8.7	1.29682	0.748032	3606.18	6.5	1183.21	8.59	0
1	132.33	132.33	86.96	81.69	80.32	gi|6321968	Eno2p [Saccharomyces cerevisiae S288c]	0	auto - discordant peptide type	0	99	DGKYDLDFK	iTRAQ8plex@N-term; iTRAQ8plex(K)@3; iTRAQ8plex(Y)@4; iTRAQ8plex(K)@9	missed K-Y@3	-0.00401658	2316.34	2317.34	2316.34	2317.35	1	13	5.1.4.112.5	0	11.1	2680.04	11.1	1.00462	0.794105	9233.33	16.31	2346.91	18.17	0
1	132.33	132.33	86.96	81.69	80.32	gi|6321968	Eno2p [Saccharomyces cerevisiae S288c]	0	auto - discordant peptide type	0	99	DGKYDLDFK	iTRAQ8plex@N-term; iTRAQ8plex(K)@3; iTRAQ8plex(K)@9	missed K-Y@3	-0.37339	2011.76	2012.77	2012.13	2013.14	1	14	8.1.6.36.3	0	3.5	15766.9	3.5	0.589064	2.76975	3625.37	16.98	540.32	14.75	0
1	132.33	132.33	86.96	81.69	80.32	gi|6321968	Eno2p [Saccharomyces cerevisiae S288c]	0	auto - discordant peptide type	0	99	DGKYDLDFK	Carbamyl@N-term; Gly->Pro@2; iTRAQ8plex(K)@3; iTRAQ8plex(K)@9	missed K-Y@3	-0.0106911	1790.96	1791.96	1790.97	1791.97	1	12	11.1.6.61.3	0	6	12476.3	6	3.1808	0.899852	2133.11	12.69	1716.67	11.59	0
1	132.33	132.33	86.96	81.69	80.32	gi|6321968	Eno2p [Saccharomyces cerevisiae S288c]	0	auto - shared MS/MS	0	99	DGKYDLDFK	iTRAQ8plex@N-term; iTRAQ8plex(K)@3; iTRAQ8plex(K)@9	missed K-Y@3	-0.00703846	2012.13	2013.13	2012.13	2013.14	1	15	12.1.13.30.1	0	2.9	179536	2.9	0.771142	0.409624	52287	38.42	10201.5	41.11	0
1	132.33	132.33	86.96	81.69	80.32	gi|6321968	Eno2p [Saccharomyces cerevisiae S288c]	0	auto - discordant peptide type	0	99	DGKYDLDFK	iTRAQ8plex@N-term; iTRAQ8plex(K)@3; Carbamidomethyl(D)@7; iTRAQ8plex(K)@9	missed K-Y@3	-0.0203802	2069.14	2070.14	2069.16	2070.16	1	12	12.1.13.33.1	0	3.2	97047.4	3.2	0.772444	3.28434	4803.68	28.68	938.81	30.32	0
1	132.33	132.33	86.96	81.69	80.32	gi|6321968	Eno2p [Saccharomyces cerevisiae S288c]	0	auto - discordant peptide type	0	99	DGKYDLDFK	iTRAQ8plex@N-term; Dehydrated(D)@1; iTRAQ8plex(K)@3; iTRAQ8plex(K)@9	missed K-Y@3	-0.0351803	1994.09	1995.1	1994.12	1995.13	1	9	12.1.13.34.7	0	3.3	9632.11	3.3	1.10635	3.17276	2880.86	15.8	806.4	25.2	0
1	132.33	132.33	86.96	81.69	80.32	gi|6321968	Eno2p [Saccharomyces cerevisiae S288c]	0	auto - discordant peptide type	0	99	DGKYDLDFK	iTRAQ8plex@N-term; iTRAQ8plex(K)@3; Iodo(Y)@4; iTRAQ8plex(K)@9	missed K-Y@3	0.0470438	2138.08	2139.09	2138.03	2139.04	1	13	12.1.13.122.3	0	12.1	9863.39	12.1	0.506222	5.38347	1834.26	10.18	234.93	12.58	0
1	132.33	132.33	86.96	81.69	80.32	gi|6321968	Eno2p [Saccharomyces cerevisiae S288c]	0	auto - discordant peptide type	0	99	DGKYDLDFK	iTRAQ8plex@N-term; Asp->Glu@1; iTRAQ8plex(K)@3; iTRAQ8plex(K)@9	missed K-Y@3	-0.029226	2026.12	2027.13	2026.15	2027.16	1	10	2.1.4.71.2	0	7	2467.74	7	8.74363	0.686284	4235.26	26.8	9369.33	24.89	0
1	132.33	132.33	86.96	81.69	80.32	gi|6321968	Eno2p [Saccharomyces cerevisiae S288c]	0	auto - discordant peptide type	0	99	DGKYDLDFK	Delta:H(2)C(2)@N-term; iTRAQ8plex(K)@3; iTRAQ8plex(K)@9	missed K-Y@3	-0.314174	1733.63	1734.64	1733.94	1734.95	1	13	8.1.6.37.1	0	3.6	32228	3.6	0.585374	1.68609	9420	21.35	1395.15	23.31	0
1	132.33	132.33	86.96	81.69	80.32	gi|6321968	Eno2p [Saccharomyces cerevisiae S288c]	0	auto - discordant peptide type	0	99	DGKYDLDFK	iTRAQ8plex@N-term; Gly->Val@2; Lys->Arg@3; iTRAQ8plex(K)@9	missed K-Y@3	-0.329405	1777.65	1778.66	1777.98	1778.99	1	11	8.1.6.48.1	0	4.7	7404.14	4.7	1.31689	2.47223	1868.45	14.25	622.54	14.64	0
1	132.33	132.33	86.96	81.69	80.32	gi|6321968	Eno2p [Saccharomyces cerevisiae S288c]	0	auto - discordant peptide type	0	99	DGKYDLDFK	iTRAQ8plex@N-term; iTRAQ8plex(K)@3; iTRAQ8plex(K)@9	missed K-Y@3	-1.04085	2011.09	2012.1	2012.13	2013.14	1	14	1.1.4.37.9	0	3.6	1105.25	3.6	0.942951	0.855969	3782.83	7.23	902.49	7.53	0
1	132.33	132.33	86.96	81.69	80.32	gi|6321968	Eno2p [Saccharomyces cerevisiae S288c]	0	auto - discordant peptide type	0	98.11	DGKYDLDFK	iTRAQ8plex@N-term; iTRAQ8plex(K)@3; iTRAQ8plex(Y)@4; iTRAQ8plex(K)@9	missed K-Y@3	-0.050196	2316.29	2317.3	2316.34	2317.35	1	14	7.1.6.106.2	0	10.5	21043.9	10.5	1.21599	0.929349	1762.74	4.68	542.32	4.83	0
1	132.33	132.33	86.96	81.69	80.32	gi|6321968	Eno2p [Saccharomyces cerevisiae S288c]	0	auto - discordant peptide type	0	81.96	DGKYDLDFK	iTRAQ8plex@N-term; Asp->Asn@1; iTRAQ8plex(K)@3; iTRAQ8plex(Y)@4; iTRAQ8plex(K)@9	missed K-Y@3	-0.0850054	2315.27	2316.28	2315.36	2316.36	1	11	7.1.6.105.1	0	10.4	9525.99	10.4	1.86132	0.272391	4135.26	4.61	1947.42	4.84	0
1	132.33	132.33	86.96	81.69	80.32	gi|6321968	Eno2p [Saccharomyces cerevisiae S288c]	0	auto - discordant peptide type	0	45.09	DGKYDLDFK	iTRAQ8plex@N-term; Lys->Arg@3; Tyr->Leu@4; iTRAQ8plex(K)@9	missed K-Y@3	-0.064605	1685.89	1686.9	1685.96	1686.96	1	11	3.1.4.120.4	0	11.9	4212.34	11.9	1.17257	1.34367	9704.42	32.55	2879.03	37.46	0
1	132.33	132.33	86.96	81.69	80.32	gi|6321968	Eno2p [Saccharomyces cerevisiae S288c]	0	auto - discordant peptide type	0	41.55	DGKYDLDFK	Delta:H(2)C(2)@N-term; iTRAQ8plex(K)@3; iTRAQ8plex(Y)@4; iTRAQ8plex(K)@9	missed K-Y@3	-0.0262203	2038.12	2039.13	2038.15	2039.16	1	9	1.1.4.48.2	0	4.7	1465.94	4.7	0.877297	1.01937	4535.46	6.18	1006.71	10.17	0
1	132.33	132.33	86.96	81.69	80.32	gi|6321968	Eno2p [Saccharomyces cerevisiae S288c]	0	auto - discordant peptide type	0	34.41	DGKYDLDFK	iTRAQ8plex@N-term; Gly->His@2; iTRAQ8plex(K)@3; Tyr->His@4; iTRAQ8plex(K)@9	missed K-Y@3	-0.0331818	2066.13	2067.14	2066.17	2067.18	1	10	1.1.4.99.1	0	9.8	6147.25	9.8	1.57407	0.602653	12064.2	24.23	4804.63	27.3	0
1	132.33	132.33	86.96	81.69	80.32	gi|6321968	Eno2p [Saccharomyces cerevisiae S288c]	0	auto - shared MS/MS	0	27.26	DGKYDLDFK	iTRAQ8plex@N-term; iTRAQ8plex(K)@3; iTRAQ8plex(K)@9	missed K-Y@3	0.0771912	2012.21	2013.22	2012.13	2013.14	1	5	12.1.13.47.10	0	4.6	6769.24	4.6	0.7196	8.77852	936.97	13.24	170.59	14.78	0
1	132.33	132.33	86.96	81.69	80.32	gi|6321968	Eno2p [Saccharomyces cerevisiae S288c]	0	auto - discordant peptide type	0	26.85	DGKYDLDFK	Formyl@N-term; iTRAQ8plex(K)@3; Tyr->Leu@4; iTRAQ8plex(K)@9	missed K-Y@3	-0.0486602	1685.9	1686.9	1685.94	1686.95	1	11	4.1.4.90.5	0	8.9	6909.28	8.9	0.873528	1.61746	15836	41.28	3499.93	55.87	0
1	132.33	132.33	86.96	81.69	80.32	gi|6321968	Eno2p [Saccharomyces cerevisiae S288c]	0	auto - discordant peptide type	0	19.06	DGKYDLDFK	Carbamidomethyl@N-term; iTRAQ8plex(K)@3; Tyr->Cys@4; Carbamidomethyl(C)@4; iTRAQ8plex(K)@9	missed K-Y@3	-0.245926	1761.67	1762.68	1761.92	1762.93	1	10	8.1.6.69.1	0	6.8	32120.5	6.8	0.631625	2.42073	5114.11	16.84	817.27	19.6	0
1	132.33	132.33	86.96	81.69	80.32	gi|6321968	Eno2p [Saccharomyces cerevisiae S288c]	0	auto - discordant peptide type	0	99	DGKYDLDFKNPESDK	iTRAQ8plex@N-term; iTRAQ8plex(K)@3; iTRAQ8plex(K)@9; iTRAQ8plex(K)@15	missed K-Y@3; missed K-N@9	-1.0277	2985.6	2986.61	2986.63	2987.64	1	19	1.1.4.93.1	0	9.2	18235.9	9.2	0.551964	3.83775	31580.5	151.39	4410.28	167.93	0
1	132.33	132.33	86.96	81.69	80.32	gi|6321968	Eno2p [Saccharomyces cerevisiae S288c]	0	auto - shared MS/MS	0	99	DGKYDLDFKNPESDK	iTRAQ8plex@N-term; iTRAQ8plex(K)@3; iTRAQ8plex(K)@9; iTRAQ8plex(K)@15	missed K-Y@3; missed K-N@9	-0.0213107	2986.61	2987.62	2986.63	2987.64	1	19	1.1.4.94.1	0	9.3	46298.6	9.3	0.854503	2.16044	33667.7	174.37	7278.85	152.67	0
1	132.33	132.33	86.96	81.69	80.32	gi|6321968	Eno2p [Saccharomyces cerevisiae S288c]	0	auto - discordant peptide type	0	99	DGKYDLDFKNPESDK	iTRAQ8plex@N-term; iTRAQ8plex(K)@3; Iodo(Y)@4; iTRAQ8plex(K)@9; iTRAQ8plex(K)@15	missed K-Y@3; missed K-N@9	0.00686644	3112.54	3113.54	3112.53	3113.54	1	19	1.1.4.131.1	0	13	5565.32	13	0.679273	2.29809	5934.05	20.52	1019.84	23.17	0
1	132.33	132.33	86.96	81.69	80.32	gi|6321968	Eno2p [Saccharomyces cerevisiae S288c]	0	auto - discordant peptide type	0	99	DGKYDLDFKNPESDK	iTRAQ8plex@N-term; iTRAQ8plex(K)@3; iTRAQ8plex(K)@9; iTRAQ8plex(K)@15	missed K-Y@3; missed K-N@9	-1.01899	2985.61	2986.62	2986.63	2987.64	1	17	2.1.4.101.1	0	10	3344.6	10	0.634402	3.33176	8764.96	34.76	1406.86	46.54	0
1	132.33	132.33	86.96	81.69	80.32	gi|6321968	Eno2p [Saccharomyces cerevisiae S288c]	0	auto - shared MS/MS	0	99	DGKYDLDFKNPESDK	iTRAQ8plex@N-term; iTRAQ8plex(K)@3; iTRAQ8plex(K)@9; iTRAQ8plex(K)@15	missed K-Y@3; missed K-N@9	-0.0549101	2986.58	2987.59	2986.63	2987.64	1	19	2.1.4.102.1	0	10.1	5904.07	10.1	0.258733	6.97595	16030.7	62.84	1049.4	73.09	0
1	132.33	132.33	86.96	81.69	80.32	gi|6321968	Eno2p [Saccharomyces cerevisiae S288c]	0	auto - discordant peptide type	0	99	DGKYDLDFKNPESDK	Delta:H(2)C(2)@N-term; iTRAQ8plex(K)@3; iTRAQ8plex(K)@9; iTRAQ8plex(K)@15	missed K-Y@3; missed K-N@9	-0.0279406	2708.41	2709.42	2708.44	2709.45	1	16	2.1.4.103.4	0	10.2	1831.71	10.2	0.411834	1.62766	3693.26	10.36	384.83	6.17	0
1	132.33	132.33	86.96	81.69	80.32	gi|6321968	Eno2p [Saccharomyces cerevisiae S288c]	0	auto - discordant peptide type	0	99	DGKYDLDFKNPESDK	Delta:H(2)C(2)@N-term; iTRAQ8plex(K)@3; iTRAQ8plex(Y)@4; iTRAQ8plex(K)@9; iTRAQ8plex(K)@15	missed K-Y@3; missed K-N@9	-0.0126333	3012.64	3013.64	3012.65	3013.66	1	14	2.1.4.114.2	0	11.3	1073.71	11.3	1.36616	1.24272	1599.5	7.08	552.87	6.42	0
1	132.33	132.33	86.96	81.69	80.32	gi|6321968	Eno2p [Saccharomyces cerevisiae S288c]	0	auto - discordant peptide type	0	99	DGKYDLDFKNPESDK	Carbamidomethyl@N-term; iTRAQ8plex(K)@3; Tyr->Cys@4; Carbamidomethyl(C)@4; iTRAQ8plex(K)@9; iTRAQ8plex(K)@15	missed K-Y@3; missed K-N@9	0.00309294	2736.42	2737.43	2736.42	2737.42	1	15	2.1.4.120.5	0	11.9	4516.4	11.9	0.344712	3.65504	5775.14	18.35	503.68	18.34	0
1	132.33	132.33	86.96	81.69	80.32	gi|6321968	Eno2p [Saccharomyces cerevisiae S288c]	0	auto - discordant peptide type	0	99	DGKYDLDFKNPESDK	Delta:H(2)C(2)@N-term; iTRAQ8plex(K)@3; iTRAQ8plex(Y)@4; iTRAQ8plex(K)@9; iTRAQ8plex(K)@15	missed K-Y@3; missed K-N@9	0.00445841	3012.65	3013.66	3012.65	3013.66	1	13	5.1.4.126.5	0	12.5	3297.12	12.5	1.30946	1.60548	4263.41	17.99	1412.49	21.88	0
1	132.33	132.33	86.96	81.69	80.32	gi|6321968	Eno2p [Saccharomyces cerevisiae S288c]	0	auto - discordant peptide type	0	99	DGKYDLDFKNPESDK	iTRAQ8plex@N-term; iTRAQ8plex(K)@3; Oxidation(Y)@4; Cation:K(D)@5; iTRAQ8plex(K)@9; iTRAQ8plex(K)@15	missed K-Y@3; missed K-N@9	0.0360762	3040.62	3041.63	3040.58	3041.59	1	14	5.1.4.132.2	0	13.1	3001.53	13.1	1.46591	1.46494	3277	12.1	1215.4	17.23	0
1	132.33	132.33	86.96	81.69	80.32	gi|6321968	Eno2p [Saccharomyces cerevisiae S288c]	0	auto - discordant peptide type	0	99	DGKYDLDFKNPESDK	iTRAQ8plex@N-term; iTRAQ8plex(K)@3; iTRAQ8plex(Y)@4; iTRAQ8plex(K)@9; iTRAQ8plex(K)@15	missed K-Y@3; missed K-N@9	-0.00769931	3290.83	3291.84	3290.84	3291.84	1	16	6.1.4.127.1	0	12.6	3179.18	12.6	2.30706	1.01808	3187.31	12.78	1860.46	17.41	0
1	132.33	132.33	86.96	81.69	80.32	gi|6321968	Eno2p [Saccharomyces cerevisiae S288c]	0	auto - discordant peptide type	0	99	DGKYDLDFKNPESDK	iTRAQ8plex@N-term; iTRAQ8plex(K)@3; iTRAQ8plex(K)@9; iTRAQ8plex(K)@15	missed K-Y@3; missed K-N@9	-0.944978	2985.69	2986.7	2986.63	2987.64	1	18	11.1.6.91.1	0	9	6605.55	9	0.814443	2.19283	1706.82	9.68	351.71	7.45	0
1	132.33	132.33	86.96	81.69	80.32	gi|6321968	Eno2p [Saccharomyces cerevisiae S288c]	0	auto - discordant peptide type	0	99	DGKYDLDFKNPESDK	iTRAQ8plex@N-term; iTRAQ8plex(K)@3; iTRAQ8plex(K)@9; iTRAQ8plex(K)@15	missed K-Y@3; missed K-N@9	-2.88525	2983.75	2984.75	2986.63	2987.64	1	15	11.1.6.93.1	0	9.2	1659.91	9.2	0.951236	2.55155	1072.79	6.49	258.19	6.4	0
1	132.33	132.33	86.96	81.69	80.32	gi|6321968	Eno2p [Saccharomyces cerevisiae S288c]	1	auto	0	99	DGKYDLDFKNPESDK	iTRAQ8plex@N-term; iTRAQ8plex(K)@3; iTRAQ8plex(K)@9; iTRAQ8plex(K)@15	missed K-Y@3; missed K-N@9	0.170796	2986.8	2987.81	2986.63	2987.64	1	20	11.1.6.94.1	1	9.3	10591.3	9.3	0.245495	10.6185	1673.63	6.94	199.65	7.72	501.3
1	132.33	132.33	86.96	81.69	80.32	gi|6321968	Eno2p [Saccharomyces cerevisiae S288c]	0	auto - discordant peptide type	0	99	DGKYDLDFKNPESDK	Carbamidomethyl@N-term; iTRAQ8plex(K)@3; iTRAQ8plex(K)@9; iTRAQ8plex(K)@15	missed K-Y@3; missed K-N@9	-0.0743113	2739.37	2740.38	2739.45	2740.46	1	12	12.1.13.38.10	0	3.7	6007.7	3.7	0.01		787.97	5.98	0	85.76	0
1	132.33	132.33	86.96	81.69	80.32	gi|6321968	Eno2p [Saccharomyces cerevisiae S288c]	0	auto - discordant peptide type	0	99	DGKYDLDFKNPESDK	Delta:H(2)C(2)@N-term; iTRAQ8plex(K)@3; iTRAQ8plex(K)@9; iTRAQ8plex(K)@15	missed K-Y@3; missed K-N@9	-0.00735978	2708.43	2709.44	2708.44	2709.45	1	20	12.1.13.40.3	0	3.9	20854.1	3.9	1.18731	3.34669	1609.95	11.54	483.63	15.81	0
1	132.33	132.33	86.96	81.69	80.32	gi|6321968	Eno2p [Saccharomyces cerevisiae S288c]	0	auto - discordant peptide type	0	99	DGKYDLDFKNPESDK	Carbamidomethyl@N-term; iTRAQ8plex(K)@3; Tyr->Cys@4; Carbamidomethyl(C)@4; iTRAQ8plex(K)@9; iTRAQ8plex(K)@15	missed K-Y@3; missed K-N@9	0.0367018	2736.45	2737.46	2736.42	2737.42	1	17	12.1.13.101.2	0	10	24322.8	10	0.521138	3.20927	5045.55	20.41	665.27	21.18	0
1	132.33	132.33	86.96	81.69	80.32	gi|6321968	Eno2p [Saccharomyces cerevisiae S288c]	0	auto - shared MS/MS	0	99	DGKYDLDFKNPESDK	iTRAQ8plex@N-term; iTRAQ8plex(K)@3; iTRAQ8plex(K)@9; iTRAQ8plex(K)@15	missed K-Y@3; missed K-N@9	-0.0508528	2986.58	2987.59	2986.63	2987.64	1	13	1.1.4.37.7	0	3.6	1498.12	3.6	0.01		994.35	8.05	0	102.18	0
1	132.33	132.33	86.96	81.69	80.32	gi|6321968	Eno2p [Saccharomyces cerevisiae S288c]	0	auto - discordant peptide type	0	99	DGKYDLDFKNPESDK	No iTRAQ8plex@N-term; Lys->Glu@3; iTRAQ8plex(K)@9; iTRAQ8plex(K)@15	missed K-Y@3; missed K-N@9	-0.294354	2378.87	2379.88	2379.17	2380.18	1	12	8.1.6.59.1	0	5.8	7768.25	5.8	1.26609	1.7449	4542.35	20.33	1455.06	24.54	0
1	132.33	132.33	86.96	81.69	80.32	gi|6321968	Eno2p [Saccharomyces cerevisiae S288c]	0	auto - discordant peptide type	0	99	DGKYDLDFKNPESDK	iTRAQ8plex@N-term; iTRAQ8plex(K)@3; iTRAQ8plex(K)@9; iTRAQ8plex(K)@15	missed K-Y@3; missed K-N@9	-0.171036	2986.46	2987.47	2986.63	2987.64	1	14	10.1.6.114.1	0	11.3	2919.52	11.3	1.10643	5.18414	309.07	4.31	86.52	4.32	0
1	132.33	132.33	86.96	81.69	80.32	gi|6321968	Eno2p [Saccharomyces cerevisiae S288c]	0	auto - shared MS/MS	0	99	DGKYDLDFKNPESDK	iTRAQ8plex@N-term; iTRAQ8plex(K)@3; iTRAQ8plex(K)@9; iTRAQ8plex(K)@15	missed K-Y@3; missed K-N@9	-0.0195315	2986.61	2987.62	2986.63	2987.64	1	15	6.1.4.120.5	0	11.9	1859.18	11.9	1.62554	0.898654	2628.01	8.45	1080.84	9.07	0
1	132.33	132.33	86.96	81.69	80.32	gi|6321968	Eno2p [Saccharomyces cerevisiae S288c]	0	auto - shared MS/MS	0	99	DGKYDLDFKNPESDK	iTRAQ8plex@N-term; iTRAQ8plex(K)@3; iTRAQ8plex(K)@9; iTRAQ8plex(K)@15	missed K-Y@3; missed K-N@9	-0.0315451	2986.6	2987.61	2986.63	2987.64	1	9	9.1.6.125.4	0	12.4	4877.98	12.4	100		0	1.07	105.34	4.25	0
1	132.33	132.33	86.96	81.69	80.32	gi|6321968	Eno2p [Saccharomyces cerevisiae S288c]	0	auto - discordant peptide type	0	99	DGKYDLDFKNPESDK	iTRAQ8plex@N-term; iTRAQ8plex(K)@3; Carbamidomethyl(D)@7; Lys->Gln@9; iTRAQ8plex(K)@15	missed K-Y@3; missed K-N@9	-0.0035059	2739.41	2740.42	2739.41	2740.42	1	15	1.1.4.38.1	0	3.7	7143.45	3.7	0.797592	1.89324	9092.35	41.56	1834.82	33.71	0
1	132.33	132.33	86.96	81.69	80.32	gi|6321968	Eno2p [Saccharomyces cerevisiae S288c]	0	auto - discordant peptide type	0	99	DGKYDLDFKNPESDK	iTRAQ8plex@N-term; Lys->Gln@3; Dicarbamidomethyl(D)@7; iTRAQ8plex(K)@9; iTRAQ8plex(K)@15	missed K-Y@3; missed K-N@9	-0.000407928	2796.43	2797.44	2796.43	2797.44	1	15	1.1.4.38.4	0	3.7	2811.15	3.7	0.629046	2.65674	1604.48	7.79	255.36	6.67	0
1	132.33	132.33	86.96	81.69	80.32	gi|6321968	Eno2p [Saccharomyces cerevisiae S288c]	0	auto - shared MS/MS	0	99	DGKYDLDFKNPESDK	iTRAQ8plex@N-term; iTRAQ8plex(K)@3; iTRAQ8plex(K)@9; iTRAQ8plex(K)@15	missed K-Y@3; missed K-N@9	0.072786	2986.7	2987.71	2986.63	2987.64	1	22	7.1.6.118.6	0	11.7	16299.3	11.7	1.04106	2.18527	883.34	4.41	232.67	4.95	0
1	132.33	132.33	86.96	81.69	80.32	gi|6321968	Eno2p [Saccharomyces cerevisiae S288c]	0	auto - discordant peptide type	0	99	DGKYDLDFKNPESDK	iTRAQ8plex@N-term; iTRAQ8plex(K)@3; Dehydrated(D)@5; iTRAQ8plex(K)@9; iTRAQ8plex(K)@15	missed K-Y@3; missed K-N@9	-0.0143405	2968.61	2969.61	2968.62	2969.63	1	13	1.1.4.97.4	0	9.6	5766.6	9.6	0.790635	0.93286	3365.61	8.06	673.25	6.07	0
1	132.33	132.33	86.96	81.69	80.32	gi|6321968	Eno2p [Saccharomyces cerevisiae S288c]	0	auto - discordant peptide type	0	99	DGKYDLDFKNPESDK	iTRAQ8plex@N-term; Gly->Val@2; iTRAQ8plex(K)@3; Tyr->Phe@4; iTRAQ8plex(K)@9; iTRAQ8plex(K)@15	missed K-Y@3; missed K-N@9	-0.043332	3012.64	3013.65	3012.68	3013.69	1	14	1.1.4.103.2	0	10.2	5269.09	10.2	0.838011	2.55778	1451.86	7.3	307.83	7.72	0
1	132.33	132.33	86.96	81.69	80.32	gi|6321968	Eno2p [Saccharomyces cerevisiae S288c]	0	auto - discordant peptide type	0	99	DGKYDLDFKNPESDK	iTRAQ8plex@N-term; Asp->Asn@1; iTRAQ8plex(K)@3; Iodo(Y)@4; iTRAQ8plex(K)@9; iTRAQ8plex(K)@15	missed K-Y@3; missed K-N@9	-0.0125731	3111.53	3112.54	3111.54	3112.55	1	13	1.1.4.132.1	0	13.1	1860.06	13.1	0.741864	1.14177	3521.71	10.8	661.02	7.27	0
1	132.33	132.33	86.96	81.69	80.32	gi|6321968	Eno2p [Saccharomyces cerevisiae S288c]	0	auto - shared MS/MS	0	98.42	DGKYDLDFKNPESDK	iTRAQ8plex@N-term; iTRAQ8plex(K)@3; iTRAQ8plex(K)@9; iTRAQ8plex(K)@15	missed K-Y@3; missed K-N@9	-0.0117757	2986.62	2987.63	2986.63	2987.64	1	10	5.1.4.122.6	0	12.1	1487.7	12.1	1.2756	1.30136	1451.48	7.95	468.45	5.53	0
1	132.33	132.33	86.96	81.69	80.32	gi|6321968	Eno2p [Saccharomyces cerevisiae S288c]	0	auto - discordant peptide type	0	98.24	DGKYDLDFKNPESDK	iTRAQ8plex@N-term; iTRAQ8plex(K)@3; iTRAQ8plex(Y)@4; Asp->Asn@5; iTRAQ8plex(K)@9; iTRAQ8plex(K)@15	missed K-Y@3; missed K-N@9	-0.0217262	3289.83	3290.84	3289.85	3290.86	1	11	6.1.4.128.1	0	12.7	1408.8	12.7	1.50214	1.05063	3259.11	10.39	1238.64	12.4	0
1	132.33	132.33	86.96	81.69	80.32	gi|6321968	Eno2p [Saccharomyces cerevisiae S288c]	0	auto - discordant peptide type	0	73.71	DGKYDLDFKNPESDK	Carbamidomethyl@N-term; iTRAQ8plex(K)@3; Tyr->Cys@4; Carbamidomethyl(C)@4; iTRAQ8plex(K)@9; iTRAQ8plex(K)@15	missed K-Y@3; missed K-N@9	0.0126987	2736.43	2737.44	2736.42	2737.42	1	10	1.1.4.109.2	0	10.8	916.873	10.8	0.551841	2.18273	1548.98	9.51	216.27	4.53	0
1	132.33	132.33	86.96	81.69	80.32	gi|6321968	Eno2p [Saccharomyces cerevisiae S288c]	0	auto - discordant peptide type	0	44.87	DGKYDLDFKNPESDK	iTRAQ8plex@N-term; iTRAQ8plex(K)@3; iTRAQ8plex(K)@9; Glu->Asn@12; iTRAQ8plex(K)@15	missed K-Y@3; missed K-N@9	-0.0322091	2971.6	2972.61	2971.63	2972.64	1	18	1.1.4.33.1	0	3.2	17199.8	3.2	0.63628	1.22711	28451.5	62.39	4580.25	55.3	0
1	132.33	132.33	86.96	81.69	80.32	gi|6321968	Eno2p [Saccharomyces cerevisiae S288c]	0	auto - discordant peptide type	0	42.04	DGKYDLDFKNPESDK	iTRAQ8plex@N-term; iTRAQ8plex(K)@3; iTRAQ8plex(K)@9; Glu->Asp@12; iTRAQ8plex(K)@15	missed K-Y@3; missed K-N@9	-0.00923131	2972.61	2973.61	2972.62	2973.62	1	16	2.1.4.78.2	0	7.7	1182.45	7.7	0.669309	1.32536	2572.32	8.29	435.6	5.6	0
1	132.33	132.33	86.96	81.69	80.32	gi|6321968	Eno2p [Saccharomyces cerevisiae S288c]	0	auto - discordant peptide type	0	33.48	DGKYDLDFKNPESDK	iTRAQ8plex@N-term; iTRAQ8plex(K)@3; iTRAQ8plex(K)@9; Glu->Asp@12; iTRAQ8plex(K)@15	missed K-Y@3; missed K-N@9	-0.034499	2972.58	2973.59	2972.62	2973.62	1	8	1.1.4.44.3	0	4.3	531.089	4.3	0.279108	6.36328	1547.93	8.46	109.31	6.93	0
1	132.33	132.33	86.96	81.69	80.32	gi|6321968	Eno2p [Saccharomyces cerevisiae S288c]	0	auto - discordant peptide type	0	27.36	DGKYDLDFKNPESDK	iTRAQ8plex@N-term; iTRAQ8plex(K)@3; iTRAQ8plex(K)@9; Carbamidomethyl(D)@14; iTRAQ8plex(K)@15	missed K-Y@3; missed K-N@9	-0.0365179	3043.62	3044.62	3043.65	3044.66	1	8	1.1.4.94.2	0	9.3	21349.4	9.3	0.496245	6.77972	1895.51	14.64	237.99	16.03	0
1	132.33	132.33	86.96	81.69	80.32	gi|6321968	Eno2p [Saccharomyces cerevisiae S288c]	0	auto - discordant peptide type	0	19.79	DGKYDLDFKNPESDK	iTRAQ8plex@N-term; iTRAQ8plex(K)@3; iTRAQ8plex(K)@9; Carbamidomethyl(D)@14; iTRAQ8plex(K)@15	missed K-Y@3; missed K-N@9	-0.049805	3043.6	3044.61	3043.65	3044.66	1	9	2.1.4.103.3	0	10.2	2085.56	10.2	0.88577	3.92371	730.05	6.91	163.61	6.23	0
1	132.33	132.33	86.96	81.69	80.32	gi|6321968	Eno2p [Saccharomyces cerevisiae S288c]	0	auto - discordant peptide type	0	99	DGKYDLDFKNPESDKSK	iTRAQ8plex@N-term; iTRAQ8plex(K)@3; iTRAQ8plex(K)@9; iTRAQ8plex(K)@15; iTRAQ8plex(K)@17	missed K-Y@3; missed K-N@9; missed K-S@15	-1.02723	3504.94	3505.95	3505.96	3506.97	1	19	9.1.6.124.2	0	12.3	38676.4	12.3	0.395485	2.80512	6307.62	15.09	631.15	17.64	0
1	132.33	132.33	86.96	81.69	80.32	gi|6321968	Eno2p [Saccharomyces cerevisiae S288c]	0	auto - discordant peptide type	0	99	DGKYDLDFKNPESDKSK	Delta:H(2)C(2)@N-term; iTRAQ8plex(K)@3; iTRAQ8plex(K)@9; iTRAQ8plex(K)@15; iTRAQ8plex(K)@17	missed K-Y@3; missed K-N@9; missed K-S@15	-0.0195768	3227.76	3228.76	3227.77	3228.78	1	15	7.1.6.114.3	0	11.3	5210.41	11.3	1.04589	4.84818	455.56	4.35	120.55	5.73	0
1	132.33	132.33	86.96	81.69	80.32	gi|6321968	Eno2p [Saccharomyces cerevisiae S288c]	0	auto - discordant peptide type	0	98.02	DGKYDLDFKNPESDKSK	Carbamidomethyl@N-term; iTRAQ8plex(K)@3; Tyr->Cys@4; Carbamidomethyl(C)@4; iTRAQ8plex(K)@9; iTRAQ8plex(K)@15; iTRAQ8plex(K)@17	missed K-Y@3; missed K-N@9; missed K-S@15	0.0909733	3255.84	3256.85	3255.75	3256.76	1	14	7.1.6.122.3	0	12.1	10701.1	12.1	0.35133	4.6463	1379.46	4.99	122.62	5.68	0
1	132.33	132.33	86.96	81.69	80.32	gi|6321968	Eno2p [Saccharomyces cerevisiae S288c]	0	auto - discordant peptide type	0	95.38	DGKYDLDFKNPESDKSK	iTRAQ8plex@N-term; iTRAQ8plex(K)@3; iTRAQ8plex(K)@9; Carbamidomethyl(E)@12; iTRAQ8plex(K)@15; iTRAQ8plex(K)@17	missed K-Y@3; missed K-N@9; missed K-S@15	-0.0409401	3562.94	3563.95	3562.99	3563.99	1	10	9.1.6.124.3	0	12.3	21119.6	12.3	0.289161	14.8735	643.79	3.77	47.1	7	0
1	132.33	132.33	86.96	81.69	80.32	gi|6321968	Eno2p [Saccharomyces cerevisiae S288c]	0	auto - shared MS/MS	0	90.97	DGKYDLDFKNPESDKSK	iTRAQ8plex@N-term; iTRAQ8plex(K)@3; iTRAQ8plex(K)@9; iTRAQ8plex(K)@15; iTRAQ8plex(K)@17	missed K-Y@3; missed K-N@9; missed K-S@15	-0.0192064	3505.95	3506.95	3505.96	3506.97	1	9	6.1.4.120.4	0	11.9	2419.46	11.9	0.01		1457.22	7.66	0	28.96	0
1	132.33	132.33	86.96	81.69	80.32	gi|6321968	Eno2p [Saccharomyces cerevisiae S288c]	0	auto - discordant peptide type	0	99	DWEAWSHFFK	iTRAQ8plex@N-term; iTRAQ8plex(K)@10	cleaved D-D@N-term	0.0293455	1960.04	1961.05	1960.01	1961.02	1	18	12.1.13.213.1	0	21.2	9389.56	21.2	1.22777	3.25053	1636.41	12.24	508.33	16.08	0
1	132.33	132.33	86.96	81.69	80.32	gi|6321968	Eno2p [Saccharomyces cerevisiae S288c]	0	auto - discordant peptide type	0	99	EDDWEAWSHFFK	Glu->pyro-Glu@N-term; iTRAQ8plex(K)@12	cleaved A-E@N-term	0.00838947	1881.87	1882.88	1881.86	1882.87	1	16	4.1.4.244.2	0	24.3	8430.68	24.3	1.25191	1.10102	5977.5	23.35	1893.35	19.49	0
1	132.33	132.33	86.96	81.69	80.32	gi|6321968	Eno2p [Saccharomyces cerevisiae S288c]	0	auto - discordant peptide type	0	33.97	EKNVPLYQHLADLSK	No iTRAQ8plex@N-term; Lys->Glu@2; iTRAQ8plex(K)@15	cleaved A-E@N-term; missed K-N@2	0.0314689	2059.12	2060.13	2059.09	2060.1	1	10	10.1.6.210.4	0	20.9	8405.22	20.9	1.18628	2.373	1851.91	12.1	555.83	12.68	0
1	132.33	132.33	86.96	81.69	80.32	gi|6321968	Eno2p [Saccharomyces cerevisiae S288c]	0	auto - discordant peptide type	0	97.6	FHHGDKL	iTRAQ8plex@N-term; iTRAQ8plex(K)@6	cleaved N-F@N-term; missed K-L@6	-2.0286	1458.81	1459.81	1460.83	1461.84	1	10	6.1.4.24.12	0	2.3	3577.07	2.3	1.04462	0.994147	29226.9	63.12	7724.6	74.96	0
1	132.33	132.33	86.96	81.69	80.32	gi|6321968	Eno2p [Saccharomyces cerevisiae S288c]	0	auto - discordant peptide type	0	98.53	FRSIVPSGASTGVHEALEMRDEDK	iTRAQ8plex@N-term; iTRAQ8plex(K)@24	cleaved V-F@N-term; missed R-S@2; missed R-D@20	-0.0368523	3238.65	3239.66	3238.69	3239.69	1	9	9.1.6.155.3	0	15.4	3025.79	15.4	0.01		85.61	4.38	0	9.88	0
1	132.33	132.33	86.96	81.69	80.32	gi|6321968	Eno2p [Saccharomyces cerevisiae S288c]	0	auto - discordant peptide type	0	91.7	FRSIVPSGASTGVHEALEMRDEDK	iTRAQ8plex@N-term; iTRAQ8plex(K)@24	cleaved V-F@N-term; missed R-S@2; missed R-D@20	-0.0279328	3238.66	3239.67	3238.69	3239.69	1	10	7.1.6.151.4	0	15	6895.66	15	0.01		689.73	3.89	0	79.47	0
1	132.33	132.33	86.96	81.69	80.32	gi|6321968	Eno2p [Saccharomyces cerevisiae S288c]	0	auto - discordant peptide type	0	91.08	GDKAVYAGENFHHGDKL	No iTRAQ8plex@N-term; iTRAQ8plex(K)@3; iTRAQ8plex(K)@16	cleaved L-G@N-term; missed K-A@3; missed K-L@16	-0.0397666	2465.25	2466.26	2465.29	2466.3	1	9	13.1.6.94.2	0	9.3	1787.99	9.3	2.35838	0.388563	9434.89	19.59	5629.73	18.49	0
1	132.33	132.33	86.96	81.69	80.32	gi|6321968	Eno2p [Saccharomyces cerevisiae S288c]	0	auto - shared MS/MS	0	99	GNPTVEVELTTEK	iTRAQ8plex@N-term; iTRAQ8plex(K)@13		-0.0433791	2024.08	2025.09	2024.13	2025.13	1	23	2.1.4.40.3	0	3.9	2799.39	3.9	0.557447	1.1938	6639.22	14.5	936.39	10.99	0
1	132.33	132.33	86.96	81.69	80.32	gi|6321968	Eno2p [Saccharomyces cerevisiae S288c]	0	auto - shared MS/MS	0	99	GNPTVEVELTTEK	iTRAQ8plex@N-term; iTRAQ8plex(K)@13		-0.006964	2024.12	2025.12	2024.13	2025.13	1	23	3.1.4.95.2	0	9.4	14990.7	9.4	0.402788	2.89269	23768	63.14	2422.18	69.77	0
1	132.33	132.33	86.96	81.69	80.32	gi|6321968	Eno2p [Saccharomyces cerevisiae S288c]	0	auto - discordant peptide type	0	99	GNPTVEVELTTEK	iTRAQ8plex@N-term; Val->Leu@7; iTRAQ8plex(K)@13		-0.00329184	2038.14	2039.14	2038.14	2039.15	1	13	3.1.4.96.10	0	9.5	2043.85	9.5	8.82587	0.832565	1067.6	7.08	2383.98	12	0
1	132.33	132.33	86.96	81.69	80.32	gi|6321968	Eno2p [Saccharomyces cerevisiae S288c]	0	auto - discordant peptide type	0	99	GNPTVEVELTTEK	iTRAQ8plex@N-term; iTRAQ8plex(K)@13		-4.09547	2020.03	2021.04	2024.13	2025.13	1	21	3.1.4.96.14	0	9.5	1648.21	9.5	0.661425	1.28993	8064.76	17.18	1349.61	17.17	0
1	132.33	132.33	86.96	81.69	80.32	gi|6321968	Eno2p [Saccharomyces cerevisiae S288c]	0	auto - shared MS/MS	0	99	GNPTVEVELTTEK	iTRAQ8plex@N-term; iTRAQ8plex(K)@13		0.00766083	2024.13	2025.14	2024.13	2025.13	1	23	4.1.4.110.4	0	10.9	39506.8	10.9	0.606615	1.44266	89483.6	168.9	13733.9	196.43	0
1	132.33	132.33	86.96	81.69	80.32	gi|6321968	Eno2p [Saccharomyces cerevisiae S288c]	0	auto - discordant peptide type	0	99	GNPTVEVELTTEK	iTRAQ8plex@N-term; iTRAQ8plex(K)@13		-2.0129	2022.11	2023.12	2024.13	2025.13	1	22	4.1.4.111.1	0	11	1064.19	11	0.37531	1.66909	101136	165.41	9603.54	159.52	0
1	132.33	132.33	86.96	81.69	80.32	gi|6321968	Eno2p [Saccharomyces cerevisiae S288c]	0	auto - discordant peptide type	0	99	GNPTVEVELTTEK	iTRAQ8plex@N-term; Thr->Glu@4; iTRAQ8plex(K)@13		-0.00381919	2052.12	2053.12	2052.12	2053.13	1	16	4.1.4.119.7	0	11.8	1276.97	11.8	0.865872	1.31111	6996.96	18.6	1532.85	19.68	0
1	132.33	132.33	86.96	81.69	80.32	gi|6321968	Eno2p [Saccharomyces cerevisiae S288c]	0	auto - discordant peptide type	0	99	GNPTVEVELTTEK	iTRAQ8plex@N-term; iTRAQ8plex(K)@13		4.99571	2029.12	2030.13	2024.13	2025.13	1	13	4.1.4.124.10	0	12.3	1164.22	12.3	0.396153	2.59682	3301.99	11.99	330.96	8.51	0
1	132.33	132.33	86.96	81.69	80.32	gi|6321968	Eno2p [Saccharomyces cerevisiae S288c]	0	auto - shared MS/MS	0	99	GNPTVEVELTTEK	iTRAQ8plex@N-term; iTRAQ8plex(K)@13		-0.00023476	2024.12	2025.13	2024.13	2025.13	1	19	5.1.4.77.1	0	7.6	1018.22	7.6	0.776208	2.04886	2455.65	7.17	482.26	9.78	0
1	132.33	132.33	86.96	81.69	80.32	gi|6321968	Eno2p [Saccharomyces cerevisiae S288c]	0	auto - discordant peptide type	0	99	GNPTVEVELTTEK	Carbamidomethyl@N-term; iTRAQ8plex(K)@13		-0.015615	1776.93	1777.93	1776.94	1777.95	1	14	6.1.4.49.3	0	4.8	1078.74	4.8	1.73448	1.49244	3022.35	10.79	1326.33	19.22	0
1	132.33	132.33	86.96	81.69	80.32	gi|6321968	Eno2p [Saccharomyces cerevisiae S288c]	0	auto - shared MS/MS	0	99	GNPTVEVELTTEK	iTRAQ8plex@N-term; iTRAQ8plex(K)@13		0.0123491	2024.14	2025.14	2024.13	2025.13	1	18	7.1.6.45.8	0	4.4	17064	4.4	1.48535	1.95462	1256.52	6.41	472.21	8.91	0
1	132.33	132.33	86.96	81.69	80.32	gi|6321968	Eno2p [Saccharomyces cerevisiae S288c]	0	auto - discordant peptide type	0	99	GNPTVEVELTTEK	iTRAQ8plex@N-term; iTRAQ8plex(K)@13		-0.366027	2023.76	2024.77	2024.13	2025.13	1	22	8.1.6.33.2	0	3.2	15621.5	3.2	1.02008	1.98571	3562.84	16.91	919.53	17.73	0
1	132.33	132.33	86.96	81.69	80.32	gi|6321968	Eno2p [Saccharomyces cerevisiae S288c]	0	auto - discordant peptide type	0	99	GNPTVEVELTTEK	Carbamidomethyl@N-term; iTRAQ8plex(K)@13		0.014339	1776.96	1777.96	1776.94	1777.95	1	20	9.1.6.71.1	0	7	14288	7	0.72753	3.12529	3144.97	18.47	578.9	17.77	0
1	132.33	132.33	86.96	81.69	80.32	gi|6321968	Eno2p [Saccharomyces cerevisiae S288c]	0	auto - shared MS/MS	0	99	GNPTVEVELTTEK	iTRAQ8plex@N-term; iTRAQ8plex(K)@13		0.012564	2024.14	2025.14	2024.13	2025.13	1	22	9.1.6.94.2	0	9.3	12282.8	9.3	0.639287	3.13951	1871.89	8.31	302.77	9.41	0
1	132.33	132.33	86.96	81.69	80.32	gi|6321968	Eno2p [Saccharomyces cerevisiae S288c]	0	auto - discordant peptide type	0	99	GNPTVEVELTTEK	iTRAQ8plex@N-term; iTRAQ8plex(K)@13		-0.959756	2023.17	2024.17	2024.13	2025.13	1	20	9.1.6.97.3	0	9.6	2222.71	9.6	0.639162	6.02699	673.04	4.46	108.84	6.52	0
1	132.33	132.33	86.96	81.69	80.32	gi|6321968	Eno2p [Saccharomyces cerevisiae S288c]	0	auto - discordant peptide type	0	99	GNPTVEVELTTEK	iTRAQ8plex@N-term; iTRAQ8plex(K)@13		-2.07341	2022.05	2023.06	2024.13	2025.13	1	18	10.1.6.74.10	0	7.3	5872.61	7.3	0.855947	2.70535	2328.75	13	504.32	13.35	0
1	132.33	132.33	86.96	81.69	80.32	gi|6321968	Eno2p [Saccharomyces cerevisiae S288c]	0	auto - discordant peptide type	0	99	GNPTVEVELTTEK	Carbamidomethyl@N-term; Glu->Gln@12; iTRAQ8plex(K)@13		-0.0941714	1775.86	1776.87	1775.96	1776.96	1	12	10.1.6.103.8	0	10.2	7069.39	10.2	0.735528	2.86175	3000.13	19.03	558.31	15.58	0
1	132.33	132.33	86.96	81.69	80.32	gi|6321968	Eno2p [Saccharomyces cerevisiae S288c]	0	auto - discordant peptide type	0	99	GNPTVEVELTTEK	Carbamyl@N-term; Asn->Arg@2; iTRAQ8plex(K)@13		-0.0889576	1804.89	1805.9	1804.98	1805.99	1	16	10.1.6.120.5	0	11.9	18614.3	11.9	0.697666	2.87952	3825.32	20.31	675.23	19.11	0
1	132.33	132.33	86.96	81.69	80.32	gi|6321968	Eno2p [Saccharomyces cerevisiae S288c]	0	auto - discordant peptide type	0	99	GNPTVEVELTTEK	iTRAQ8plex@N-term; Thr->Asp@11; iTRAQ8plex(K)@13		0.0169585	2038.12	2039.13	2038.1	2039.11	1	13	11.1.6.33.3	0	3.2	4349.74	3.2	4.62409	1.66726	519.78	6.79	608.11	6.3	0
1	132.33	132.33	86.96	81.69	80.32	gi|6321968	Eno2p [Saccharomyces cerevisiae S288c]	0	auto - shared MS/MS	0	99	GNPTVEVELTTEK	iTRAQ8plex@N-term; iTRAQ8plex(K)@13		0.00924343	2024.13	2025.14	2024.13	2025.13	1	22	11.1.6.36.2	0	3.5	53713.7	3.5	0.730315	1.15867	7958.1	16.88	1470.47	16.75	0
1	132.33	132.33	86.96	81.69	80.32	gi|6321968	Eno2p [Saccharomyces cerevisiae S288c]	0	auto - shared MS/MS	0	99	GNPTVEVELTTEK	iTRAQ8plex@N-term; iTRAQ8plex(K)@13		-0.0621576	2024.06	2025.07	2024.13	2025.13	1	22	10.1.6.72.1	0	7.1	47718.8	7.1	0.607139	1.28409	10942.3	20.63	1680.87	21.35	0
1	132.33	132.33	86.96	81.69	80.32	gi|6321968	Eno2p [Saccharomyces cerevisiae S288c]	0	auto - shared MS/MS	0	89.88	GNPTVEVELTTEK	iTRAQ8plex@N-term; iTRAQ8plex(K)@13		-0.0113827	2024.11	2025.12	2024.13	2025.13	1	8	4.1.4.21.11	0	2	1343.27	2	0.458443	3.06173	1842.74	7.88	213.74	6.48	0
1	132.33	132.33	86.96	81.69	80.32	gi|6321968	Eno2p [Saccharomyces cerevisiae S288c]	0	auto - discordant peptide type	0	36.73	GNPTVEVELTTEK	Carbamidomethyl@N-term; Asn->Phe@2; iTRAQ8plex(K)@13		-0.1715	1809.79	1810.8	1809.97	1810.97	1	9	10.1.6.121.8	0	12	6885.57	12	0.01		2408.13	20.34	0	277.41	0
1	132.33	132.33	86.96	81.69	80.32	gi|6321968	Eno2p [Saccharomyces cerevisiae S288c]	0	auto - discordant peptide type	0	24.93	GNPTVEVELTTEK	iTRAQ8plex@N-term; iTRAQ8plex(K)@13		3.01336	2027.14	2028.15	2024.13	2025.13	1	9	4.1.4.137.8	0	13.6	2245.11	13.6	0.476468	2.42301	6400.7	22.97	771.61	18.49	0
1	132.33	132.33	86.96	81.69	80.32	gi|6321968	Eno2p [Saccharomyces cerevisiae S288c]	0	auto - discordant peptide type	0	99	GNPTVEVELTTEKG	iTRAQ8plex@N-term; iTRAQ8plex(K)@13	cleaved G-V@C-term; missed K-G@13	0.0104683	2081.16	2082.16	2081.15	2082.15	1	11	4.1.4.112.4	0	11.1	12639	11.1	0.299611	10.1602	12025.4	83.79	911.58	92.4	0
1	132.33	132.33	86.96	81.69	80.32	gi|6321968	Eno2p [Saccharomyces cerevisiae S288c]	0	auto - discordant peptide type	0	99	GNPTVEVELTTEKG	iTRAQ8plex@N-term; Lys->Gln@13	cleaved G-V@C-term; missed K-G@13	0.0334674	1776.94	1777.95	1776.9	1777.91	1	16	10.1.6.28.10	0	2.7	15842.9	2.7	1.22365	3.32239	1439.53	13.22	445.67	14.23	0
1	132.33	132.33	86.96	81.69	80.32	gi|6321968	Eno2p [Saccharomyces cerevisiae S288c]	0	auto - discordant peptide type	0	99	GNPTVEVELTTEKG	iTRAQ8plex@N-term; iTRAQ8plex(K)@13	cleaved G-V@C-term; missed K-G@13	-0.011333	2081.14	2082.14	2081.15	2082.15	1	11	10.1.6.100.2	0	9.9	72507	9.9	0.397014	9.46073	2028.61	18.33	203.77	19.19	0
1	132.33	132.33	86.96	81.69	80.32	gi|6321968	Eno2p [Saccharomyces cerevisiae S288c]	0	auto - discordant peptide type	0	95.94	GNPTVEVELTTEKG	iTRAQ8plex@N-term; iTRAQ8plex(K)@13	cleaved G-V@C-term; missed K-G@13	0.0768369	2081.22	2082.23	2081.15	2082.15	1	9	9.1.6.97.1	0	9.6	32398	9.6	0.356524	22.3149	629.13	8.59	56.75	12.64	0
1	132.33	132.33	86.96	81.69	80.32	gi|6321968	Eno2p [Saccharomyces cerevisiae S288c]	0	auto - discordant peptide type	0	99	GNPTVEVELTTEKGVFR	Formyl@N-term; Asn->Trp@2; iTRAQ8plex(K)@13	missed K-G@13	-0.00690009	2279.2	2280.21	2279.21	2280.22	1	18	10.1.6.172.4	0	17.1	68841.2	17.1	2.96479	2.67394	1160.75	20.21	870.7	17.67	0
1	132.33	132.33	86.96	81.69	80.32	gi|6321968	Eno2p [Saccharomyces cerevisiae S288c]	0	auto - shared MS/MS	0	99	GNPTVEVELTTEKGVFR	iTRAQ8plex@N-term; iTRAQ8plex(K)@13	missed K-G@13	0.025591	2483.41	2484.42	2483.38	2484.39	1	22	12.1.13.151.1	0	15	35562	15	9.95689	2.62864	775.35	18.55	1953.25	21.27	0
1	132.33	132.33	86.96	81.69	80.32	gi|6321968	Eno2p [Saccharomyces cerevisiae S288c]	0	auto - discordant peptide type	0	99	GNPTVEVELTTEKGVFR	iTRAQ8plex@N-term; iTRAQ8plex(K)@13	missed K-G@13	-1.38495	2482	2483.01	2483.38	2484.39	1	18	8.1.6.138.1	0	13.7	24211.1	13.7	13.9897	0.768094	4046.43	29.9	14322.5	30.03	0
1	132.33	132.33	86.96	81.69	80.32	gi|6321968	Eno2p [Saccharomyces cerevisiae S288c]	0	auto - shared MS/MS	0	99	GNPTVEVELTTEKGVFR	iTRAQ8plex@N-term; iTRAQ8plex(K)@13	missed K-G@13	0.0225849	2483.41	2484.41	2483.38	2484.39	1	11	2.1.4.155.3	0	15.4	2425.72	15.4	4.90046	1.11304	1040.14	8.17	1289.63	10.17	0
1	132.33	132.33	86.96	81.69	80.32	gi|6321968	Eno2p [Saccharomyces cerevisiae S288c]	0	auto - discordant peptide type	0	99	GVMNAVNNVNNVIAAAFVK	iTRAQ8plex@N-term; Oxidation(M)@3; Deamidated(N)@10; iTRAQ8plex(K)@19		0.00176526	2569.42	2570.42	2569.41	2570.42	1	12	4.1.4.168.12	0	16.7	1917.3	16.7	0.541944	5.06154	1273.95	6.24	174.68	8.8	0
1	132.33	132.33	86.96	81.69	80.32	gi|6321968	Eno2p [Saccharomyces cerevisiae S288c]	0	auto - discordant peptide type	0	99	GVMNAVNNVNNVIAAAFVK	iTRAQ8plex@N-term; Carbamyl(M)@3; Deamidated(N)@7; iTRAQ8plex(K)@19		-0.0249956	2596.4	2597.41	2596.43	2597.43	1	11	4.1.4.192.13	0	19.1	1738.81	19.1	0.455964	5.8451	1654.95	5.71	190.92	11.14	0
1	132.33	132.33	86.96	81.69	80.32	gi|6321968	Eno2p [Saccharomyces cerevisiae S288c]	0	auto - discordant peptide type	0	99	GVMNAVNNVNNVIAAAFVK	iTRAQ8plex@N-term; Deamidated(N)@7; iTRAQ8plex(K)@19		0.0150405	2553.43	2554.44	2553.42	2554.43	1	29	4.1.4.213.4	0	21.2	2267.5	21.2	2.45488	1.0791	1757.07	9.25	1091.33	10.28	0
1	132.33	132.33	86.96	81.69	80.32	gi|6321968	Eno2p [Saccharomyces cerevisiae S288c]	0	auto - discordant peptide type	0	99	GVMNAVNNVNNVIAAAFVK	iTRAQ8plex@N-term; Oxidation(M)@3; Deamidated(N)@10; iTRAQ8plex(K)@19		-0.0442029	2569.37	2570.38	2569.41	2570.42	1	21	10.1.6.165.10	0	16.4	17909.4	16.4	1.32702	3.24607	867.97	8.49	291.42	9.02	0
1	132.33	132.33	86.96	81.69	80.32	gi|6321968	Eno2p [Saccharomyces cerevisiae S288c]	0	auto - discordant peptide type	0	99	GVMNAVNNVNNVIAAAFVK	iTRAQ8plex@N-term; Deamidated(N)@4; Deamidated(N)@10; iTRAQ8plex(K)@19		-0.0575618	2554.35	2555.35	2554.4	2555.41	1	22	10.1.6.175.8	0	17.4	4296.37	17.4	0.01		335.49	5.92	0	41.66	0
1	132.33	132.33	86.96	81.69	80.32	gi|6321968	Eno2p [Saccharomyces cerevisiae S288c]	0	auto - discordant peptide type	0	99	GVMNAVNNVNNVIAAAFVK	iTRAQ8plex@N-term; Deamidated(N)@7; Deamidated(N)@10; iTRAQ8plex(K)@19		-0.0314403	2554.37	2555.38	2554.4	2555.41	1	19	10.1.6.186.9	0	18.5	3561.24	18.5	1.50724	9.40956	131.77	5.38	50.25	4.26	0
1	132.33	132.33	86.96	81.69	80.32	gi|6321968	Eno2p [Saccharomyces cerevisiae S288c]	0	auto - discordant peptide type	0	99	GVMNAVNNVNNVIAAAFVK	iTRAQ8plex@N-term; Deamidated(N)@7; Deamidated(N)@8; iTRAQ8plex(K)@19		0.00371391	2554.41	2555.41	2554.4	2555.41	1	17	10.1.6.222.6	0	22.1	4253.72	22.1	1.2413	3.99247	1029.48	9.75	323.32	12.54	0
1	132.33	132.33	86.96	81.69	80.32	gi|6321968	Eno2p [Saccharomyces cerevisiae S288c]	0	auto - discordant peptide type	0	99	GVMNAVNNVNNVIAAAFVK	iTRAQ8plex@N-term; Asn->His@7; Asn->Thr@8; iTRAQ8plex(K)@19		-0.0172384	2562.44	2563.45	2562.46	2563.46	1	11	10.1.6.267.9	0	26.6	5150.94	26.6	1.01641	9.01328	590.06	7.77	151.74	13.53	0
1	132.33	132.33	86.96	81.69	80.32	gi|6321968	Eno2p [Saccharomyces cerevisiae S288c]	0	auto - discordant peptide type	0	99	GVMNAVNNVNNVIAAAFVK	iTRAQ8plex@N-term; Dethiomethyl(M)@3; iTRAQ8plex(K)@19		-0.289838	2504.14	2505.15	2504.43	2505.44	1	30	8.1.6.194.2	0	19.3	27331.8	19.3	0.655098	4.24731	3848.18	20.32	637.82	26.88	0
1	132.33	132.33	86.96	81.69	80.32	gi|6321968	Eno2p [Saccharomyces cerevisiae S288c]	0	auto - discordant peptide type	0	99	GVMNAVNNVNNVIAAAFVK	iTRAQ8plex@N-term; Dethiomethyl(M)@3; iTRAQ8plex(K)@19		0.703814	2505.14	2506.14	2504.43	2505.44	1	22	8.1.6.195.7	0	19.4	6474.08	19.4	0.617682	4.50941	650.95	4.21	101.73	4.54	0
1	132.33	132.33	86.96	81.69	80.32	gi|6321968	Eno2p [Saccharomyces cerevisiae S288c]	0	auto - discordant peptide type	0	99	GVMNAVNNVNNVIAAAFVK	iTRAQ8plex@N-term; Carbamyl(M)@3; iTRAQ8plex(K)@19		-0.29829	2595.14	2596.15	2595.44	2596.45	1	29	8.1.6.238.3	0	23.7	4896.22	23.7	1.11328	4.38815	764.76	8	215.41	9.18	0
1	132.33	132.33	86.96	81.69	80.32	gi|6321968	Eno2p [Saccharomyces cerevisiae S288c]	0	auto - discordant peptide type	0	99	GVMNAVNNVNNVIAAAFVK	iTRAQ8plex@N-term; Deamidated(N)@7; iTRAQ8plex(K)@19		-0.0112349	2553.41	2554.42	2553.42	2554.43	1	34	10.1.6.209.1	0	20.8	48658.6	20.8	1.00313	1.30745	6700.06	17.4	1700.49	21.79	0
1	132.33	132.33	86.96	81.69	80.32	gi|6321968	Eno2p [Saccharomyces cerevisiae S288c]	1	auto	0	99	GVMNAVNNVNNVIAAAFVK	iTRAQ8plex@N-term; iTRAQ8plex(K)@19		-0.0305781	2552.41	2553.41	2552.44	2553.44	1	11	10.1.6.220.10	1	21.9	8860.42	21.9	0.01		351.03	4.65	0	33.9	95.7
1	132.33	132.33	86.96	81.69	80.32	gi|6321968	Eno2p [Saccharomyces cerevisiae S288c]	1	auto	0	99	GVMNAVNNVNNVIAAAFVK	iTRAQ8plex@N-term; iTRAQ8plex(K)@19		0.0255709	2552.46	2553.47	2552.44	2553.44	1	34	10.1.6.268.1	1	26.7	53608.8	26.7	0.17392	17.2276	6302.05	18.56	1045.91	19.88	3677.4
1	132.33	132.33	86.96	81.69	80.32	gi|6321968	Eno2p [Saccharomyces cerevisiae S288c]	0	auto - discordant peptide type	0	99	GVMNAVNNVNNVIAAAFVK	iTRAQ8plex@N-term; Oxidation(M)@3; iTRAQ8plex(K)@19		0.00871556	2568.44	2569.45	2568.43	2569.44	1	22	10.1.6.268.9	0	26.7	5546.28	26.7	0.01		563.03	6.7	0	57.01	0
1	132.33	132.33	86.96	81.69	80.32	gi|6321968	Eno2p [Saccharomyces cerevisiae S288c]	0	auto - discordant peptide type	0	99	GVMNAVNNVNNVIAAAFVK	iTRAQ8plex@N-term; Deamidated(N)@7; iTRAQ8plex(K)@19		0.00756279	2553.43	2554.43	2553.42	2554.43	1	20	10.1.6.272.1	0	27.1	4344.68	27.1	0.912456	7.11361	509.01	10.21	117.51	8.02	0
1	132.33	132.33	86.96	81.69	80.32	gi|6321968	Eno2p [Saccharomyces cerevisiae S288c]	0	auto - discordant peptide type	0	99	GVMNAVNNVNNVIAAAFVK	iTRAQ8plex@N-term; Oxidation(M)@3; iTRAQ8plex(K)@19		0.00845911	2568.44	2569.45	2568.43	2569.44	1	13	4.1.4.271.3	0	27	705.779	27	1.31921	2.05021	745.66	6.8	248.88	4.57	0
1	132.33	132.33	86.96	81.69	80.32	gi|6321968	Eno2p [Saccharomyces cerevisiae S288c]	0	auto - discordant peptide type	0	99	GVMNAVNNVNNVIAAAFVK	iTRAQ8plex@N-term; Oxidation(M)@3; iTRAQ8plex(K)@19		0.0402078	2568.47	2569.48	2568.43	2569.44	1	8	10.1.6.238.4	0	23.7	4579.61	23.7	0.01		79.94	4.06	0	13.27	0
1	132.33	132.33	86.96	81.69	80.32	gi|6321968	Eno2p [Saccharomyces cerevisiae S288c]	0	auto - discordant peptide type	0	47.05	GVMNAVNNVNNVIAAAFVK	iTRAQ8plex@N-term; Val->Arg@18; iTRAQ8plex(K)@19		0.0307455	2609.5	2610.51	2609.47	2610.48	1	9	10.1.6.268.3	0	26.7	18526.1	26.7	0.796433	9.06743	625.89	14.24	126.12	11.07	0
1	132.33	132.33	86.96	81.69	80.32	gi|6321968	Eno2p [Saccharomyces cerevisiae S288c]	0	auto - discordant peptide type	0	25.9	GVMNAVNNVNNVIAAAFVK	iTRAQ8plex@N-term; Deamidated(N)@10; iTRAQ8plex(K)@19		-0.123777	2553.3	2554.3	2553.42	2554.43	1	6	10.1.6.177.8	0	17.6	3365.5	17.6	0.621816	6.98078	389.13	4.29	61.22	4.22	0
1	132.33	132.33	86.96	81.69	80.32	gi|6321968	Eno2p [Saccharomyces cerevisiae S288c]	0	auto - discordant peptide type	0	99	HLADLSK	iTRAQ8plex@N-term; iTRAQ8plex(S)@6; iTRAQ8plex(K)@7	cleaved Q-H@N-term	-0.0744315	1694.97	1695.98	1695.04	1696.05	1	10	9.1.6.38.3	0	3.7	19136.1	3.7	0.926012	0.939683	5332.8	10.89	1249.42	11.46	0
1	132.33	132.33	86.96	81.69	80.32	gi|6321968	Eno2p [Saccharomyces cerevisiae S288c]	0	auto - discordant peptide type	0	99	HLADLSK	iTRAQ8plex@N-term; iTRAQ8plex(S)@6; iTRAQ8plex(K)@7	cleaved Q-H@N-term	-0.0152814	1695.03	1696.04	1695.04	1696.05	1	10	6.1.4.25.5	0	2.4	5822.84	2.4	1.21867	0.543726	29741.8	41.16	9170.45	48.22	0
1	132.33	132.33	86.96	81.69	80.32	gi|6321968	Eno2p [Saccharomyces cerevisiae S288c]	0	auto - shared MS/MS	0	99	IATAIEK	iTRAQ8plex@N-term; iTRAQ8plex(K)@7		-0.0166133	1352.83	1353.84	1352.85	1353.86	1	12	3.1.4.38.1	0	3.7	104813	3.7	0.785278	0.561266	177148	194.19	35196.2	193.74	0
1	132.33	132.33	86.96	81.69	80.32	gi|6321968	Eno2p [Saccharomyces cerevisiae S288c]	0	auto - shared MS/MS	0	99	IATAIEK	iTRAQ8plex@N-term; iTRAQ8plex(K)@7		-0.0377373	1352.81	1353.82	1352.85	1353.86	1	12	7.1.6.31.8	0	3	15474.4	3	1.36987	1.34	1490.96	6.31	516.75	6.57	0
1	132.33	132.33	86.96	81.69	80.32	gi|6321968	Eno2p [Saccharomyces cerevisiae S288c]	0	auto - shared MS/MS	0	99	IATAIEK	iTRAQ8plex@N-term; iTRAQ8plex(K)@7		-0.237254	1352.61	1353.62	1352.85	1353.86	1	12	8.1.6.23.6	0	2.2	7901.82	2.2	0.813715	3.54421	2200.58	11.87	453.05	15.87	0
1	132.33	132.33	86.96	81.69	80.32	gi|6321968	Eno2p [Saccharomyces cerevisiae S288c]	0	auto - shared MS/MS	0	99	IATAIEK	iTRAQ8plex@N-term; iTRAQ8plex(K)@7		-0.0430549	1352.81	1353.81	1352.85	1353.86	1	12	9.1.6.43.3	0	4.2	28060.3	4.2	0.750611	2.05837	3550.44	13.78	674.27	13.63	0
1	132.33	132.33	86.96	81.69	80.32	gi|6321968	Eno2p [Saccharomyces cerevisiae S288c]	0	auto - discordant peptide type	0	99	IATAIEK	iTRAQ8plex@N-term; iTRAQ8plex(K)@7		-0.98211	1351.87	1352.87	1352.85	1353.86	1	12	11.1.6.25.5	0	2.4	48278.8	2.4	0.802504	0.665023	25103.8	30.93	5097.09	33.31	0
1	132.33	132.33	86.96	81.69	80.32	gi|6321968	Eno2p [Saccharomyces cerevisiae S288c]	0	auto - shared MS/MS	0	99	IATAIEK	iTRAQ8plex@N-term; iTRAQ8plex(K)@7		0.0405221	1352.89	1353.9	1352.85	1353.86	1	12	11.1.6.24.1	0	2.3	237215	2.3	0.80894	0.444644	69992.3	62.71	14325.3	62.39	0
1	132.33	132.33	86.96	81.69	80.32	gi|6321968	Eno2p [Saccharomyces cerevisiae S288c]	0	auto - shared MS/MS	0	99	IATAIEK	iTRAQ8plex@N-term; iTRAQ8plex(K)@7		0.00186786	1352.85	1353.86	1352.85	1353.86	1	12	10.1.6.28.4	0	2.7	84643.8	2.7	1.95912	0.33607	21808.6	30.65	10810	33	0
1	132.33	132.33	86.96	81.69	80.32	gi|6321968	Eno2p [Saccharomyces cerevisiae S288c]	0	auto - shared MS/MS	0	99	IATAIEK	iTRAQ8plex@N-term; iTRAQ8plex(K)@7		-0.0117907	1352.84	1353.84	1352.85	1353.86	1	12	5.1.4.37.7	0	3.6	2784.74	3.6	1.6228	0.839065	8162.25	22.42	3351.28	26.57	0
1	132.33	132.33	86.96	81.69	80.32	gi|6321968	Eno2p [Saccharomyces cerevisiae S288c]	0	auto - shared MS/MS	0	99	IATAIEK	iTRAQ8plex@N-term; iTRAQ8plex(K)@7		-0.0319367	1352.82	1353.82	1352.85	1353.86	1	12	2.1.4.24.12	0	2.3	3025.76	2.3	0.97151	1.42852	7764.21	23.38	1908.45	26.65	0
1	132.33	132.33	86.96	81.69	80.32	gi|6321968	Eno2p [Saccharomyces cerevisiae S288c]	0	auto - shared MS/MS	0	99	IATAIEK	iTRAQ8plex@N-term; iTRAQ8plex(K)@7		0.0121308	1352.86	1353.87	1352.85	1353.86	1	12	4.1.4.26.7	0	2.5	36027.8	2.5	2.1118	0.407884	116300	214.41	62139.6	226.09	0
1	132.33	132.33	86.96	81.69	80.32	gi|6321968	Eno2p [Saccharomyces cerevisiae S288c]	0	auto - shared MS/MS	0	99	IATAIEK	iTRAQ8plex@N-term; iTRAQ8plex(K)@7		-0.0283977	1352.82	1353.83	1352.85	1353.86	1	12	4.1.4.55.6	0	5.4	1775.18	5.4	2.16126	0.739126	5365.16	16.73	2933.77	19.66	0
1	132.33	132.33	86.96	81.69	80.32	gi|6321968	Eno2p [Saccharomyces cerevisiae S288c]	0	auto - shared MS/MS	0	98.48	IATAIEK	iTRAQ8plex@N-term; iTRAQ8plex(K)@7		-0.0275451	1352.82	1353.83	1352.85	1353.86	1	12	6.1.4.38.9	0	3.7	2583.24	3.7	1.42887	1.05575	7491.23	26.26	2708.22	26.97	0
1	132.33	132.33	86.96	81.69	80.32	gi|6321968	Eno2p [Saccharomyces cerevisiae S288c]	0	auto - shared MS/MS	0	99	IATAIEKK	iTRAQ8plex@N-term; iTRAQ8plex(K)@7; iTRAQ8plex(K)@8	missed K-K@7	-0.025521	1785.12	1786.13	1785.15	1786.16	1	14	2.1.4.43.2	0	4.2	7490.39	4.2	0.633153	0.803683	22697.2	29.38	3635.95	28.84	0
1	132.33	132.33	86.96	81.69	80.32	gi|6321968	Eno2p [Saccharomyces cerevisiae S288c]	0	auto - discordant peptide type	0	99	IEEELGDK	iTRAQ8plex@N-term; iTRAQ8plex(K)@8		-3.0128	1536.85	1537.86	1539.86	1540.87	1	12	4.1.4.21.5	0	2	9201.6	2	1.1096	0.886402	86230.3	180.25	24208.2	208.53	0
1	132.33	132.33	86.96	81.69	80.32	gi|6321968	Eno2p [Saccharomyces cerevisiae S288c]	0	auto - shared MS/MS	0	99	IEEELGDK	iTRAQ8plex@N-term; iTRAQ8plex(K)@8		-0.0163989	1539.84	1540.85	1539.86	1540.87	1	14	7.1.6.43.5	0	4.2	11539.6	4.2	0.967643	2.60164	827.17	5.24	202.51	5.11	0
1	132.33	132.33	86.96	81.69	80.32	gi|6321968	Eno2p [Saccharomyces cerevisiae S288c]	0	auto - shared MS/MS	0	99	IEEELGDK	iTRAQ8plex@N-term; iTRAQ8plex(K)@8		-0.253701	1539.61	1540.61	1539.86	1540.87	1	13	8.1.6.32.7	0	3.1	12912.8	3.1	1.29589	3.44566	999.35	9.52	327.66	10.85	0
1	132.33	132.33	86.96	81.69	80.32	gi|6321968	Eno2p [Saccharomyces cerevisiae S288c]	0	auto - shared MS/MS	0	99	IEEELGDK	iTRAQ8plex@N-term; iTRAQ8plex(K)@8		-0.0955322	1539.76	1540.77	1539.86	1540.87	1	14	9.1.6.86.2	0	8.5	9827.4	8.5	1.46966	2.48257	893.21	7.57	332.13	7.75	0
1	132.33	132.33	86.96	81.69	80.32	gi|6321968	Eno2p [Saccharomyces cerevisiae S288c]	0	auto - discordant peptide type	0	99	IEEELGDK	Delta:H(2)C(2)@N-term; iTRAQ8plex(K)@8		-0.0482266	1261.62	1262.63	1261.67	1262.68	1	10	10.1.6.20.4	0	1.9	10420.6	1.9	1.29865	2.43891	3076.84	21.93	1010.96	23.58	0
1	132.33	132.33	86.96	81.69	80.32	gi|6321968	Eno2p [Saccharomyces cerevisiae S288c]	0	auto - discordant peptide type	0	99	IEEELGDK	iTRAQ8plex@N-term; iTRAQ8plex(K)@8		-2.02793	1537.83	1538.84	1539.86	1540.87	1	11	10.1.6.53.1	0	5.2	3143.75	5.2	0.962027	1.22206	7339.14	19.65	1786.36	21.3	0
1	132.33	132.33	86.96	81.69	80.32	gi|6321968	Eno2p [Saccharomyces cerevisiae S288c]	0	auto - discordant peptide type	0	99	IEEELGDK	iTRAQ8plex@N-term; iTRAQ8plex(K)@8		-2.01513	1537.85	1538.85	1539.86	1540.87	1	13	11.1.6.33.1	0	3.2	17087.9	3.2	0.900607	0.422507	75533	63.59	17211.1	71.26	0
1	132.33	132.33	86.96	81.69	80.32	gi|6321968	Eno2p [Saccharomyces cerevisiae S288c]	0	auto - shared MS/MS	0	99	IEEELGDK	iTRAQ8plex@N-term; iTRAQ8plex(K)@8		0.0115789	1539.87	1540.88	1539.86	1540.87	1	14	11.1.6.34.1	0	3.3	542817	3.3	1.0123	0.361963	98783.4	75.93	25300.5	89.49	0
1	132.33	132.33	86.96	81.69	80.32	gi|6321968	Eno2p [Saccharomyces cerevisiae S288c]	0	auto - discordant peptide type	0	99	IEEELGDK	iTRAQ8plex@N-term; Carbamidomethyl(D)@7; iTRAQ8plex(K)@8		0.0305274	1596.91	1597.92	1596.88	1597.89	1	14	11.1.6.34.2	0	3.3	130689	3.3	1.03944	2.03567	5412.43	24.84	1423.41	28.23	0
1	132.33	132.33	86.96	81.69	80.32	gi|6321968	Eno2p [Saccharomyces cerevisiae S288c]	0	auto - shared MS/MS	0	99	IEEELGDK	iTRAQ8plex@N-term; iTRAQ8plex(K)@8		-0.00566789	1539.85	1540.86	1539.86	1540.87	1	14	5.1.4.67.6	0	6.6	654.122	6.6	0.538051	1.68878	2933.33	6.79	399.32	6.68	0
1	132.33	132.33	86.96	81.69	80.32	gi|6321968	Eno2p [Saccharomyces cerevisiae S288c]	0	auto - shared MS/MS	0	99	IEEELGDK	iTRAQ8plex@N-term; iTRAQ8plex(K)@8		-0.0298742	1539.83	1540.84	1539.86	1540.87	1	14	2.1.4.40.7	0	3.9	1349.72	3.9	1.21569	0.750218	4007.6	8.05	1232.66	8.91	0
1	132.33	132.33	86.96	81.69	80.32	gi|6321968	Eno2p [Saccharomyces cerevisiae S288c]	0	auto - shared MS/MS	0	99	IEEELGDK	iTRAQ8plex@N-term; iTRAQ8plex(K)@8		-0.0015233	1539.86	1540.87	1539.86	1540.87	1	14	10.1.6.50.1	0	4.9	42925.1	4.9	0.771144	1.3503	7552.38	18.41	1473.52	19.57	0
1	132.33	132.33	86.96	81.69	80.32	gi|6321968	Eno2p [Saccharomyces cerevisiae S288c]	0	auto - shared MS/MS	0	99	IEEELGDK	iTRAQ8plex@N-term; iTRAQ8plex(K)@8		0.0118218	1539.87	1540.88	1539.86	1540.87	1	14	4.1.4.18.7	0	1.7	13704.6	1.7	0.679451	1.68976	14232.8	37.06	2446.73	40.85	0
1	132.33	132.33	86.96	81.69	80.32	gi|6321968	Eno2p [Saccharomyces cerevisiae S288c]	0	auto - shared MS/MS	0	99	IEEELGDK	iTRAQ8plex@N-term; iTRAQ8plex(K)@8		0.0149957	1539.88	1540.88	1539.86	1540.87	1	14	4.1.4.27.1	0	2.6	174897	2.6	1.07362	0.363929	258120	226.5	70114.9	247.64	0
1	132.33	132.33	86.96	81.69	80.32	gi|6321968	Eno2p [Saccharomyces cerevisiae S288c]	0	auto - shared MS/MS	0	99	IEEELGDK	iTRAQ8plex@N-term; iTRAQ8plex(K)@8		-0.00786522	1539.85	1540.86	1539.86	1540.87	1	13	5.1.4.61.9	0	6	1182.55	6	0.958368	1.23833	3651.33	9.67	885.36	10.71	0
1	132.33	132.33	86.96	81.69	80.32	gi|6321968	Eno2p [Saccharomyces cerevisiae S288c]	0	auto - discordant peptide type	0	98.69	IEEELGDK	iTRAQ8plex@N-term; Asp->Glu@7; iTRAQ8plex(K)@8		-0.0448802	1553.83	1554.84	1553.88	1554.88	1	14	3.1.4.73.5	0	7.2	3294.62	7.2	3.86546	0.483294	6530.41	25.31	6386.73	18.44	0
1	132.33	132.33	86.96	81.69	80.32	gi|6321968	Eno2p [Saccharomyces cerevisiae S288c]	0	auto - discordant peptide type	0	51.08	IEEELGDK	iTRAQ8plex@N-term; Gly->Asn@6; iTRAQ8plex(K)@8		-0.00461962	1596.88	1597.88	1596.88	1597.89	1	10	3.1.4.80.2	0	7.9	7221.02	7.9	0.868529	3.24383	5094.93	28.85	1119.59	35.76	0
1	132.33	132.33	86.96	81.69	80.32	gi|6321968	Eno2p [Saccharomyces cerevisiae S288c]	0	auto - discordant peptide type	0	99	IEEELGDKAVYAGENFHHGDKL	Carbamidomethyl@N-term; iTRAQ8plex(K)@8; iTRAQ8plex(K)@21	missed K-A@8; missed K-L@21	0.00024997	3135.61	3136.62	3135.61	3136.62	1	14	5.1.4.163.3	0	16.2	4239.65	16.2	2.75307	1.32016	1428.55	8.49	995.06	11.73	0
1	132.33	132.33	86.96	81.69	80.32	gi|6321968	Eno2p [Saccharomyces cerevisiae S288c]	0	auto - discordant peptide type	0	99	IEEELGDKAVYAGENFHHGDKL	Formyl@N-term; iTRAQ8plex(K)@8; iTRAQ8plex(K)@21	missed K-A@8; missed K-L@21	0.0336319	3106.62	3107.62	3106.58	3107.59	1	11	5.1.4.209.1	0	20.8	1556.17	20.8	1.63535	4.13066	387.86	5.27	160.48	6.26	0
1	132.33	132.33	86.96	81.69	80.32	gi|6321968	Eno2p [Saccharomyces cerevisiae S288c]	0	auto - shared MS/MS	0	99	IEEELGDKAVYAGENFHHGDKL	iTRAQ8plex@N-term; iTRAQ8plex(K)@8; iTRAQ8plex(K)@21	missed K-A@8; missed K-L@21	0.00147795	3382.79	3383.8	3382.79	3383.8	1	26	5.1.4.213.1	0	21.2	8224.17	21.2	0.962117	3.1704	4779.1	29.23	1163.35	36.19	0
1	132.33	132.33	86.96	81.69	80.32	gi|6321968	Eno2p [Saccharomyces cerevisiae S288c]	1	auto	0	99	IEEELGDKAVYAGENFHHGDKL	iTRAQ8plex@N-term; iTRAQ8plex(K)@8; iTRAQ8plex(K)@21	missed K-A@8; missed K-L@21	0.13421	3382.93	3383.93	3382.79	3383.8	1	20	7.1.6.216.1	1	21.5	13044.1	21.5	0.783306	1.95369	1323.57	4.4	262.31	5.05	0
1	132.33	132.33	86.96	81.69	80.32	gi|6321968	Eno2p [Saccharomyces cerevisiae S288c]	1	auto	0	99	IEEELGDKAVYAGENFHHGDKL	iTRAQ8plex@N-term; iTRAQ8plex(K)@8; iTRAQ8plex(K)@21	missed K-A@8; missed K-L@21	-0.226824	3382.57	3383.57	3382.79	3383.8	1	9	13.1.6.156.1	1	15.5	1487.12	15.5			0	0	0	1.85	0
1	132.33	132.33	86.96	81.69	80.32	gi|6321968	Eno2p [Saccharomyces cerevisiae S288c]	0	auto - discordant peptide type	0	99	IEEELGDKAVYAGENFHHGDKL	No iTRAQ8plex@N-term; iTRAQ8plex(K)@8; iTRAQ8plex(K)@21	missed K-A@8; missed K-L@21	-0.00188463	3078.59	3079.59	3078.59	3079.59	1	10	9.1.6.165.6	0	16.4	2228.25	16.4	100		0	0.51	50.79	3.53	0
1	132.33	132.33	86.96	81.69	80.32	gi|6321968	Eno2p [Saccharomyces cerevisiae S288c]	0	auto - discordant peptide type	0	99	IEEELGDKAVYAGENFHHGDKL	No iTRAQ8plex@N-term; iTRAQ8plex(K)@8; iTRAQ8plex(K)@21	missed K-A@8; missed K-L@21	0.00948885	3078.6	3079.6	3078.59	3079.59	1	25	7.1.6.160.2	0	15.9	24741.4	15.9	100		0	3.02	298.47	4.13	0
1	132.33	132.33	86.96	81.69	80.32	gi|6321968	Eno2p [Saccharomyces cerevisiae S288c]	1	auto	0	21.8	IEEELGDKAVYAGENFHHGDKL	iTRAQ8plex@N-term; iTRAQ8plex(K)@8; iTRAQ8plex(K)@21	missed K-A@8; missed K-L@21	0.0536984	3382.85	3383.85	3382.79	3383.8	1	5	9.1.6.217.3	1	21.6	1948.22	21.6	0.01		95.65	3.75	0	10.65	16.4
1	132.33	132.33	86.96	81.69	80.32	gi|6321968	Eno2p [Saccharomyces cerevisiae S288c]	0	auto - discordant peptide type	0	21.21	IEEELGDKAVYAGENFHHGDKL	iTRAQ8plex@N-term; Lys->Asn@8; Tyr->Phe@11; iTRAQ8plex(K)@21	missed K-A@8; missed K-L@21	0.0117091	3048.55	3049.56	3048.54	3049.55	1	18	1.1.4.199.1	0	19.8	948.877	19.8	0.725957	3.47728	767.72	4.9	141.01	4.82	0
1	132.33	132.33	86.96	81.69	80.32	gi|6321968	Eno2p [Saccharomyces cerevisiae S288c]	0	auto - shared MS/MS	0	99	IGLDCASSEFFK	iTRAQ8plex@N-term; Carbamidomethyl(C)@5; iTRAQ8plex(K)@12		0.00587801	1981.05	1982.06	1981.04	1982.05	1	18	2.1.4.154.5	0	15.3	1355.07	15.3	0.5295	1.87214	2545.45	6.74	341.01	6.32	0
1	132.33	132.33	86.96	81.69	80.32	gi|6321968	Eno2p [Saccharomyces cerevisiae S288c]	0	auto - discordant peptide type	0	99	IGLDCASSEFFK	Carbamidomethyl@N-term; Carbamidomethyl(C)@5; iTRAQ8plex(K)@12		0.0386388	1733.9	1734.91	1733.86	1734.87	1	19	3.1.4.144.2	0	14.3	8699.53	14.3	0.821354	1.99892	11610.4	45.09	2412.75	47.31	0
1	132.33	132.33	86.96	81.69	80.32	gi|6321968	Eno2p [Saccharomyces cerevisiae S288c]	0	auto - discordant peptide type	0	99	IGLDCASSEFFK	Delta:H(2)C(2)@N-term; Carbamidomethyl(C)@5; iTRAQ8plex(K)@12		0.0187405	1702.87	1703.88	1702.85	1703.86	1	17	3.1.4.149.5	0	14.8	3432.12	14.8	0.567175	2.65299	4745	12.16	680.91	17.98	0
1	132.33	132.33	86.96	81.69	80.32	gi|6321968	Eno2p [Saccharomyces cerevisiae S288c]	0	auto - shared MS/MS	0	99	IGLDCASSEFFK	iTRAQ8plex@N-term; Carbamidomethyl(C)@5; iTRAQ8plex(K)@12		0.0173067	1981.06	1982.07	1981.04	1982.05	1	22	3.1.4.159.1	0	15.8	77750.4	15.8	0.676367	0.655561	167697	182.84	28697.6	185.51	0
1	132.33	132.33	86.96	81.69	80.32	gi|6321968	Eno2p [Saccharomyces cerevisiae S288c]	0	auto - discordant peptide type	0	99	IGLDCASSEFFK	iTRAQ8plex@N-term; Carbamidomethyl(C)@5; Ser->Asp@8; iTRAQ8plex(K)@12		-0.0302612	2009.01	2010.02	2009.04	2010.05	1	19	3.1.4.168.8	0	16.7	3121.22	16.7	0.982923	0.938182	5832.11	12.96	1450.38	13.22	0
1	132.33	132.33	86.96	81.69	80.32	gi|6321968	Eno2p [Saccharomyces cerevisiae S288c]	0	auto - discordant peptide type	0	99	IGLDCASSEFFK	iTRAQ8plex@N-term; Carbamidomethyl(C)@5; Ser->Asp@7; iTRAQ8plex(K)@12		0.0247893	2009.06	2010.07	2009.04	2010.05	1	16	3.1.4.176.1	0	17.5	1584.05	17.5	0.570982	1.46173	6569.33	12.72	949.03	13.75	0
1	132.33	132.33	86.96	81.69	80.32	gi|6321968	Eno2p [Saccharomyces cerevisiae S288c]	0	auto - discordant peptide type	0	99	IGLDCASSEFFK	Carbamidomethyl@N-term; Carbamidomethyl(C)@5; iTRAQ8plex(K)@12		-0.00352292	1733.86	1734.86	1733.86	1734.87	1	19	4.1.4.136.2	0	13.5	33383.2	13.5	0.719828	1.53834	79441.7	216.77	14468.2	219.04	0
1	132.33	132.33	86.96	81.69	80.32	gi|6321968	Eno2p [Saccharomyces cerevisiae S288c]	0	auto - discordant peptide type	0	99	IGLDCASSEFFK	Delta:H(2)C(2)@N-term; Carbamidomethyl(C)@5; iTRAQ8plex(K)@12		-0.010159	1702.84	1703.85	1702.85	1703.86	1	18	4.1.4.144.2	0	14.3	41275.8	14.3	0.537124	2.25597	52706.7	173.46	7162.7	159.86	0
1	132.33	132.33	86.96	81.69	80.32	gi|6321968	Eno2p [Saccharomyces cerevisiae S288c]	0	auto - shared MS/MS	0	99	IGLDCASSEFFK	iTRAQ8plex@N-term; Carbamidomethyl(C)@5; iTRAQ8plex(K)@12		-0.00276782	1981.04	1982.05	1981.04	1982.05	1	22	4.1.4.154.1	0	15.3	399906	15.3	0.750406	0.306809	716038	469.28	135947	407.47	0
1	132.33	132.33	86.96	81.69	80.32	gi|6321968	Eno2p [Saccharomyces cerevisiae S288c]	0	auto - discordant peptide type	0	99	IGLDCASSEFFK	iTRAQ8plex@N-term; Carbamidomethyl(C)@5; Carbamidomethyl(E)@9; Lys->Gln@12		0.0371352	1733.86	1734.87	1733.82	1734.83	1	16	4.1.4.154.4	0	15.3	6187.51	15.3	0.752585	2.04485	20070.2	69.41	3821.59	77.02	0
1	132.33	132.33	86.96	81.69	80.32	gi|6321968	Eno2p [Saccharomyces cerevisiae S288c]	0	auto - discordant peptide type	0	99	IGLDCASSEFFK	iTRAQ8plex@N-term; Carbamidomethyl(C)@5; Dehydrated(S)@8; iTRAQ8plex(K)@12		0.0811569	1963.11	1964.12	1963.03	1964.04	1	11	4.1.4.154.6	0	15.3	5628.25	15.3	0.905734	2.087	10386.6	51.72	2380.19	48.24	0
1	132.33	132.33	86.96	81.69	80.32	gi|6321968	Eno2p [Saccharomyces cerevisiae S288c]	0	auto - discordant peptide type	0	99	IGLDCASSEFFK	iTRAQ8plex@N-term; Carbamidomethyl(C)@5; Carbamidomethyl(E)@9; iTRAQ8plex(K)@12		0.00992788	2038.08	2039.08	2038.07	2039.07	1	14	4.1.4.159.1	0	15.8	109276	15.8	0.651204	3.83015	50861.3	233.54	8379.95	318.65	0
1	132.33	132.33	86.96	81.69	80.32	gi|6321968	Eno2p [Saccharomyces cerevisiae S288c]	0	auto - discordant peptide type	0	99	IGLDCASSEFFK	iTRAQ8plex@N-term; Dehydrated(D)@4; Cys->Ser@5; iTRAQ8plex(K)@12		0.010264	1890.04	1891.05	1890.03	1891.04	1	16	4.1.4.161.4	0	16	4363.64	16	0.841541	1.52881	16014.2	45	3409.71	51.24	0
1	132.33	132.33	86.96	81.69	80.32	gi|6321968	Eno2p [Saccharomyces cerevisiae S288c]	0	auto - discordant peptide type	0	99	IGLDCASSEFFK	iTRAQ8plex@N-term; Carbamidomethyl(C)@5; Ser->Asn@8; iTRAQ8plex(K)@12		-0.0189067	2008.04	2009.04	2008.05	2009.06	1	11	4.1.4.166.4	0	16.5	2441.87	16.5	0.339984	2.79959	46683.8	114.61	4015.7	111.99	0
1	132.33	132.33	86.96	81.69	80.32	gi|6321968	Eno2p [Saccharomyces cerevisiae S288c]	0	auto - discordant peptide type	0	99	IGLDCASSEFFK	iTRAQ8plex@N-term; Dehydrated(D)@4; Carbamidomethyl(C)@5; iTRAQ8plex(K)@12		0.00815686	1963.04	1964.05	1963.03	1964.04	1	14	4.1.4.167.6	0	16.6	3645.53	16.6	0.497384	1.64846	19990.3	45.61	2515.63	41.07	0
1	132.33	132.33	86.96	81.69	80.32	gi|6321968	Eno2p [Saccharomyces cerevisiae S288c]	0	auto - discordant peptide type	0	99	IGLDCASSEFFK	iTRAQ8plex@N-term; Carbamidomethyl(C)@5; iTRAQ8plex(K)@12		3.03467	1984.08	1985.09	1981.04	1982.05	1	16	4.1.4.168.7	0	16.7	2256.16	16.7	0.771234	0.956902	12305.1	30.15	2401.08	22.21	0
1	132.33	132.33	86.96	81.69	80.32	gi|6321968	Eno2p [Saccharomyces cerevisiae S288c]	0	auto - discordant peptide type	0	99	IGLDCASSEFFK	iTRAQ8plex@N-term; Carbamidomethyl(C)@5; Ser->Asp@7; iTRAQ8plex(K)@12		0.013463	2009.05	2010.06	2009.04	2010.05	1	20	4.1.4.176.1	0	17.5	26651	17.5	0.452382	1.74675	86906.9	143.72	9947.09	172.97	0
1	132.33	132.33	86.96	81.69	80.32	gi|6321968	Eno2p [Saccharomyces cerevisiae S288c]	0	auto - discordant peptide type	0	99	IGLDCASSEFFK	Delta:H(2)C(2)@N-term; Carbamidomethyl(C)@5; iTRAQ8plex(K)@12		0.00250658	1702.86	1703.86	1702.85	1703.86	1	15	5.1.4.154.5	0	15.3	1264.07	15.3	0.882216	1.3514	3545.96	10.82	791.49	10.42	0
1	132.33	132.33	86.96	81.69	80.32	gi|6321968	Eno2p [Saccharomyces cerevisiae S288c]	0	auto - discordant peptide type	0	99	IGLDCASSEFFK	Delta:H(2)C(2)@N-term; Carbamidomethyl(C)@5; iTRAQ8plex(K)@12		0.0222826	1702.88	1703.88	1702.85	1703.86	1	11	5.1.4.161.2	0	16	949.452	16	1.26367	1.21655	1967.1	7.83	628.92	7.23	0
1	132.33	132.33	86.96	81.69	80.32	gi|6321968	Eno2p [Saccharomyces cerevisiae S288c]	0	auto - shared MS/MS	0	99	IGLDCASSEFFK	iTRAQ8plex@N-term; Carbamidomethyl(C)@5; iTRAQ8plex(K)@12		0.010333	1981.05	1982.06	1981.04	1982.05	1	19	5.1.4.165.5	0	16.4	2625.03	16.4	1.49297	0.818565	3482.92	12.05	1315.62	9.76	0
1	132.33	132.33	86.96	81.69	80.32	gi|6321968	Eno2p [Saccharomyces cerevisiae S288c]	0	auto - shared MS/MS	0	99	IGLDCASSEFFK	iTRAQ8plex@N-term; Carbamidomethyl(C)@5; iTRAQ8plex(K)@12		-0.00450529	1981.04	1982.05	1981.04	1982.05	1	18	7.1.6.162.2	0	16.1	3574.14	16.1	0.674798	1.49119	1643.88	4.92	280.66	4.1	0
1	132.33	132.33	86.96	81.69	80.32	gi|6321968	Eno2p [Saccharomyces cerevisiae S288c]	0	auto - discordant peptide type	0	99	IGLDCASSEFFK	Delta:H(2)C(2)@N-term; Carbamidomethyl(C)@5; iTRAQ8plex(K)@12		-0.0634519	1702.79	1703.8	1702.85	1703.86	1	13	9.1.6.154.3	0	15.3	5988.7	15.3	0.01		467.97	3.47	0	51.82	0
1	132.33	132.33	86.96	81.69	80.32	gi|6321968	Eno2p [Saccharomyces cerevisiae S288c]	0	auto - discordant peptide type	0	99	IGLDCASSEFFK	iTRAQ8plex@N-term; Carbamidomethyl(C)@5; iTRAQ8plex(K)@12		-1.0039	1980.04	1981.05	1981.04	1982.05	1	19	9.1.6.165.4	0	16.4	4581.91	16.4	0.658022	1.88979	4068.94	13.6	677.42	12.6	0
1	132.33	132.33	86.96	81.69	80.32	gi|6321968	Eno2p [Saccharomyces cerevisiae S288c]	0	auto - shared MS/MS	0	99	IGLDCASSEFFK	iTRAQ8plex@N-term; Carbamidomethyl(C)@5; iTRAQ8plex(K)@12		0.0185932	1981.06	1982.07	1981.04	1982.05	1	22	9.1.6.166.1	0	16.5	37217.6	16.5	0.618106	1.14521	9842.92	16.43	1539.3	17.44	0
1	132.33	132.33	86.96	81.69	80.32	gi|6321968	Eno2p [Saccharomyces cerevisiae S288c]	0	auto - discordant peptide type	0	99	IGLDCASSEFFK	Carbamidomethyl@N-term; Carbamidomethyl(C)@5; iTRAQ8plex(K)@12		0.0710527	1733.93	1734.94	1733.86	1734.87	1	18	10.1.6.140.3	0	13.9	87624.1	13.9	0.788994	1.38987	9956.83	25.02	1987.61	27.17	0
1	132.33	132.33	86.96	81.69	80.32	gi|6321968	Eno2p [Saccharomyces cerevisiae S288c]	0	auto - discordant peptide type	0	99	IGLDCASSEFFK	Delta:H(2)C(2)@N-term; Carbamidomethyl(C)@5; iTRAQ8plex(K)@12		0.0297602	1702.88	1703.89	1702.85	1703.86	1	21	10.1.6.144.1	0	14.3	118532	14.3	0.65706	0.719591	33733.4	38.62	5607.91	39.84	0
1	132.33	132.33	86.96	81.69	80.32	gi|6321968	Eno2p [Saccharomyces cerevisiae S288c]	0	auto - discordant peptide type	0	99	IGLDCASSEFFK	iTRAQ8plex@N-term; Carbamidomethyl(C)@5; iTRAQ8plex(K)@12		1.94676	1982.99	1984	1981.04	1982.05	1	10	10.1.6.156.8	0	15.5	4940.15	15.5	0.01		544.44	7.95	0	66.43	0
1	132.33	132.33	86.96	81.69	80.32	gi|6321968	Eno2p [Saccharomyces cerevisiae S288c]	0	auto - discordant peptide type	0	99	IGLDCASSEFFK	Formyl@N-term; Cys->Trp@5; iTRAQ8plex(K)@12		-0.0249022	1730.86	1731.87	1730.88	1731.89	1	13	10.1.6.202.1	0	20.1	297568	20.1	0.616461	0.644546	62674.1	62.81	9775.3	62.24	0
1	132.33	132.33	86.96	81.69	80.32	gi|6321968	Eno2p [Saccharomyces cerevisiae S288c]	0	auto - discordant peptide type	0	99	IGLDCASSEFFK	Carbamidomethyl@N-term; Carbamidomethyl(C)@5; iTRAQ8plex(K)@12		0.0146814	1733.87	1734.88	1733.86	1734.87	1	11	11.1.6.135.6	0	13.4	7277.42	13.4	1.36496	3.15477	1641.94	11.53	567.04	17.44	0
1	132.33	132.33	86.96	81.69	80.32	gi|6321968	Eno2p [Saccharomyces cerevisiae S288c]	0	auto - shared MS/MS	0	99	IGLDCASSEFFK	iTRAQ8plex@N-term; Carbamidomethyl(C)@5; iTRAQ8plex(K)@12		0.0232596	1981.07	1982.08	1981.04	1982.05	1	21	11.1.6.152.1	0	15.1	485185	15.1	0.671872	0.354244	115297	66.24	19599.2	68.51	0
1	132.33	132.33	86.96	81.69	80.32	gi|6321968	Eno2p [Saccharomyces cerevisiae S288c]	0	auto - discordant peptide type	0	99	IGLDCASSEFFK	iTRAQ8plex@N-term; Carbamidomethyl(C)@5; iTRAQ8plex(K)@12		-2.00955	1979.03	1980.04	1981.04	1982.05	1	16	11.1.6.153.1	0	15.2	19615.6	15.2	0.596123	0.48964	70196.6	47.62	10587.4	51.34	0
1	132.33	132.33	86.96	81.69	80.32	gi|6321968	Eno2p [Saccharomyces cerevisiae S288c]	0	auto - discordant peptide type	0	99	IGLDCASSEFFK	iTRAQ8plex@N-term; Dehydrated(D)@4; Cys->Ser@5; iTRAQ8plex(K)@12		-0.0144094	1890.02	1891.03	1890.03	1891.04	1	18	11.1.6.159.3	0	15.8	9570.99	15.8	0.772458	2.63194	2697.26	15.94	527.15	13.52	0
1	132.33	132.33	86.96	81.69	80.32	gi|6321968	Eno2p [Saccharomyces cerevisiae S288c]	0	auto - discordant peptide type	0	99	IGLDCASSEFFK	iTRAQ8plex@N-term; Carbamidomethyl(C)@5; Ser->Asp@8; iTRAQ8plex(K)@12		-0.0178372	2009.02	2010.03	2009.04	2010.05	1	22	11.1.6.162.2	0	16.1	47102.7	16.1	0.650457	1.21355	9305.67	17.9	1531.45	18.35	0
1	132.33	132.33	86.96	81.69	80.32	gi|6321968	Eno2p [Saccharomyces cerevisiae S288c]	0	auto - discordant peptide type	0	99	IGLDCASSEFFK	iTRAQ8plex@N-term; Dehydrated(D)@4; Carbamidomethyl(C)@5; iTRAQ8plex(K)@12		-0.0250015	1963.01	1964.02	1963.03	1964.04	1	16	11.1.6.163.2	0	16.2	5242.05	16.2	0.185798	5.65281	3244.09	12.65	152.5	8.6	0
1	132.33	132.33	86.96	81.69	80.32	gi|6321968	Eno2p [Saccharomyces cerevisiae S288c]	0	auto - discordant peptide type	0	99	IGLDCASSEFFK	Delta:H(2)C(2)@N-term; Carbamidomethyl(C)@5; iTRAQ8plex(K)@12		0.022042	1702.88	1703.88	1702.85	1703.86	1	13	6.1.4.160.3	0	15.9	775.644	15.9	0.396581	3.85312	1228.64	6.14	123.28	4.71	0
1	132.33	132.33	86.96	81.69	80.32	gi|6321968	Eno2p [Saccharomyces cerevisiae S288c]	0	auto - discordant peptide type	0	99	IGLDCASSEFFK	Formyl@N-term; Cys->Trp@5; iTRAQ8plex(K)@12		-0.0622974	1730.82	1731.83	1730.88	1731.89	1	13	9.1.6.204.1	0	20.3	82269.6	20.3	0.480413	1.64037	9953.51	19.76	1209.84	19.7	0
1	132.33	132.33	86.96	81.69	80.32	gi|6321968	Eno2p [Saccharomyces cerevisiae S288c]	0	auto - discordant peptide type	0	99	IGLDCASSEFFK	Delta:H(2)C(2)@N-term; Carbamidomethyl(C)@5; iTRAQ8plex(K)@12		-0.0498272	1702.8	1703.81	1702.85	1703.86	1	16	7.1.6.152.2	0	15.1	6738.31	15.1	0.694744	2.09861	1120.91	3.82	197.03	4.08	0
1	132.33	132.33	86.96	81.69	80.32	gi|6321968	Eno2p [Saccharomyces cerevisiae S288c]	0	auto - shared MS/MS	0	99	IGLDCASSEFFK	iTRAQ8plex@N-term; Carbamidomethyl(C)@5; iTRAQ8plex(K)@12		-0.0445928	1981	1982.01	1981.04	1982.05	1	20	10.1.6.155.6	0	15.4	26856.6	15.4	0.924494	3.4952	2047.15	10.93	478.84	16.54	0
1	132.33	132.33	86.96	81.69	80.32	gi|6321968	Eno2p [Saccharomyces cerevisiae S288c]	0	auto - discordant peptide type	0	99	IGLDCASSEFFK	iTRAQ8plex@N-term; Asp->Glu@4; Carbamidomethyl(C)@5; iTRAQ8plex(K)@12		-0.0252356	1995.03	1996.04	1995.06	1996.07	1	10	4.1.4.154.10	0	15.3	2924.57	15.3	1.70182	1.0245	10781.4	47.73	4642.2	42.89	0
1	132.33	132.33	86.96	81.69	80.32	gi|6321968	Eno2p [Saccharomyces cerevisiae S288c]	0	auto - discordant peptide type	0	97.2	IGLDCASSEFFK	Delta:H(2)C(2)@N-term; Carbamidomethyl(C)@5; iTRAQ8plex(K)@12		0.0100791	1702.86	1703.87	1702.85	1703.86	1	10	6.1.4.152.5	0	15.1	2113.8	15.1	0.577562	2.43235	2225.78	9.82	325.25	7.78	0
1	132.33	132.33	86.96	81.69	80.32	gi|6321968	Eno2p [Saccharomyces cerevisiae S288c]	0	auto - discordant peptide type	0	94.02	IGLDCASSEFFK	Formyl@N-term; Cys->Trp@5; iTRAQ8plex(K)@12		-0.0606332	1730.82	1731.83	1730.88	1731.89	1	12	7.1.6.203.1	0	20.2	38640.2	20.2	0.646423	0.926908	5531.06	9.49	904.61	8.24	0
1	132.33	132.33	86.96	81.69	80.32	gi|6321968	Eno2p [Saccharomyces cerevisiae S288c]	0	auto - discordant peptide type	0	72.56	IGLDCASSEFFK	Delta:H(2)C(2)@N-term; Carbamidomethyl(C)@5; Ala->Val@6; iTRAQ8plex(K)@12		-0.0277631	1730.86	1731.87	1730.89	1731.89	1	10	6.1.4.202.1	0	20.1	7967.39	20.1	0.736612	1.7623	10736	37.01	2000.86	34.58	0
1	132.33	132.33	86.96	81.69	80.32	gi|6321968	Eno2p [Saccharomyces cerevisiae S288c]	0	auto - discordant peptide type	0	55.06	IGLDCASSEFFK	Formyl@N-term; Cys->Trp@5; iTRAQ8plex(K)@12		0.0252665	1730.91	1731.91	1730.88	1731.89	1	10	10.1.6.192.3	0	19.1	10824.5	19.1	0.01		2035.83	13.06	0	248.79	0
1	132.33	132.33	86.96	81.69	80.32	gi|6321968	Eno2p [Saccharomyces cerevisiae S288c]	0	auto - discordant peptide type	0	51.82	IGLDCASSEFFK	Formyl@N-term; Cys->Trp@5; iTRAQ8plex(K)@12		-0.0236816	1730.86	1731.87	1730.88	1731.89	1	10	10.1.6.183.1	0	18.2	8456.15	18.2	0.398558	6.88735	2312.7	13.98	233.21	16	0
1	132.33	132.33	86.96	81.69	80.32	gi|6321968	Eno2p [Saccharomyces cerevisiae S288c]	0	auto - discordant peptide type	0	37.22	IGLDCASSEFFK	Formyl@N-term; Cys->Trp@5; iTRAQ8plex(K)@12		-0.029629	1730.85	1731.86	1730.88	1731.89	1	10	5.1.4.202.1	0	20.1	9169.32	20.1	0.408007	4.81006	9911.01	36.22	1023.11	49.07	0
1	132.33	132.33	86.96	81.69	80.32	gi|6321968	Eno2p [Saccharomyces cerevisiae S288c]	0	auto - discordant peptide type	0	29.11	IGLDCASSEFFK	Formyl@N-term; Cys->Trp@5; iTRAQ8plex(K)@12		-0.0277963	1730.85	1731.86	1730.88	1731.89	1	11	4.1.4.204.1	0	20.3	124010	20.3	0.605134	1.20061	139996	220.3	21434	255.12	0
1	132.33	132.33	86.96	81.69	80.32	gi|6321968	Eno2p [Saccharomyces cerevisiae S288c]	0	auto - discordant peptide type	0	27.5	IGLDCASSEFFK	iTRAQ8plex@N-term; Cys->Ala@5; iTRAQ8plex(K)@12		0.00870737	1892.06	1893.07	1892.05	1893.06	1	14	4.1.4.166.6	0	16.5	1923.2	16.5	1.08724	0.997209	24232.9	67.23	6666.04	63.85	0
1	132.33	132.33	86.96	81.69	80.32	gi|6321968	Eno2p [Saccharomyces cerevisiae S288c]	0	auto - discordant peptide type	0	99	IGSEVYHNLK	iTRAQ8plex@N-term; Carbamidomethyl(H)@7; iTRAQ8plex(K)@10		-0.0119137	1824.02	1825.03	1824.04	1825.04	1	12	2.1.4.100.5	0	9.9	1767.54	9.9	0.840304	1.05818	3447.1	6.26	732.87	7.64	0
1	132.33	132.33	86.96	81.69	80.32	gi|6321968	Eno2p [Saccharomyces cerevisiae S288c]	0	auto - discordant peptide type	0	99	IGSEVYHNLK	iTRAQ8plex@N-term; Methyl(I)@1; iTRAQ8plex(K)@10		-0.0159967	1781.01	1782.02	1781.03	1782.04	1	14	2.1.4.103.8	0	10.2	1007.32	10.2	6.76046	0.80399	944.63	6.73	1615.75	6.02	0
1	132.33	132.33	86.96	81.69	80.32	gi|6321968	Eno2p [Saccharomyces cerevisiae S288c]	0	auto - discordant peptide type	0	99	IGSEVYHNLK	iTRAQ8plex@N-term; iTRAQ8plex(K)@10		-0.993536	1766.02	1767.03	1767.01	1768.02	1	15	2.1.4.109.3	0	10.8	1224.46	10.8	0.756486	1.72889	21093.5	60.58	4037.26	68.83	0
1	132.33	132.33	86.96	81.69	80.32	gi|6321968	Eno2p [Saccharomyces cerevisiae S288c]	0	auto - shared MS/MS	0	99	IGSEVYHNLK	iTRAQ8plex@N-term; iTRAQ8plex(K)@10		0.00374754	1767.02	1768.03	1767.01	1768.02	1	17	2.1.4.110.2	0	10.9	8052.95	10.9	0.959816	2.59901	15911.4	80.37	3863.97	98.51	0
1	132.33	132.33	86.96	81.69	80.32	gi|6321968	Eno2p [Saccharomyces cerevisiae S288c]	0	auto - discordant peptide type	0	99	IGSEVYHNLK	iTRAQ8plex@N-term; Cation:Na(E)@4; iTRAQ8plex(K)@10		0.0233205	1789.02	1790.03	1789	1790	1	12	2.1.4.129.2	0	12.8	694.031	12.8	3.41599	0.478881	2063.92	6.52	1783.8	6.42	0
1	132.33	132.33	86.96	81.69	80.32	gi|6321968	Eno2p [Saccharomyces cerevisiae S288c]	0	auto - discordant peptide type	0	99	IGSEVYHNLK	Delta:H(2)C(2)@N-term; Ser->Asp@3; iTRAQ8plex(K)@10		0.00357353	1516.82	1517.83	1516.82	1517.83	1	13	2.1.4.136.2	0	13.5	1071.42	13.5	0.946052	2.12735	2643.55	11.63	632.76	13.17	0
1	132.33	132.33	86.96	81.69	80.32	gi|6321968	Eno2p [Saccharomyces cerevisiae S288c]	0	auto - discordant peptide type	0	99	IGSEVYHNLK	No iTRAQ8plex@N-term; Cation:Na(E)@4; iTRAQ8plex(K)@10		0.0110252	1484.8	1485.81	1484.79	1485.8	1	11	4.1.4.128.7	0	12.7	3340.03	12.7	0.629197	1.54558	14718.8	37.48	2343.13	35.72	0
1	132.33	132.33	86.96	81.69	80.32	gi|6321968	Eno2p [Saccharomyces cerevisiae S288c]	0	auto - discordant peptide type	0	99	IGSEVYHNLK	Carbamidomethyl@N-term; iTRAQ8plex(S)@3; iTRAQ8plex(K)@10		-0.00636186	1824.03	1825.04	1824.04	1825.04	1	15	5.1.4.24.1	0	2.3	38738.3	2.3	1.90871	0.341074	141464	199.08	68316.1	212.25	0
1	132.33	132.33	86.96	81.69	80.32	gi|6321968	Eno2p [Saccharomyces cerevisiae S288c]	0	auto - discordant peptide type	0	99	IGSEVYHNLK	iTRAQ8plex@N-term; Ser->Leu@3; iTRAQ8plex(K)@10		-0.0421065	1793.02	1794.03	1793.07	1794.07	1	12	5.1.4.35.3	0	3.4	19332.2	3.4	2.00431	0.689993	42898.5	119.93	21754.3	137.23	0
1	132.33	132.33	86.96	81.69	80.32	gi|6321968	Eno2p [Saccharomyces cerevisiae S288c]	0	auto - discordant peptide type	0	99	IGSEVYHNLK	iTRAQ8plex@N-term; Gly->Asn@2; Ser->Asp@3; iTRAQ8plex(K)@10		-0.0187856	1852.01	1853.02	1852.03	1853.04	1	12	5.1.4.101.2	0	10	5011.53	10	2.24364	0.543219	8597.42	22.98	4880.43	23.08	0
1	132.33	132.33	86.96	81.69	80.32	gi|6321968	Eno2p [Saccharomyces cerevisiae S288c]	0	auto - discordant peptide type	0	99	IGSEVYHNLK	iTRAQ8plex@N-term; Gly->Asn@2; Iodo(Y)@6; iTRAQ8plex(K)@10		-0.0099286	1949.92	1950.93	1949.93	1950.94	1	12	5.1.4.103.1	0	10.2	3075.76	10.2	1.62483	0.666324	8988.99	18.19	3695.34	23.46	0
1	132.33	132.33	86.96	81.69	80.32	gi|6321968	Eno2p [Saccharomyces cerevisiae S288c]	0	auto - discordant peptide type	0	99	IGSEVYHNLK	iTRAQ8plex@N-term; iTRAQ8plex(S)@3; iTRAQ8plex(K)@10		-0.0014124	2071.22	2072.22	2071.22	2072.23	1	16	5.1.4.112.1	0	11.1	133734	11.1	1.68767	0.210099	322326	247.92	137632	269.09	0
1	132.33	132.33	86.96	81.69	80.32	gi|6321968	Eno2p [Saccharomyces cerevisiae S288c]	0	auto - shared MS/MS	0	99	IGSEVYHNLK	iTRAQ8plex@N-term; iTRAQ8plex(K)@10		0.00223627	1767.02	1768.02	1767.01	1768.02	1	16	5.1.4.124.1	0	12.3	6709.12	12.3	0.440699	3.18876	20142.8	84.17	2245.94	71	0
1	132.33	132.33	86.96	81.69	80.32	gi|6321968	Eno2p [Saccharomyces cerevisiae S288c]	0	auto - discordant peptide type	0	99	IGSEVYHNLK	iTRAQ8plex@N-term; iTRAQ8plex(Y)@6; Carbamidomethyl(H)@7; iTRAQ8plex(K)@10		-0.000229886	2128.24	2129.25	2128.24	2129.25	1	15	5.1.4.125.1	0	12.4	22176.9	12.4	1.88438	0.688489	17787.1	48.02	8480.3	53.71	0
1	132.33	132.33	86.96	81.69	80.32	gi|6321968	Eno2p [Saccharomyces cerevisiae S288c]	0	auto - discordant peptide type	0	99	IGSEVYHNLK	iTRAQ8plex@N-term; iTRAQ8plex(Y)@6; Asn->Leu@8; iTRAQ8plex(K)@10		-0.0420938	2070.22	2071.23	2070.26	2071.27	1	15	5.1.4.125.2	0	12.4	21533.3	12.4	1.94171	0.428468	102734	172.22	50470	199.01	0
1	132.33	132.33	86.96	81.69	80.32	gi|6321968	Eno2p [Saccharomyces cerevisiae S288c]	0	auto - discordant peptide type	0	99	IGSEVYHNLK	iTRAQ8plex@N-term; iTRAQ8plex(S)@3; Iodo(Y)@6; iTRAQ8plex(K)@10		-0.0132551	2197.1	2198.11	2197.12	2198.12	1	15	5.1.4.150.1	0	14.9	17751.8	14.9	1.05429	0.823621	43794.6	98.61	11682	92.55	0
1	132.33	132.33	86.96	81.69	80.32	gi|6321968	Eno2p [Saccharomyces cerevisiae S288c]	0	auto - discordant peptide type	0	99	IGSEVYHNLK	Carbamidomethyl@N-term; iTRAQ8plex(S)@3; iTRAQ8plex(K)@10		-0.00615532	1824.03	1825.04	1824.04	1825.04	1	15	6.1.4.24.2	0	2.3	21488.8	2.3	1.835	0.76773	36767.8	118.11	17070.3	119.03	0
1	132.33	132.33	86.96	81.69	80.32	gi|6321968	Eno2p [Saccharomyces cerevisiae S288c]	0	auto - discordant peptide type	0	99	IGSEVYHNLK	iTRAQ8plex@N-term; iTRAQ8plex(S)@3; iTRAQ8plex(K)@10		-0.0141544	2071.2	2072.21	2071.22	2072.23	1	15	6.1.4.115.2	0	11.4	13575.2	11.4	1.49137	0.653535	38340.8	75.95	14467.1	90.1	0
1	132.33	132.33	86.96	81.69	80.32	gi|6321968	Eno2p [Saccharomyces cerevisiae S288c]	0	auto - discordant peptide type	0	99	IGSEVYHNLK	iTRAQ8plex@N-term; iTRAQ8plex(S)@3; Iodo(Y)@6; iTRAQ8plex(K)@10		-0.00129727	2197.11	2198.12	2197.12	2198.12	1	16	6.1.4.148.1	0	14.7	2712.26	14.7	1.28337	0.763416	7141.43	15.1	2318.86	17.01	0
1	132.33	132.33	86.96	81.69	80.32	gi|6321968	Eno2p [Saccharomyces cerevisiae S288c]	0	auto - shared MS/MS	0	99	IGSEVYHNLK	iTRAQ8plex@N-term; iTRAQ8plex(K)@10		0.0316968	1767.05	1768.05	1767.01	1768.02	1	16	7.1.6.118.2	0	11.7	30825.9	11.7	1.034	0.734418	4181.38	5.98	1093.9	7.88	0
1	132.33	132.33	86.96	81.69	80.32	gi|6321968	Eno2p [Saccharomyces cerevisiae S288c]	0	auto - discordant peptide type	0	99	IGSEVYHNLK	iTRAQ8plex@N-term; iTRAQ8plex(K)@10		-0.347612	1766.67	1767.67	1767.01	1768.02	1	12	8.1.6.33.5	0	3.2	5092.58	3.2	1.03533	1.69585	4271.91	16.14	1119.02	18.5	0
1	132.33	132.33	86.96	81.69	80.32	gi|6321968	Eno2p [Saccharomyces cerevisiae S288c]	0	auto - shared MS/MS	0	99	IGSEVYHNLK	iTRAQ8plex@N-term; iTRAQ8plex(K)@10		-0.290361	1766.72	1767.73	1767.01	1768.02	1	16	8.1.6.91.1	0	9	81148.9	9	0.648242	0.975802	16427.4	25.35	2694.28	25.96	0
1	132.33	132.33	86.96	81.69	80.32	gi|6321968	Eno2p [Saccharomyces cerevisiae S288c]	0	auto - discordant peptide type	0	99	IGSEVYHNLK	iTRAQ8plex@N-term; Carbamidomethyl(E)@4; iTRAQ8plex(K)@10		-0.0783584	1823.96	1824.96	1824.04	1825.04	1	13	9.1.6.35.3	0	3.4	12292.7	3.4	1.68945	0.960428	2384.98	9.02	1019.45	9	0
1	132.33	132.33	86.96	81.69	80.32	gi|6321968	Eno2p [Saccharomyces cerevisiae S288c]	0	auto - discordant peptide type	0	99	IGSEVYHNLK	iTRAQ8plex@N-term; iTRAQ8plex(S)@3; iTRAQ8plex(K)@10		0.0151763	2071.23	2072.24	2071.22	2072.23	1	15	9.1.6.118.3	0	11.7	73589.9	11.7	1.48174	0.348812	16205.6	17.34	6075.39	20.17	0
1	132.33	132.33	86.96	81.69	80.32	gi|6321968	Eno2p [Saccharomyces cerevisiae S288c]	0	auto - shared MS/MS	0	99	IGSEVYHNLK	iTRAQ8plex@N-term; iTRAQ8plex(K)@10		-0.0408596	1766.97	1767.98	1767.01	1768.02	1	14	9.1.6.128.6	0	12.7	7495.31	12.7	0.974847	4.44006	1090.31	7.13	268.92	11.81	0
1	132.33	132.33	86.96	81.69	80.32	gi|6321968	Eno2p [Saccharomyces cerevisiae S288c]	0	auto - discordant peptide type	0	99	IGSEVYHNLK	iTRAQ8plex@N-term; iTRAQ8plex(K)@10		4.98256	1772	1773	1767.01	1768.02	1	11	12.1.13.68.3	0	6.7	6137.34	6.7	1.19911	2.34538	2725.9	16.49	827	18.74	0
1	132.33	132.33	86.96	81.69	80.32	gi|6321968	Eno2p [Saccharomyces cerevisiae S288c]	0	auto - shared MS/MS	0	99	IGSEVYHNLK	iTRAQ8plex@N-term; iTRAQ8plex(K)@10		0.0475483	1767.06	1768.07	1767.01	1768.02	1	16	12.1.13.73.1	0	7.2	307704	7.2	0.88446	0.588318	36658.3	42.83	8203.27	47.3	0
1	132.33	132.33	86.96	81.69	80.32	gi|6321968	Eno2p [Saccharomyces cerevisiae S288c]	0	auto - discordant peptide type	0	99	IGSEVYHNLK	iTRAQ8plex@N-term; Carbamidomethyl(H)@7; iTRAQ8plex(K)@10		0.0490201	1824.08	1825.09	1824.04	1825.04	1	16	12.1.13.73.4	0	7.2	73517.7	7.2	0.627448	2.08951	6192.37	22.42	983.04	20.23	0
1	132.33	132.33	86.96	81.69	80.32	gi|6321968	Eno2p [Saccharomyces cerevisiae S288c]	0	auto - discordant peptide type	0	99	IGSEVYHNLK	iTRAQ8plex@N-term; iTRAQ8plex(K)@10		-2.02524	1764.99	1766	1767.01	1768.02	1	14	12.1.13.90.3	0	8.9	6291.2	8.9	0.658968	1.97461	7639.28	23.98	1273.66	24.83	0
1	132.33	132.33	86.96	81.69	80.32	gi|6321968	Eno2p [Saccharomyces cerevisiae S288c]	0	auto - discordant peptide type	0	99	IGSEVYHNLK	iTRAQ8plex@N-term; iTRAQ8plex(K)@10		-1.96994	1765.04	1766.05	1767.01	1768.02	1	13	12.1.13.95.2	0	9.4	4106.04	9.4	0.812406	2.11823	5256.92	22.41	1080.54	22.42	0
1	132.33	132.33	86.96	81.69	80.32	gi|6321968	Eno2p [Saccharomyces cerevisiae S288c]	0	auto - discordant peptide type	0	99	IGSEVYHNLK	iTRAQ8plex@N-term; Cation:Na(E)@4; iTRAQ8plex(K)@10		0.0200302	1789.02	1790.02	1789	1790	1	12	12.1.13.117.4	0	11.6	28393	11.6	1.78422	1.69603	2819.14	18.25	1272.63	19.95	0
1	132.33	132.33	86.96	81.69	80.32	gi|6321968	Eno2p [Saccharomyces cerevisiae S288c]	0	auto - discordant peptide type	0	99	IGSEVYHNLK	Acetyl@N-term; Ser->Lys@3; iTRAQ8plex(K)@3; iTRAQ8plex(K)@10		0.0103039	1850.1	1851.11	1850.09	1851.09	1	12	12.1.13.121.4	0	12	10950.3	12	1.76509	1.26656	4436.1	19.99	1981.09	23.45	0
1	132.33	132.33	86.96	81.69	80.32	gi|6321968	Eno2p [Saccharomyces cerevisiae S288c]	0	auto - discordant peptide type	0	99	IGSEVYHNLK	iTRAQ8plex@N-term; Deamidated(N)@8; iTRAQ8plex(K)@10		-0.00298177	1767.99	1769	1768	1769.01	1	15	12.1.13.125.5	0	12.4	9013.18	12.4	1.65459	3.03757	950.61	10	397.95	11.34	0
1	132.33	132.33	86.96	81.69	80.32	gi|6321968	Eno2p [Saccharomyces cerevisiae S288c]	0	auto - discordant peptide type	0	99	IGSEVYHNLK	Acetyl@N-term; Ser->Val@3; iTRAQ8plex(K)@10		-0.0790019	1516.78	1517.78	1516.86	1517.86	1	11	12.1.13.130.1	0	12.9	20619.7	12.9	0.971538	3.22654	3386.26	21.33	832.37	26.34	0
1	132.33	132.33	86.96	81.69	80.32	gi|6321968	Eno2p [Saccharomyces cerevisiae S288c]	0	auto - discordant peptide type	0	99	IGSEVYHNLK	iTRAQ8plex@N-term; Iodo(Y)@6; iTRAQ8plex(K)@10		0.0727917	1892.98	1893.99	1892.91	1893.92	1	17	12.1.13.145.4	0	14.4	22620.5	14.4	0.926309	3.47402	1897.17	11.49	444.63	15.21	0
1	132.33	132.33	86.96	81.69	80.32	gi|6321968	Eno2p [Saccharomyces cerevisiae S288c]	0	auto - discordant peptide type	0	99	IGSEVYHNLK	iTRAQ8plex@N-term; iTRAQ8plex(S)@3; iTRAQ8plex(Y)@6; iTRAQ8plex(K)@10		-0.0533751	2375.37	2376.38	2375.42	2376.43	1	15	13.1.6.99.1	0	9.8	69353.6	9.8	2.25896	0.312408	11959.4	16.46	6835.28	19.17	0
1	132.33	132.33	86.96	81.69	80.32	gi|6321968	Eno2p [Saccharomyces cerevisiae S288c]	0	auto - discordant peptide type	0	99	IGSEVYHNLK	iTRAQ8plex@N-term; iTRAQ8plex(S)@3; iTRAQ8plex(K)@10		-0.0567558	2071.16	2072.17	2071.22	2072.23	1	14	13.1.6.99.5	0	9.8	15053.8	9.8	1.48463	1.14761	1140.21	4.68	428.29	4.59	0
1	132.33	132.33	86.96	81.69	80.32	gi|6321968	Eno2p [Saccharomyces cerevisiae S288c]	0	auto - shared MS/MS	0	99	IGSEVYHNLK	iTRAQ8plex@N-term; iTRAQ8plex(K)@10		-0.00582064	1767.01	1768.02	1767.01	1768.02	1	12	5.1.4.24.5	0	2.3	3698.83	2.3	1.78196	0.47776	26586.6	50.33	11986.7	52.58	0
1	132.33	132.33	86.96	81.69	80.32	gi|6321968	Eno2p [Saccharomyces cerevisiae S288c]	0	auto - discordant peptide type	0	99	IGSEVYHNLK	iTRAQ8plex@N-term; Gly->Ala@2; iTRAQ8plex(S)@3; iTRAQ8plex(K)@10		-0.0139801	2085.22	2086.23	2085.24	2086.24	1	14	6.1.4.112.1	0	11.1	2326.8	11.1	14.3876	0.449623	4030.6	17.67	14672.2	14.65	0
1	132.33	132.33	86.96	81.69	80.32	gi|6321968	Eno2p [Saccharomyces cerevisiae S288c]	0	auto - discordant peptide type	0	99	IGSEVYHNLK	iTRAQ8plex@N-term; Deamidated(N)@8; iTRAQ8plex(K)@10		-0.307824	1767.69	1768.7	1768	1769.01	1	16	8.1.6.34.1	0	3.3	44304.9	3.3	0.707069	1.49609	8170.27	18.69	1461.62	21.61	0
1	132.33	132.33	86.96	81.69	80.32	gi|6321968	Eno2p [Saccharomyces cerevisiae S288c]	0	auto - discordant peptide type	0	99	IGSEVYHNLK	iTRAQ8plex@N-term; Carbamidomethyl(H)@7; Deamidated(N)@8; iTRAQ8plex(K)@10		-0.301212	1824.72	1825.73	1825.02	1826.03	1	12	8.1.6.34.4	0	3.3	18794.8	3.3	4.86075	1.20017	1500.73	13.43	1845.62	14.76	0
1	132.33	132.33	86.96	81.69	80.32	gi|6321968	Eno2p [Saccharomyces cerevisiae S288c]	0	auto - discordant peptide type	0	99	IGSEVYHNLK	Acetyl@N-term; Ser->Val@3; iTRAQ8plex(K)@10		-0.260492	1516.59	1517.6	1516.86	1517.86	1	10	8.1.6.73.5	0	7.2	8505.88	7.2	0.946494	5.04532	702.63	11.13	168.26	8.06	0
1	132.33	132.33	86.96	81.69	80.32	gi|6321968	Eno2p [Saccharomyces cerevisiae S288c]	0	auto - discordant peptide type	0	99	IGSEVYHNLK	iTRAQ8plex@N-term; Glu->Gln@4; iTRAQ8plex(K)@10		-0.326121	1765.7	1766.71	1766.03	1767.04	1	14	8.1.6.88.4	0	8.7	15317.3	8.7	0.688994	1.81723	6566.13	18.09	1144.62	20.56	0
1	132.33	132.33	86.96	81.69	80.32	gi|6321968	Eno2p [Saccharomyces cerevisiae S288c]	0	auto - discordant peptide type	0	99	IGSEVYHNLK	iTRAQ8plex@N-term; Carbamidomethyl(H)@7; iTRAQ8plex(K)@10		-0.260067	1823.78	1824.78	1824.04	1825.04	1	12	8.1.6.93.1	0	9.2	79247.2	9.2	0.01		1641.1	17.74	0	299.51	0
1	132.33	132.33	86.96	81.69	80.32	gi|6321968	Eno2p [Saccharomyces cerevisiae S288c]	0	auto - discordant peptide type	0	99	IGSEVYHNLK	iTRAQ8plex@N-term; Deamidated(N)@8; iTRAQ8plex(K)@10		-0.258386	1767.74	1768.75	1768	1769.01	1	14	8.1.6.116.4	0	11.5	6016.41	11.5	1.07218	4.10787	1020.34	6.79	276.79	11.22	0
1	132.33	132.33	86.96	81.69	80.32	gi|6321968	Eno2p [Saccharomyces cerevisiae S288c]	0	auto - discordant peptide type	0	99	IGSEVYHNLK	Acetyl@N-term; Ser->Val@3; iTRAQ8plex(K)@10		-0.255487	1516.6	1517.61	1516.86	1517.86	1	14	8.1.6.122.1	0	12.1	65548.5	12.1	0.865527	1.73388	7676.32	24.95	1681.01	28.63	0
1	132.33	132.33	86.96	81.69	80.32	gi|6321968	Eno2p [Saccharomyces cerevisiae S288c]	0	auto - discordant peptide type	0	99	IGSEVYHNLK	iTRAQ8plex@N-term; Glu->Gln@4; iTRAQ8plex(Y)@6; iTRAQ8plex(K)@10		-0.0828726	2070.15	2071.16	2070.24	2071.24	1	12	9.1.6.129.2	0	12.8	6764.8	12.8	2.06803	1.11204	1646.56	7.5	861.53	8.74	0
1	132.33	132.33	86.96	81.69	80.32	gi|6321968	Eno2p [Saccharomyces cerevisiae S288c]	0	auto - discordant peptide type	0	99	IGSEVYHNLK	iTRAQ8plex@N-term; Glu->Lys@4; iTRAQ8plex(K)@4; iTRAQ8plex(Y)@6; iTRAQ8plex(K)@10		-0.108919	2374.37	2375.38	2374.48	2375.48	1	12	13.1.6.95.2	0	9.4	21995.3	9.4	1.5683	0.518365	7759.09	14.21	3078.76	14.93	0
1	132.33	132.33	86.96	81.69	80.32	gi|6321968	Eno2p [Saccharomyces cerevisiae S288c]	0	auto - discordant peptide type	0	99	IGSEVYHNLK	iTRAQ8plex@N-term; Ser->Leu@3; iTRAQ8plex(K)@10		-0.0322622	1793.03	1794.04	1793.07	1794.07	1	11	9.1.6.45.2	0	4.4	5335.62	4.4	1.84327	2.072	552.25	4.38	257.55	4.93	0
1	132.33	132.33	86.96	81.69	80.32	gi|6321968	Eno2p [Saccharomyces cerevisiae S288c]	0	auto - shared MS/MS	0	99	IGSEVYHNLK	iTRAQ8plex@N-term; iTRAQ8plex(K)@10		0.00728552	1767.02	1768.03	1767.01	1768.02	1	14	6.1.4.123.4	0	12.2	1696.33	12.2	1.04382	1.02861	2737.75	6.6	723.03	7.23	0
1	132.33	132.33	86.96	81.69	80.32	gi|6321968	Eno2p [Saccharomyces cerevisiae S288c]	0	auto - discordant peptide type	0	99	IGSEVYHNLK	iTRAQ8plex@N-term; iTRAQ8plex(S)@3; Deamidated(N)@8; iTRAQ8plex(K)@10		-0.0149671	2072.19	2073.2	2072.2	2073.21	1	15	1.1.4.24.3	0	2.3	10382	2.3	1.80221	0.644014	23631.8	43.8	10775.5	66.46	0
1	132.33	132.33	86.96	81.69	80.32	gi|6321968	Eno2p [Saccharomyces cerevisiae S288c]	0	auto - discordant peptide type	0	99	IGSEVYHNLK	iTRAQ8plex@N-term; Ser->Leu@3; iTRAQ8plex(K)@10		-0.0728965	1792.99	1794	1793.07	1794.07	1	11	6.1.4.37.1	0	3.6	9752.89	3.6	2.00319	0.579488	20306.2	57.09	10291.7	52.15	0
1	132.33	132.33	86.96	81.69	80.32	gi|6321968	Eno2p [Saccharomyces cerevisiae S288c]	0	auto - discordant peptide type	0	99	IGSEVYHNLK	iTRAQ8plex@N-term; iTRAQ8plex(S)@3; iTRAQ8plex(K)@10		-0.03969	2071.18	2072.19	2071.22	2072.23	1	15	7.1.6.106.1	0	10.5	391067	10.5	1.52153	0.13918	52981.4	24.16	20395.8	26.82	0
1	132.33	132.33	86.96	81.69	80.32	gi|6321968	Eno2p [Saccharomyces cerevisiae S288c]	0	auto - discordant peptide type	0	99	IGSEVYHNLK	iTRAQ8plex@N-term; Ser->Leu@3; iTRAQ8plex(Y)@6; iTRAQ8plex(K)@10		-0.0433617	2097.23	2098.24	2097.27	2098.28	1	11	13.1.6.24.3	0	2.3	23667	2.3	2.51619	0.493637	7082.4	16.3	4508.79	19.69	0
1	132.33	132.33	86.96	81.69	80.32	gi|6321968	Eno2p [Saccharomyces cerevisiae S288c]	0	auto - discordant peptide type	0	98.02	IGSEVYHNLK	iTRAQ8plex@N-term; iTRAQ8plex(S)@3; Deamidated(N)@8; iTRAQ8plex(K)@10		-0.0168432	2072.19	2073.19	2072.2	2073.21	1	14	7.1.6.127.1	0	12.6	11091.7	12.6	1.62598	0.342765	5858.17	6.47	2409.98	7.82	0
1	132.33	132.33	86.96	81.69	80.32	gi|6321968	Eno2p [Saccharomyces cerevisiae S288c]	0	auto - discordant peptide type	0	97.63	IGSEVYHNLK	iTRAQ8plex@N-term; Gly->Asn@2; iTRAQ8plex(K)@10		0.0463229	1824.08	1825.09	1824.04	1825.04	1	12	7.1.6.23.4	0	2.2	17091.6	2.2	2.03156	0.688332	4029.08	11.16	2070.96	13.05	0
1	132.33	132.33	86.96	81.69	80.32	gi|6321968	Eno2p [Saccharomyces cerevisiae S288c]	0	auto - discordant peptide type	0	97.63	IGSEVYHNLK	iTRAQ8plex@N-term; iTRAQ8plex(S)@3; iTRAQ8plex(K)@10		-0.0580011	2071.16	2072.17	2071.22	2072.23	1	12	7.1.6.44.1	0	4.3	10048	4.3	1.60166	0.920951	3389.55	9.95	1373.56	11.99	0
1	132.33	132.33	86.96	81.69	80.32	gi|6321968	Eno2p [Saccharomyces cerevisiae S288c]	0	auto - discordant peptide type	0	96.73	IGSEVYHNLK	iTRAQ8plex@N-term; Ser->Thr@3; iTRAQ8plex(Y)@6; iTRAQ8plex(K)@10		-0.0122711	2085.22	2086.23	2085.24	2086.24	1	10	6.1.4.121.9	0	12	6013.31	12	5.10953	0.34562	5633.58	15.71	7282.86	14.87	0
1	132.33	132.33	86.96	81.69	80.32	gi|6321968	Eno2p [Saccharomyces cerevisiae S288c]	0	auto - discordant peptide type	0	95.48	IGSEVYHNLK	iTRAQ8plex@N-term; iTRAQ8plex(Y)@6; Deamidated(N)@8; iTRAQ8plex(K)@10		-0.0390606	2072.16	2073.17	2072.2	2073.21	1	12	7.1.6.134.8	0	13.3	12024.4	13.3	1.65879	0.565137	2255.76	4.66	946.72	4.98	0
1	132.33	132.33	86.96	81.69	80.32	gi|6321968	Eno2p [Saccharomyces cerevisiae S288c]	0	auto - discordant peptide type	0	95.38	IGSEVYHNLK	Delta:H(2)C(2)@N-term; iTRAQ8plex(K)@10		-0.20844	1488.62	1489.62	1488.82	1489.83	1	8	8.1.6.22.9	0	2.1	7659.99	2.1	0.485669	11.6354	309.98	4.32	38.09	4.4	0
1	132.33	132.33	86.96	81.69	80.32	gi|6321968	Eno2p [Saccharomyces cerevisiae S288c]	0	auto - discordant peptide type	0	94.03	IGSEVYHNLK	iTRAQ8plex@N-term; iTRAQ8plex(S)@3; Iodo(Y)@6; iTRAQ8plex(K)@10		0.00298943	2197.12	2198.13	2197.12	2198.12	1	10	9.1.6.150.2	0	14.9	3846.86	14.9	1.18579	2.86826	585.8	4.81	175.75	4.83	0
1	132.33	132.33	86.96	81.69	80.32	gi|6321968	Eno2p [Saccharomyces cerevisiae S288c]	0	auto - discordant peptide type	0	94.02	IGSEVYHNLK	iTRAQ8plex@N-term; Ser->Leu@3; iTRAQ8plex(K)@10		0.00746675	1793.07	1794.08	1793.07	1794.07	1	11	7.1.6.25.3	0	2.4	64623.8	2.4	1.82855	0.402537	9596.62	15.5	4439.77	16.37	0
1	132.33	132.33	86.96	81.69	80.32	gi|6321968	Eno2p [Saccharomyces cerevisiae S288c]	0	auto - discordant peptide type	0	90.09	IGSEVYHNLK	iTRAQ8plex@N-term; Ile->Glu@1; Cation:K(E)@4; iTRAQ8plex(K)@10		0.140665	1821.07	1822.08	1820.93	1821.94	1	13	9.1.6.145.1	0	14.4	27063.6	14.4	1.71301	0.758205	6203.09	17.9	2688.46	18.85	0
1	132.33	132.33	86.96	81.69	80.32	gi|6321968	Eno2p [Saccharomyces cerevisiae S288c]	0	auto - discordant peptide type	0	83.49	IGSEVYHNLK	Acetyl@N-term; Ser->Val@3; iTRAQ8plex(K)@10		-0.00833159	1516.85	1517.86	1516.86	1517.86	1	11	7.1.6.146.2	0	14.5	19905.7	14.5	1.22236	1.43538	1433.74	6.68	443.41	6.02	0
1	132.33	132.33	86.96	81.69	80.32	gi|6321968	Eno2p [Saccharomyces cerevisiae S288c]	0	auto - discordant peptide type	0	81.2	IGSEVYHNLK	iTRAQ8plex@N-term; Gly->Pro@2; iTRAQ8plex(K)@10		-0.0404807	1807	1808.01	1807.05	1808.05	1	9	6.1.4.37.2	0	3.6	4042.19	3.6	7.4294	0.418743	10644.3	40.11	20008.2	36.54	0
1	132.33	132.33	86.96	81.69	80.32	gi|6321968	Eno2p [Saccharomyces cerevisiae S288c]	0	auto - discordant peptide type	0	79.21	IGSEVYHNLK	Acetyl@N-term; Ser->Val@3; iTRAQ8plex(K)@10		-0.0298266	1516.83	1517.83	1516.86	1517.86	1	10	1.1.4.130.7	0	12.9	679.214	12.9	0.574169	5.97157	594.41	5.68	86.35	5.09	0
1	132.33	132.33	86.96	81.69	80.32	gi|6321968	Eno2p [Saccharomyces cerevisiae S288c]	0	auto - discordant peptide type	0	75.71	IGSEVYHNLK	iTRAQ8plex@N-term; Ser->Asn@3; Glu->Arg@4; iTRAQ8plex(K)@10		-0.0656969	1821.02	1822.03	1821.08	1822.09	1	12	6.1.4.143.1	0	14.2	38199.1	14.2	2.34749	0.585384	46976.2	141.88	27900.9	139.91	0
1	132.33	132.33	86.96	81.69	80.32	gi|6321968	Eno2p [Saccharomyces cerevisiae S288c]	0	auto - discordant peptide type	0	74.6	IGSEVYHNLK	iTRAQ8plex@N-term; Ile->Glu@1; Cation:K(E)@4; iTRAQ8plex(K)@10		0.0794402	1821.01	1822.02	1820.93	1821.94	1	13	7.1.6.140.1	0	13.9	460391	13.9	2.06506	0.114203	71059.9	36.27	37127.3	37.93	0
1	132.33	132.33	86.96	81.69	80.32	gi|6321968	Eno2p [Saccharomyces cerevisiae S288c]	0	auto - discordant peptide type	0	72.45	IGSEVYHNLK	iTRAQ8plex@N-term; Ile->Glu@1; Cation:K(E)@4; iTRAQ8plex(K)@10		0.0910372	1821.02	1822.03	1820.93	1821.94	1	13	7.1.6.115.1	0	11.4	43926.1	11.4	1.60381	0.297671	7548.96	8.07	3063.21	8.51	0
1	132.33	132.33	86.96	81.69	80.32	gi|6321968	Eno2p [Saccharomyces cerevisiae S288c]	0	auto - discordant peptide type	0	70.16	IGSEVYHNLK	iTRAQ8plex@N-term; Carbamidomethyl(H)@7; iTRAQ8plex(K)@10		-0.0409597	1823.99	1825	1824.04	1825.04	1	9	7.1.6.102.4	0	10.1	5927.17	10.1	1.27211	1.30321	851.78	3.41	274.15	3.4	0
1	132.33	132.33	86.96	81.69	80.32	gi|6321968	Eno2p [Saccharomyces cerevisiae S288c]	0	auto - discordant peptide type	0	69.36	IGSEVYHNLK	iTRAQ8plex@N-term; Ser->Asn@3; Glu->Arg@4; iTRAQ8plex(K)@10		-0.166297	1820.92	1821.92	1821.08	1822.09	1	12	13.1.6.136.2	0	13.5	6871.71	13.5	1.87342	1.34451	1099.89	3.91	521.34	6.76	0
1	132.33	132.33	86.96	81.69	80.32	gi|6321968	Eno2p [Saccharomyces cerevisiae S288c]	0	auto - discordant peptide type	0	69.15	IGSEVYHNLK	iTRAQ8plex@N-term; Glu->Gln@4; iTRAQ8plex(Y)@6; iTRAQ8plex(K)@10		-0.0213466	2070.21	2071.22	2070.24	2071.24	1	9	6.1.4.123.2	0	12.2	1865.31	12.2	2.28619	0.531746	11361.4	27.55	6571.75	31.1	0
1	132.33	132.33	86.96	81.69	80.32	gi|6321968	Eno2p [Saccharomyces cerevisiae S288c]	0	auto - discordant peptide type	0	67.78	IGSEVYHNLK	iTRAQ8plex@N-term; Ser->Asn@3; Glu->Arg@4; Deamidated(N)@8; iTRAQ8plex(K)@10		-0.0658538	1822	1823.01	1822.07	1823.07	1	12	1.1.4.141.4	0	14	2805.12	14	2.1658	0.68721	3053.88	7.16	1673.43	10.81	0
1	132.33	132.33	86.96	81.69	80.32	gi|6321968	Eno2p [Saccharomyces cerevisiae S288c]	0	auto - discordant peptide type	0	59.16	IGSEVYHNLK	iTRAQ8plex@N-term; iTRAQ8plex(S)@3; iTRAQ8plex(K)@10		-0.160271	2071.06	2072.07	2071.22	2072.23	1	7	13.1.6.62.1	0	6.1	922.491	6.1	3.97302	3.41652	159.26	4.27	160.09	3.39	0
1	132.33	132.33	86.96	81.69	80.32	gi|6321968	Eno2p [Saccharomyces cerevisiae S288c]	0	auto - discordant peptide type	0	57	IGSEVYHNLK	iTRAQ8plex@N-term; Ser->Asn@3; Glu->Arg@4; Deamidated(N)@8; iTRAQ8plex(K)@10		-0.0915377	1821.98	1822.98	1822.07	1823.07	1	12	7.1.6.154.3	0	15.3	12859.8	15.3	2.20454	0.465026	2257.98	4.69	1259.43	5.24	0
1	132.33	132.33	86.96	81.69	80.32	gi|6321968	Eno2p [Saccharomyces cerevisiae S288c]	0	auto - discordant peptide type	0	53.55	IGSEVYHNLK	iTRAQ8plex@N-term; Ser->Asn@3; Glu->Arg@4; iTRAQ8plex(K)@10		-0.0458624	1821.04	1822.05	1821.08	1822.09	1	10	1.1.4.124.12	0	12.3	2252.25	12.3	1.62679	2.83884	492.5	6.14	202.71	5.17	0
1	132.33	132.33	86.96	81.69	80.32	gi|6321968	Eno2p [Saccharomyces cerevisiae S288c]	0	auto - discordant peptide type	0	49.91	IGSEVYHNLK	iTRAQ8plex@N-term; iTRAQ8plex(S)@3; iTRAQ8plex(K)@10		-0.0263156	2071.19	2072.2	2071.22	2072.23	1	9	5.1.4.82.5	0	8.1	1946.29	8.1	1.3537	0.637241	8273.28	11.91	2833.59	17.59	0
1	132.33	132.33	86.96	81.69	80.32	gi|6321968	Eno2p [Saccharomyces cerevisiae S288c]	0	auto - discordant peptide type	0	43.14	IGSEVYHNLK	iTRAQ8plex@N-term; Ser->Asn@3; Glu->Arg@4; Deamidated(N)@8; iTRAQ8plex(K)@10		-0.0597501	1822.01	1823.02	1822.07	1823.07	1	10	1.1.4.115.4	0	11.4	8645.49	11.4	2.58748	0.436601	8244.93	22.26	5397.59	18.52	0
1	132.33	132.33	86.96	81.69	80.32	gi|6321968	Eno2p [Saccharomyces cerevisiae S288c]	0	auto - discordant peptide type	0	43.12	IGSEVYHNLK	iTRAQ8plex@N-term; iTRAQ8plex(S)@3; Deamidated(N)@8; iTRAQ8plex(K)@10		0.0141169	2072.22	2073.22	2072.2	2073.21	1	9	5.1.4.130.11	0	12.9	1576.7	12.9	1.18724	0.65479	6933.57	12.27	2082.73	13.13	0
1	132.33	132.33	86.96	81.69	80.32	gi|6321968	Eno2p [Saccharomyces cerevisiae S288c]	0	auto - discordant peptide type	0	40.89	IGSEVYHNLK	iTRAQ8plex@N-term; Ser->Asn@3; Glu->Arg@4; iTRAQ8plex(K)@10		-0.0758992	1821.01	1822.02	1821.08	1822.09	1	12	5.1.4.120.2	0	11.9	3777.08	11.9	1.65635	0.716538	15049.5	34.47	6306.85	42.82	0
1	132.33	132.33	86.96	81.69	80.32	gi|6321968	Eno2p [Saccharomyces cerevisiae S288c]	0	auto - discordant peptide type	0	40.89	IGSEVYHNLK	iTRAQ8plex@N-term; Ser->Asn@3; Glu->Arg@4; iTRAQ8plex(K)@10		-0.0761433	1821.01	1822.02	1821.08	1822.09	1	12	5.1.4.142.1	0	14.1	96844.2	14.1	1.9341	0.445252	114778	199.93	56166.3	230.15	0
1	132.33	132.33	86.96	81.69	80.32	gi|6321968	Eno2p [Saccharomyces cerevisiae S288c]	0	auto - discordant peptide type	0	40.89	IGSEVYHNLK	iTRAQ8plex@N-term; Ser->Asn@3; Glu->Arg@4; Deamidated(N)@8; iTRAQ8plex(K)@10		-0.058661	1822.01	1823.02	1822.07	1823.07	1	11	5.1.4.156.11	0	15.5	649.482	15.5	1.84165	1.21623	1532.85	6.68	714.24	8.11	0
1	132.33	132.33	86.96	81.69	80.32	gi|6321968	Eno2p [Saccharomyces cerevisiae S288c]	0	auto - discordant peptide type	0	29.39	IGSEVYHNLK	Acetyl@N-term; Ser->Val@3; iTRAQ8plex(K)@10		-0.0397003	1516.82	1517.82	1516.86	1517.86	1	9	5.1.4.149.7	0	14.8	733.747	14.8	0.470921	3.25101	816.72	7.05	97.31	3.05	0
1	132.33	132.33	86.96	81.69	80.32	gi|6321968	Eno2p [Saccharomyces cerevisiae S288c]	0	auto - shared MS/MS	0	19.29	IGSEVYHNLK	iTRAQ8plex@N-term; iTRAQ8plex(K)@10		-0.000649025	1767.01	1768.02	1767.01	1768.02	1	6	6.1.4.24.10	0	2.3	4790.49	2.3	1.94873	0.660723	9464.58	24.82	4666.48	28.3	0
1	132.33	132.33	86.96	81.69	80.32	gi|6321968	Eno2p [Saccharomyces cerevisiae S288c]	0	auto - discordant peptide type	0	18.86	IGSEVYHNLK	Delta:H(2)C(2)@N-term; Glu->Lys@4; iTRAQ8plex(K)@4; iTRAQ8plex(K)@10		-0.0456551	1792.04	1793.04	1792.08	1793.09	1	9	7.1.6.27.1	0	2.6	8360.39	2.6	1.96125	0.439614	9012.73	17.08	4472.24	17.74	0
1	132.33	132.33	86.96	81.69	80.32	gi|6321968	Eno2p [Saccharomyces cerevisiae S288c]	0	auto - discordant peptide type	0	34.69	IGSEVYHNLKS	iTRAQ8plex@N-term; iTRAQ8plex(K)@10; Ser->Asn@11	cleaved S-L@C-term; missed K-S@10	-0.00397028	1881.05	1882.06	1881.06	1882.06	1	9	5.1.4.111.5	0	11	3093.47	11	1.9797	0.779468	7641.39	21.46	3827.44	27.83	0
1	132.33	132.33	86.96	81.69	80.32	gi|6321968	Eno2p [Saccharomyces cerevisiae S288c]	0	auto - discordant peptide type	0	99	KAADALLLK	iTRAQ8plex@N-term; Lys->Gln@1; Ala->Gln@2; iTRAQ8plex(K)@9	missed K-A@1	0.0166047	1607	1608.01	1606.99	1607.99	1	12	2.1.4.39.1	0	3.8	1341.8	3.8	0.614017	1.40334	8002.54	22.27	1243.21	17.1	0
1	132.33	132.33	86.96	81.69	80.32	gi|6321968	Eno2p [Saccharomyces cerevisiae S288c]	0	auto - discordant peptide type	0	99	KAADALLLK	iTRAQ8plex@N-term; Lys->Asn@1; Asp->Trp@4; iTRAQ8plex(K)@9	missed K-A@1	0.0107477	1607.01	1608.02	1607	1608.01	1	14	2.1.4.67.1	0	6.6	775.18	6.6	0.728808	1.13664	3390.38	8.28	625.17	6.94	0
1	132.33	132.33	86.96	81.69	80.32	gi|6321968	Eno2p [Saccharomyces cerevisiae S288c]	0	auto - shared MS/MS	0	99	KAADALLLK	iTRAQ8plex@N-term; iTRAQ8plex(K)@1; iTRAQ8plex(K)@9	missed K-A@1	-0.0164259	1854.19	1855.2	1854.21	1855.21	1	16	2.1.4.106.1	0	10.5	15807	10.5	0.597978	1.57896	30783	84.37	4657.28	72.42	0
1	132.33	132.33	86.96	81.69	80.32	gi|6321968	Eno2p [Saccharomyces cerevisiae S288c]	0	auto - shared MS/MS	0	99	KAADALLLK	iTRAQ8plex@N-term; iTRAQ8plex(K)@1; iTRAQ8plex(K)@9	missed K-A@1	-0.259	1853.95	1854.95	1854.21	1855.21	1	16	8.1.6.75.3	0	7.4	16201.8	7.4	0.76286	2.34567	1079.94	5.08	208.44	4.79	0
1	132.33	132.33	86.96	81.69	80.32	gi|6321968	Eno2p [Saccharomyces cerevisiae S288c]	0	auto - discordant peptide type	0	99	KAADALLLK	iTRAQ8plex@N-term; iTRAQ8plex(K)@1; iTRAQ8plex(K)@9	missed K-A@1	3.98857	1858.2	1859.2	1854.21	1855.21	1	9	12.1.13.45.3	0	4.4	9784.08	4.4	0.572435	0.799594	24578.4	28.14	3559.72	28.17	0
1	132.33	132.33	86.96	81.69	80.32	gi|6321968	Eno2p [Saccharomyces cerevisiae S288c]	0	auto - shared MS/MS	0	99	KAADALLLK	iTRAQ8plex@N-term; iTRAQ8plex(K)@1; iTRAQ8plex(K)@9	missed K-A@1	0.0745761	1854.28	1855.29	1854.21	1855.21	1	16	12.1.13.49.1	0	4.8	269643	4.8	0.703999	0.461276	61971.3	47.46	11038.2	50.21	0
1	132.33	132.33	86.96	81.69	80.32	gi|6321968	Eno2p [Saccharomyces cerevisiae S288c]	0	auto - discordant peptide type	0	99	KAADALLLK	iTRAQ8plex@N-term; iTRAQ8plex(K)@1; iTRAQ8plex(K)@9	missed K-A@1	-1.96171	1852.25	1853.25	1854.21	1855.21	1	13	12.1.13.50.1	0	4.9	13733.6	4.9	0.587069	0.665854	43897.8	38.88	6520.32	43.03	0
1	132.33	132.33	86.96	81.69	80.32	gi|6321968	Eno2p [Saccharomyces cerevisiae S288c]	0	auto - discordant peptide type	0	99	KAADALLLK	iTRAQ8plex@N-term; iTRAQ8plex(K)@1; iTRAQ8plex(K)@9	missed K-A@1	-0.984766	1853.22	1854.23	1854.21	1855.21	1	16	12.1.13.53.1	0	5.2	75184.3	5.2	0.653872	0.668046	37965.4	34.89	6280.84	41.56	0
1	132.33	132.33	86.96	81.69	80.32	gi|6321968	Eno2p [Saccharomyces cerevisiae S288c]	0	auto - discordant peptide type	0	99	KAADALLLK	iTRAQ8plex@N-term; iTRAQ8plex(K)@1; iTRAQ8plex(K)@9	missed K-A@1	-2.04313	1852.16	1853.17	1854.21	1855.21	1	14	12.1.13.68.2	0	6.7	6570.15	6.7	0.568186	1.09548	19976.2	25.78	2871.71	31.24	0
1	132.33	132.33	86.96	81.69	80.32	gi|6321968	Eno2p [Saccharomyces cerevisiae S288c]	0	auto - discordant peptide type	0	19.9	KAADALLLK	iTRAQ8plex@N-term; Lys->Gln@1; Asp->His@4; iTRAQ8plex(K)@9	missed K-A@1	-0.0431931	1571.95	1572.96	1572	1573	1	11	4.1.4.102.3	0	10.1	2182.09	10.1	0.932708	1.38719	13927.6	42.8	3286.7	44.46	0
1	132.33	132.33	86.96	81.69	80.32	gi|6321968	Eno2p [Saccharomyces cerevisiae S288c]	0	auto - discordant peptide type	0	99	LAKLNQLLR	iTRAQ8plex@N-term; Ala->Thr@2; Lys->Pro@3	missed K-L@3	0.0661936	1370.92	1371.93	1370.86	1371.86	1	12	10.1.6.223.1	0	22.2	27648.1	22.2	6.92992	6.89208	391.46	25.34	686.36	16.24	0
1	132.33	132.33	86.96	81.69	80.32	gi|6321968	Eno2p [Saccharomyces cerevisiae S288c]	0	auto - shared MS/MS	0	99	LAKLNQLLR	iTRAQ8plex@N-term; iTRAQ8plex(K)@3	missed K-L@3	0.0341553	1676.13	1677.13	1676.09	1677.1	1	10	12.1.13.188.2	0	18.7	32181.9	18.7	7.07008	2.17533	780.57	14.31	1396.28	16.35	0
1	132.33	132.33	86.96	81.69	80.32	gi|6321968	Eno2p [Saccharomyces cerevisiae S288c]	1	auto	0	99	LGANAILGVSMAAAR	iTRAQ8plex@N-term		0.0278265	1718.01	1719.02	1717.98	1718.99	1	16	3.1.4.174.8	1	17.3	1454.47	17.3	100		2774.58	11.26	1379.73	13.05	3221.7
1	132.33	132.33	86.96	81.69	80.32	gi|6321968	Eno2p [Saccharomyces cerevisiae S288c]	0	auto - discordant peptide type	0	99	LGANAILGVSMAAAR	iTRAQ8plex@N-term; Carbamyl(M)@11		-0.0109027	1760.98	1761.98	1760.99	1761.99	1	23	4.1.4.147.5	0	14.6	7573.27	14.6	0.929197	1.42935	20241.7	49.41	4758.74	67.02	0
1	132.33	132.33	86.96	81.69	80.32	gi|6321968	Eno2p [Saccharomyces cerevisiae S288c]	0	auto - discordant peptide type	0	99	LGANAILGVSMAAAR	iTRAQ8plex@N-term		3.86945	1721.85	1722.86	1717.98	1718.99	1	15	4.1.4.176.11	0	17.5	3183.55	17.5	1.06081	1.56741	6518.77	30.3	1749.61	26.19	0
1	132.33	132.33	86.96	81.69	80.32	gi|6321968	Eno2p [Saccharomyces cerevisiae S288c]	0	auto - discordant peptide type	0	99	LGANAILGVSMAAAR	iTRAQ8plex@N-term; Met->Glu@11		0.0388073	1716.02	1717.03	1715.98	1716.99	1	20	4.1.4.216.9	0	21.5	2046.26	21.5	0.791971	1.20497	21336.6	50.33	4275.34	50.52	0
1	132.33	132.33	86.96	81.69	80.32	gi|6321968	Eno2p [Saccharomyces cerevisiae S288c]	0	auto - shared MS/MS	0	99	LGANAILGVSMAAAR	iTRAQ8plex@N-term		0.0189267	1718	1719.01	1717.98	1718.99	1	24	5.1.4.178.1	0	17.7	8807.61	17.7	1.05849	1.85127	8579.26	31.86	2297.59	41.67	0
1	132.33	132.33	86.96	81.69	80.32	gi|6321968	Eno2p [Saccharomyces cerevisiae S288c]	1	auto	0	99	LGANAILGVSMAAAR	iTRAQ8plex@N-term		0.0280376	1718.01	1719.02	1717.98	1718.99	1	18	6.1.4.178.1	1	17.7	2279.09	17.7	2.70409	3.01469	2939.82	8.83	1048.59	13.27	2232.9
1	132.33	132.33	86.96	81.69	80.32	gi|6321968	Eno2p [Saccharomyces cerevisiae S288c]	1	auto	0	99	LGANAILGVSMAAAR	iTRAQ8plex@N-term		0.00471837	1717.99	1718.99	1717.98	1718.99	1	24	7.1.6.177.2	1	17.6	36649.8	17.6	1.85665	3.6348	2847.19	10.73	879.17	11.45	2114.5
1	132.33	132.33	86.96	81.69	80.32	gi|6321968	Eno2p [Saccharomyces cerevisiae S288c]	0	auto - discordant peptide type	0	99	LGANAILGVSMAAAR	iTRAQ8plex@N-term; Deamidated(N)@4		0.0257351	1718.99	1720	1718.97	1719.97	1	14	7.1.6.190.7	0	18.9	7532.66	18.9	0.954231	1.98247	1326.89	6.4	320.35	6.16	0
1	132.33	132.33	86.96	81.69	80.32	gi|6321968	Eno2p [Saccharomyces cerevisiae S288c]	0	auto - discordant peptide type	0	99	LGANAILGVSMAAAR	iTRAQ8plex@N-term; Oxidation(M)@11		-0.00398362	1733.97	1734.98	1733.98	1734.98	1	14	9.1.6.149.1	0	14.8	25520.6	14.8	1.49979	3.00739	1603.51	17.03	608.47	17.12	0
1	132.33	132.33	86.96	81.69	80.32	gi|6321968	Eno2p [Saccharomyces cerevisiae S288c]	0	auto - discordant peptide type	0	99	LGANAILGVSMAAAR	iTRAQ8plex@N-term; Carbamyl(M)@11		-0.0333198	1760.95	1761.96	1760.99	1761.99	1	12	9.1.6.154.6	0	15.3	5830.16	15.3	1.63631	7.04588	164.42	4.72	68.07	4.38	0
1	132.33	132.33	86.96	81.69	80.32	gi|6321968	Eno2p [Saccharomyces cerevisiae S288c]	0	auto - discordant peptide type	0	99	LGANAILGVSMAAAR	iTRAQ8plex@N-term; Deamidated(N)@4		0.0453836	1719.01	1720.02	1718.97	1719.97	1	21	9.1.6.167.1	0	16.6	32173.8	16.6	1.20703	3.4239	2097.87	17.17	640.67	21.3	0
1	132.33	132.33	86.96	81.69	80.32	gi|6321968	Eno2p [Saccharomyces cerevisiae S288c]	1	auto	0	99	LGANAILGVSMAAAR	iTRAQ8plex@N-term		-0.0232464	1717.96	1718.97	1717.98	1718.99	1	24	9.1.6.180.2	1	17.9	34562	17.9	1.89762	7.34051	3080.23	17.01	894.34	15.87	2573.8
1	132.33	132.33	86.96	81.69	80.32	gi|6321968	Eno2p [Saccharomyces cerevisiae S288c]	0	auto - discordant peptide type	0	99	LGANAILGVSMAAAR	iTRAQ8plex@N-term		1.0626	1719.04	1720.05	1717.98	1718.99	1	12	9.1.6.193.2	0	19.2	5146.15	19.2	1.20423	3.4621	817.41	5.63	249.05	8.45	0
1	132.33	132.33	86.96	81.69	80.32	gi|6321968	Eno2p [Saccharomyces cerevisiae S288c]	0	auto - discordant peptide type	0	99	LGANAILGVSMAAAR	Delta:H(2)C(2)@N-term; Dethiomethyl(M)@11		0.050562	1391.84	1392.85	1391.79	1392.8	1	11	10.1.6.99.7	0	9.8	10032.9	9.8	0.52522	10.2356	963.16	13.88	127.99	12.97	0
1	132.33	132.33	86.96	81.69	80.32	gi|6321968	Eno2p [Saccharomyces cerevisiae S288c]	0	auto - discordant peptide type	0	99	LGANAILGVSMAAAR	iTRAQ8plex@N-term; Deamidated(N)@4; Oxidation(M)@11		-0.0237591	1734.94	1735.94	1734.96	1735.97	1	12	10.1.6.121.2	0	12	38433.4	12	0.972475	2.47414	3837.06	20.26	944.09	22.82	0
1	132.33	132.33	86.96	81.69	80.32	gi|6321968	Eno2p [Saccharomyces cerevisiae S288c]	0	auto - discordant peptide type	0	99	LGANAILGVSMAAAR	iTRAQ8plex@N-term; Dethiomethyl(M)@11		-0.0259512	1669.95	1670.96	1669.98	1670.99	1	21	10.1.6.127.3	0	12.6	20323.2	12.6	0.979859	2.93742	2855.15	17.2	707.83	20.35	0
1	132.33	132.33	86.96	81.69	80.32	gi|6321968	Eno2p [Saccharomyces cerevisiae S288c]	0	auto - discordant peptide type	0	99	LGANAILGVSMAAAR	iTRAQ8plex@N-term; Carbamyl(M)@11		0.0525687	1761.04	1762.05	1760.99	1761.99	1	25	10.1.6.145.3	0	14.4	171293	14.4	0.810072	1.56227	12715.9	35.51	2606.19	40.06	0
1	132.33	132.33	86.96	81.69	80.32	gi|6321968	Eno2p [Saccharomyces cerevisiae S288c]	0	auto - discordant peptide type	0	99	LGANAILGVSMAAAR	iTRAQ8plex@N-term; Deamidated(N)@4; Carbamyl(M)@11		-0.00253332	1761.97	1762.98	1761.97	1762.98	1	14	10.1.6.160.1	0	15.9	7100.4	15.9	1.35438	3.22364	1176.46	12.58	403.14	12.26	0
1	132.33	132.33	86.96	81.69	80.32	gi|6321968	Eno2p [Saccharomyces cerevisiae S288c]	0	auto - discordant peptide type	0	99	LGANAILGVSMAAAR	iTRAQ8plex@N-term		3.97662	1721.96	1722.96	1717.98	1718.99	1	16	10.1.6.170.6	0	16.9	8740.2	16.9	1.32421	1.50351	3311.25	16.39	1109.39	15.75	0
1	132.33	132.33	86.96	81.69	80.32	gi|6321968	Eno2p [Saccharomyces cerevisiae S288c]	0	auto - discordant peptide type	0	99	LGANAILGVSMAAAR	iTRAQ8plex@N-term; Met->Ala@11; Ala->Glu@14		0.0704677	1716.05	1717.06	1715.98	1716.99	1	22	10.1.6.213.1	0	21.2	52399.3	21.2	0.510202	1.83108	10189.1	21.71	1315.27	23.92	0
1	132.33	132.33	86.96	81.69	80.32	gi|6321968	Eno2p [Saccharomyces cerevisiae S288c]	0	auto - discordant peptide type	0	99	LGANAILGVSMAAAR	iTRAQ8plex@N-term; Dethiomethyl(M)@11		-0.0106043	1669.97	1670.97	1669.98	1670.99	1	17	12.1.13.113.4	0	11.2	11645.4	11.2	0.746486	13.0255	1169.23	16.25	220.83	28.6	0
1	132.33	132.33	86.96	81.69	80.32	gi|6321968	Eno2p [Saccharomyces cerevisiae S288c]	0	auto - discordant peptide type	0	99	LGANAILGVSMAAAR	Delta:H(2)C(2)@N-term; Dethiomethyl(M)@11		-0.214109	1391.57	1392.58	1391.79	1392.8	1	19	8.1.6.45.2	0	4.4	28462.9	4.4	1.58343	7.49691	829.66	19.21	332.38	23.7	0
1	132.33	132.33	86.96	81.69	80.32	gi|6321968	Eno2p [Saccharomyces cerevisiae S288c]	0	auto - discordant peptide type	0	99	LGANAILGVSMAAAR	Delta:H(2)C(2)@N-term		-0.218823	1439.57	1440.58	1439.79	1440.8	1	17	8.1.6.45.6	0	4.4	10896.7	4.4	2.06853	5.463	742.63	21.73	388.66	17.93	0
1	132.33	132.33	86.96	81.69	80.32	gi|6321968	Eno2p [Saccharomyces cerevisiae S288c]	0	auto - discordant peptide type	0	99	LGANAILGVSMAAAR	iTRAQ8plex@N-term; Deamidated(N)@4		-0.283539	1718.68	1719.69	1718.97	1719.97	1	9	8.1.6.54.1	0	5.3	9409.92	5.3	2.02212	4.88495	575.1	10.36	294.23	13.36	0
1	132.33	132.33	86.96	81.69	80.32	gi|6321968	Eno2p [Saccharomyces cerevisiae S288c]	0	auto - discordant peptide type	0	99	LGANAILGVSMAAAR	iTRAQ8plex@N-term; Dethiomethyl(M)@11		-0.273081	1669.7	1670.71	1669.98	1670.99	1	25	8.1.6.108.1	0	10.7	32398.3	10.7	0.893838	2.94633	3515.33	20.71	794.99	22.95	0
1	132.33	132.33	86.96	81.69	80.32	gi|6321968	Eno2p [Saccharomyces cerevisiae S288c]	0	auto - discordant peptide type	0	99	LGANAILGVSMAAAR	iTRAQ8plex@N-term; Carbamyl(M)@11		-0.253091	1760.73	1761.74	1760.99	1761.99	1	10	8.1.6.131.1	0	13	4632.91	13	1.03621	5.45422	615.82	11.22	161.45	8.3	0
1	132.33	132.33	86.96	81.69	80.32	gi|6321968	Eno2p [Saccharomyces cerevisiae S288c]	0	auto - discordant peptide type	0	99	LGANAILGVSMAAAR	Formyl@N-term; Ala->Pro@3		-0.219841	1467.57	1468.57	1467.79	1468.79	1	11	8.1.6.152.4	0	15.1	1893.57	15.1			0	0	0	3.38	0
1	132.33	132.33	86.96	81.69	80.32	gi|6321968	Eno2p [Saccharomyces cerevisiae S288c]	0	auto - discordant peptide type	0	99	LGANAILGVSMAAAR	iTRAQ8plex@N-term; Deamidated(N)@4		-0.0246025	1718.94	1719.95	1718.97	1719.97	1	23	10.1.6.156.1	0	15.5	47247.5	15.5	0.993667	1.96295	4118.74	15.88	1035.48	19.93	0
1	132.33	132.33	86.96	81.69	80.32	gi|6321968	Eno2p [Saccharomyces cerevisiae S288c]	1	auto	0	99	LGANAILGVSMAAAR	iTRAQ8plex@N-term		0.033184	1718.01	1719.02	1717.98	1718.99	1	26	10.1.6.172.2	1	17.1	166615	17.1	1.7465	5.96675	10623	25.41	2905.83	28.3	9468.3
1	132.33	132.33	86.96	81.69	80.32	gi|6321968	Eno2p [Saccharomyces cerevisiae S288c]	1	auto	0	99	LGANAILGVSMAAAR	iTRAQ8plex@N-term		0.0347865	1718.02	1719.02	1717.98	1718.99	1	12	2.1.4.126.6	1	12.5	646.568	12.5	100		1110.43	6.9	501.53	8.9	1385.3
1	132.33	132.33	86.96	81.69	80.32	gi|6321968	Eno2p [Saccharomyces cerevisiae S288c]	0	auto - discordant peptide type	0	99	LGANAILGVSMAAAR	iTRAQ8plex@N-term; Deamidated(N)@4		0.00149566	1718.97	1719.97	1718.97	1719.97	1	11	5.1.4.166.2	0	16.5	1151.05	16.5	1.47526	1.246	1988.24	10	742.12	8.46	0
1	132.33	132.33	86.96	81.69	80.32	gi|6321968	Eno2p [Saccharomyces cerevisiae S288c]	0	auto - discordant peptide type	0	98.02	LGANAILGVSMAAAR	iTRAQ8plex@N-term; Carbamyl(M)@11		-0.0314182	1760.96	1761.96	1760.99	1761.99	1	12	7.1.6.154.10	0	15.3	4734.28	15.3	0.01		259.35	4.49	0	28.66	0
1	132.33	132.33	86.96	81.69	80.32	gi|6321968	Eno2p [Saccharomyces cerevisiae S288c]	0	auto - discordant peptide type	0	97.2	LGANAILGVSMAAAR	iTRAQ8plex@N-term; Carbamyl(M)@11		0.0134439	1761	1762.01	1760.99	1761.99	1	10	6.1.4.154.3	0	15.3	1158	15.3	1.14765	2.04074	1161.91	6.98	337.38	6.58	0
1	132.33	132.33	86.96	81.69	80.32	gi|6321968	Eno2p [Saccharomyces cerevisiae S288c]	1	auto	0	95.82	LGANAILGVSMAAAR	iTRAQ8plex@N-term		0.023026	1718	1719.01	1717.98	1718.99	1	9	4.1.4.265.4	1	26.4	756.596	26.4	3.58034	2.73967	2666.51	11.46	1052.92	9.95	2087.1
1	132.33	132.33	86.96	81.69	80.32	gi|6321968	Eno2p [Saccharomyces cerevisiae S288c]	0	auto - discordant peptide type	0	91.45	LGANAILGVSMAAAR	iTRAQ8plex@N-term; Oxidation(M)@11		0.00207552	1733.98	1734.99	1733.98	1734.98	1	9	6.1.4.147.1	0	14.6	7798.07	14.6	2.88824	1.17736	4436.48	24.68	3241.96	33.64	0
1	132.33	132.33	86.96	81.69	80.32	gi|6321968	Eno2p [Saccharomyces cerevisiae S288c]	0	auto - discordant peptide type	0	81.96	LGANAILGVSMAAAR	iTRAQ8plex@N-term; Met->Glu@11		0.018791	1716	1717.01	1715.98	1716.99	1	19	7.1.6.181.2	0	18	20903.6	18	0.964412	1.03272	2427.94	6.33	592.43	5.92	0
1	132.33	132.33	86.96	81.69	80.32	gi|6321968	Eno2p [Saccharomyces cerevisiae S288c]	0	auto - discordant peptide type	0	81.14	LGANAILGVSMAAAR	iTRAQ8plex@N-term; Oxidation(M)@11		0.0165884	1733.99	1735	1733.98	1734.98	1	8	7.1.6.146.1	0	14.5	21749.6	14.5	1.60654	1.54307	1576.58	6.92	640.83	9.48	0
1	132.33	132.33	86.96	81.69	80.32	gi|6321968	Eno2p [Saccharomyces cerevisiae S288c]	0	auto - discordant peptide type	0	32.2	LGANAILGVSMAAAR	iTRAQ8plex@N-term; Met->Glu@11		0.0451958	1716.03	1717.04	1715.98	1716.99	1	18	5.1.4.182.3	0	18.1	2886.4	18.1	0.825403	1.34647	5992.35	12.39	1251.41	16.65	0
1	132.33	132.33	86.96	81.69	80.32	gi|6321968	Eno2p [Saccharomyces cerevisiae S288c]	0	auto - discordant peptide type	0	99	NVPLYQHLADLSK	iTRAQ8plex@N-term; Carbamidomethyl(Y)@5; iTRAQ8plex(K)@13		-0.00377631	2162.23	2163.23	2162.23	2163.24	1	18	1.1.4.143.1	0	14.2	18198.4	14.2	3.03217	0.78527	14746.3	68.83	11312.9	71.44	0
1	132.33	132.33	86.96	81.69	80.32	gi|6321968	Eno2p [Saccharomyces cerevisiae S288c]	0	auto - discordant peptide type	0	99	NVPLYQHLADLSK	iTRAQ8plex@N-term; iTRAQ8plex(Y)@5; iTRAQ8plex(K)@13		0.00179124	2409.42	2410.42	2409.41	2410.42	1	22	1.1.4.150.1	0	14.9	89659.5	14.9	2.29642	0.378023	116050	196.19	67426.8	227.98	0
1	132.33	132.33	86.96	81.69	80.32	gi|6321968	Eno2p [Saccharomyces cerevisiae S288c]	0	auto - shared MS/MS	0	99	NVPLYQHLADLSK	iTRAQ8plex@N-term; iTRAQ8plex(K)@13		0.0236644	2105.23	2106.24	2105.21	2106.22	1	20	1.1.4.157.1	0	15.6	5858.64	15.6	1.41669	1.24434	4645.13	18.65	1664.98	19.61	0
1	132.33	132.33	86.96	81.69	80.32	gi|6321968	Eno2p [Saccharomyces cerevisiae S288c]	0	auto - discordant peptide type	0	99	NVPLYQHLADLSK	iTRAQ8plex@N-term; iTRAQ8plex(Y)@5; Ser->Asp@12; iTRAQ8plex(K)@13		-0.00332757	2437.41	2438.41	2437.41	2438.42	1	18	1.1.4.169.1	0	16.8	2134.47	16.8	1.70787	0.618564	4148.67	9.15	1792.67	10.36	0
1	132.33	132.33	86.96	81.69	80.32	gi|6321968	Eno2p [Saccharomyces cerevisiae S288c]	0	auto - discordant peptide type	0	99	NVPLYQHLADLSK	iTRAQ8plex@N-term; iTRAQ8plex(Y)@5; iTRAQ8plex(K)@13		-0.00425543	2409.41	2410.42	2409.41	2410.42	1	22	2.1.4.154.1	0	15.3	31734.7	15.3	2.73999	0.691316	39712.7	158.91	27530.6	155.2	0
1	132.33	132.33	86.96	81.69	80.32	gi|6321968	Eno2p [Saccharomyces cerevisiae S288c]	0	auto - shared MS/MS	0	99	NVPLYQHLADLSK	iTRAQ8plex@N-term; iTRAQ8plex(K)@13		0.0299501	2105.24	2106.25	2105.21	2106.22	1	22	2.1.4.158.1	0	15.7	10028.4	15.7	1.71096	1.38547	11752.5	75.06	5087.53	62.55	0
1	132.33	132.33	86.96	81.69	80.32	gi|6321968	Eno2p [Saccharomyces cerevisiae S288c]	0	auto - discordant peptide type	0	99	NVPLYQHLADLSK	iTRAQ8plex@N-term; iTRAQ8plex(Y)@5; Ser->Asp@12; iTRAQ8plex(K)@13		0.0252838	2437.43	2438.44	2437.41	2438.42	1	11	2.1.4.165.6	0	16.4	1304.43	16.4	1.48311	0.864598	1957.81	6.78	734.65	5.82	0
1	132.33	132.33	86.96	81.69	80.32	gi|6321968	Eno2p [Saccharomyces cerevisiae S288c]	0	auto - discordant peptide type	0	99	NVPLYQHLADLSK	iTRAQ8plex@N-term; Ser->Asp@12; iTRAQ8plex(K)@13		0.047068	2133.25	2134.26	2133.2	2134.21	1	11	2.1.4.174.11	0	17.3	752.96	17.3	2.08822	1.83937	632.85	5.43	334.36	5.44	0
1	132.33	132.33	86.96	81.69	80.32	gi|6321968	Eno2p [Saccharomyces cerevisiae S288c]	0	auto - shared MS/MS	0	99	NVPLYQHLADLSK	iTRAQ8plex@N-term; iTRAQ8plex(K)@13		0.00489521	2105.21	2106.22	2105.21	2106.22	1	21	3.1.4.164.1	0	16.3	13266.4	16.3	1.45653	1.18573	14100.1	57.23	5196.12	57.89	0
1	132.33	132.33	86.96	81.69	80.32	gi|6321968	Eno2p [Saccharomyces cerevisiae S288c]	0	auto - discordant peptide type	0	99	NVPLYQHLADLSK	Delta:H(2)C(2)@N-term; iTRAQ8plex(K)@13		-0.0311818	1826.99	1828	1827.02	1828.03	1	14	3.1.4.168.13	0	16.7	1398.31	16.7	2.39081	1.59597	1026.52	6.41	620.94	9.12	0
1	132.33	132.33	86.96	81.69	80.32	gi|6321968	Eno2p [Saccharomyces cerevisiae S288c]	0	auto - discordant peptide type	0	99	NVPLYQHLADLSK	Carbamidomethyl@N-term; Tyr->Cys@5; Carbamidomethyl(C)@5; iTRAQ8plex(K)@13		0.04913	1855.04	1856.05	1854.99	1856	1	14	3.1.4.194.6	0	19.3	2158.53	19.3	0.797326	1.88891	2313.28	8.9	466.66	8.63	0
1	132.33	132.33	86.96	81.69	80.32	gi|6321968	Eno2p [Saccharomyces cerevisiae S288c]	0	auto - discordant peptide type	0	99	NVPLYQHLADLSK	iTRAQ8plex@N-term; Iodo(Y)@5; iTRAQ8plex(K)@13		0.0221912	2231.13	2232.14	2231.11	2232.11	1	11	3.1.4.194.9	0	19.3	1594.37	19.3	4.87911	1.05378	658.96	5.15	813.46	5.75	0
1	132.33	132.33	86.96	81.69	80.32	gi|6321968	Eno2p [Saccharomyces cerevisiae S288c]	0	auto - discordant peptide type	0	99	NVPLYQHLADLSK	iTRAQ8plex@N-term; iTRAQ8plex(Y)@5; Methyl(H)@7; iTRAQ8plex(K)@13		0.00678887	2423.44	2424.45	2423.43	2424.44	1	19	5.1.4.164.2	0	16.3	6052.02	16.3	20.78	1.04437	3743.74	38.62	19682.8	32.06	0
1	132.33	132.33	86.96	81.69	80.32	gi|6321968	Eno2p [Saccharomyces cerevisiae S288c]	0	auto - discordant peptide type	0	99	NVPLYQHLADLSK	iTRAQ8plex@N-term; iTRAQ8plex(Y)@5; iTRAQ8plex(K)@13		0.00561286	2409.42	2410.43	2409.41	2410.42	1	19	5.1.4.165.1	0	16.4	22806.5	16.4	2.04968	1.17521	14153.9	72.96	7340.03	77.52	0
1	132.33	132.33	86.96	81.69	80.32	gi|6321968	Eno2p [Saccharomyces cerevisiae S288c]	0	auto - shared MS/MS	0	99	NVPLYQHLADLSK	iTRAQ8plex@N-term; iTRAQ8plex(K)@13		0.0446437	2105.25	2106.26	2105.21	2106.22	1	22	7.1.6.166.2	0	16.5	16698.9	16.5	1.91567	0.739892	3075.15	7.91	1490.47	10.34	0
1	132.33	132.33	86.96	81.69	80.32	gi|6321968	Eno2p [Saccharomyces cerevisiae S288c]	0	auto - discordant peptide type	0	99	NVPLYQHLADLSK	iTRAQ8plex@N-term; iTRAQ8plex(K)@13		-0.299243	2104.91	2105.92	2105.21	2106.22	1	23	8.1.6.142.1	0	14.1	342243	14.1	1.1746	0.418063	42394.5	44.56	12599	50.98	0
1	132.33	132.33	86.96	81.69	80.32	gi|6321968	Eno2p [Saccharomyces cerevisiae S288c]	0	auto - shared MS/MS	0	99	NVPLYQHLADLSK	iTRAQ8plex@N-term; iTRAQ8plex(K)@13		0.0359373	2105.25	2106.25	2105.21	2106.22	1	10	9.1.6.170.4	0	16.9	3026.66	16.9	2.6995	4.06935	222.68	3.92	152.09	5.58	0
1	132.33	132.33	86.96	81.69	80.32	gi|6321968	Eno2p [Saccharomyces cerevisiae S288c]	0	auto - discordant peptide type	0	99	NVPLYQHLADLSK	Carbamyl@N-term; Val->Arg@2; iTRAQ8plex(K)@13		-0.0153483	1901.03	1902.04	1901.04	1902.05	1	14	10.1.6.175.6	0	17.4	5718.95	17.4			0	0	0	21.4	0
1	132.33	132.33	86.96	81.69	80.32	gi|6321968	Eno2p [Saccharomyces cerevisiae S288c]	0	auto - discordant peptide type	0	99	NVPLYQHLADLSK	iTRAQ8plex@N-term; iTRAQ8plex(Y)@5; iTRAQ8plex(K)@13		0.0108559	2409.43	2410.43	2409.41	2410.42	1	21	11.1.6.153.3	0	15.2	10380.4	15.2	2.24399	1.55728	1133.81	9.16	643.72	8.57	0
1	132.33	132.33	86.96	81.69	80.32	gi|6321968	Eno2p [Saccharomyces cerevisiae S288c]	1	auto	0	99	NVPLYQHLADLSK	iTRAQ8plex@N-term; iTRAQ8plex(K)@13		-0.0271338	2105.18	2106.19	2105.21	2106.22	1	14	11.1.6.159.9	1	15.8	5312.72	15.8	0.01		390.99	4.93	0	39.4	53.5
1	132.33	132.33	86.96	81.69	80.32	gi|6321968	Eno2p [Saccharomyces cerevisiae S288c]	0	auto - discordant peptide type	0	99	NVPLYQHLADLSK	iTRAQ8plex@N-term; iTRAQ8plex(Y)@5; iTRAQ8plex(K)@13		0.0275363	2409.44	2410.45	2409.41	2410.42	1	22	12.1.13.149.2	0	14.8	20279.7	14.8	2.47746	1.03261	3175.76	16.62	1990.63	17.72	0
1	132.33	132.33	86.96	81.69	80.32	gi|6321968	Eno2p [Saccharomyces cerevisiae S288c]	0	auto - shared MS/MS	0	99	NVPLYQHLADLSK	iTRAQ8plex@N-term; iTRAQ8plex(K)@13		-0.00703284	2105.2	2106.21	2105.21	2106.22	1	24	12.1.13.152.1	0	15.1	86062.7	15.1	1.43323	0.61864	14855.5	32.37	5386.92	31.19	0
1	132.33	132.33	86.96	81.69	80.32	gi|6321968	Eno2p [Saccharomyces cerevisiae S288c]	0	auto - discordant peptide type	0	99	NVPLYQHLADLSK	iTRAQ8plex@N-term; Ser->Thr@12; iTRAQ8plex(K)@13		-0.0124798	2119.21	2120.22	2119.23	2120.23	1	21	12.1.13.152.4	0	15.1	11883.2	15.1	7.55489	1.45325	1308.41	16.41	2500.97	18.36	0
1	132.33	132.33	86.96	81.69	80.32	gi|6321968	Eno2p [Saccharomyces cerevisiae S288c]	0	auto - discordant peptide type	0	99	NVPLYQHLADLSK	iTRAQ8plex@N-term; iTRAQ8plex(K)@13		-3.03857	2102.17	2103.18	2105.21	2106.22	1	19	12.1.13.153.3	0	15.2	6288.19	15.2	1.16931	0.974916	10351.4	26.48	3062.43	28.81	0
1	132.33	132.33	86.96	81.69	80.32	gi|6321968	Eno2p [Saccharomyces cerevisiae S288c]	0	auto - discordant peptide type	0	99	NVPLYQHLADLSK	iTRAQ8plex@N-term; Carbamidomethyl(S)@12; iTRAQ8plex(K)@13		-0.0189241	2162.21	2163.22	2162.23	2163.24	1	15	12.1.13.154.1	0	15.3	20330.7	15.3	0.716922	5.56021	1960.88	25.91	355.68	19.21	0
1	132.33	132.33	86.96	81.69	80.32	gi|6321968	Eno2p [Saccharomyces cerevisiae S288c]	0	auto - discordant peptide type	0	99	NVPLYQHLADLSK	iTRAQ8plex@N-term; Ser->Asp@12; iTRAQ8plex(K)@13		0.0538591	2133.26	2134.26	2133.2	2134.21	1	9	12.1.13.167.5	0	16.6	4652.57	16.6	0.829264	10.2568	263.57	4.58	55.3	5.59	0
1	132.33	132.33	86.96	81.69	80.32	gi|6321968	Eno2p [Saccharomyces cerevisiae S288c]	0	auto - discordant peptide type	0	99	NVPLYQHLADLSK	iTRAQ8plex@N-term; iTRAQ8plex(Y)@5; iTRAQ8plex(S)@12; iTRAQ8plex(K)@13		-0.171876	2713.45	2714.46	2713.62	2714.63	1	18	13.1.6.157.1	0	15.6	5158.21	15.6	3.41281	0.735385	1669.92	7.2	1441.93	8.59	0
1	132.33	132.33	86.96	81.69	80.32	gi|6321968	Eno2p [Saccharomyces cerevisiae S288c]	0	auto - discordant peptide type	0	99	NVPLYQHLADLSK	Carbamidomethyl@N-term; iTRAQ8plex(K)@13		-0.301016	1857.72	1858.73	1858.03	1859.03	1	14	8.1.6.136.6	0	13.5	10781.9	13.5	1.13525	4.63193	814.4	11.16	233.92	10.35	0
1	132.33	132.33	86.96	81.69	80.32	gi|6321968	Eno2p [Saccharomyces cerevisiae S288c]	0	auto - discordant peptide type	0	99	NVPLYQHLADLSK	iTRAQ8plex@N-term; iTRAQ8plex(K)@13		-1.29998	2103.91	2104.92	2105.21	2106.22	1	18	8.1.6.141.1	0	14	76611.1	14	1.28925	0.467035	31827.1	37.83	10381.8	46.89	0
1	132.33	132.33	86.96	81.69	80.32	gi|6321968	Eno2p [Saccharomyces cerevisiae S288c]	0	auto - discordant peptide type	0	99	NVPLYQHLADLSK	iTRAQ8plex@N-term; Carbamidomethyl(D)@10; iTRAQ8plex(K)@13		-0.282377	2161.95	2162.96	2162.23	2163.24	1	16	8.1.6.143.1	0	14.2	197319	14.2	1.00474	1.87646	8232.4	36.3	2092.75	38.17	0
1	132.33	132.33	86.96	81.69	80.32	gi|6321968	Eno2p [Saccharomyces cerevisiae S288c]	0	auto - discordant peptide type	0	99	NVPLYQHLADLSK	iTRAQ8plex@N-term; iTRAQ8plex(K)@13		0.684399	2105.89	2106.9	2105.21	2106.22	1	16	8.1.6.149.5	0	14.8	3661.6	14.8	0.651026	5.03362	2174.84	12.71	358.23	17.91	0
1	132.33	132.33	86.96	81.69	80.32	gi|6321968	Eno2p [Saccharomyces cerevisiae S288c]	0	auto - discordant peptide type	0	99	NVPLYQHLADLSK	iTRAQ8plex@N-term; Ser->Asp@12; iTRAQ8plex(K)@13		-0.336882	2132.87	2133.88	2133.2	2134.21	1	19	8.1.6.156.1	0	15.5	6387.02	15.5	0.79996	4.27574	1375.66	12.34	278.43	11.64	0
1	132.33	132.33	86.96	81.69	80.32	gi|6321968	Eno2p [Saccharomyces cerevisiae S288c]	0	auto - discordant peptide type	0	99	NVPLYQHLADLSK	Carbamidomethyl@N-term; iTRAQ8plex(Y)@5; iTRAQ8plex(K)@13		-0.0322188	2162.2	2163.21	2162.23	2163.24	1	20	7.1.6.157.4	0	15.6	16226.4	15.6	2.58781	0.590592	1552.51	4.91	1016.49	5.07	0
1	132.33	132.33	86.96	81.69	80.32	gi|6321968	Eno2p [Saccharomyces cerevisiae S288c]	0	auto - discordant peptide type	0	99	NVPLYQHLADLSK	iTRAQ8plex@N-term; iTRAQ8plex(Y)@5; iTRAQ8plex(K)@13		-0.00369792	2409.41	2410.42	2409.41	2410.42	1	22	7.1.6.160.1	0	15.9	105478	15.9	2.29742	0.278035	11999.7	15.77	6975.07	17.09	0
1	132.33	132.33	86.96	81.69	80.32	gi|6321968	Eno2p [Saccharomyces cerevisiae S288c]	0	auto - discordant peptide type	0	99	NVPLYQHLADLSK	iTRAQ8plex@N-term; iTRAQ8plex(K)@13		3.01591	2108.23	2109.23	2105.21	2106.22	1	15	7.1.6.165.3	0	16.4	10185.8	16.4	1.1522	0.874903	2264.26	6.04	660.07	5.5	0
1	132.33	132.33	86.96	81.69	80.32	gi|6321968	Eno2p [Saccharomyces cerevisiae S288c]	0	auto - discordant peptide type	0	99	NVPLYQHLADLSK	iTRAQ8plex@N-term; iTRAQ8plex(Y)@5; Ser->Asp@12; iTRAQ8plex(K)@13		0.021143	2437.43	2438.44	2437.41	2438.42	1	15	7.1.6.175.5	0	17.4	7805.73	17.4	2.21001	1.45129	453.06	3.75	253.33	3.02	0
1	132.33	132.33	86.96	81.69	80.32	gi|6321968	Eno2p [Saccharomyces cerevisiae S288c]	0	auto - discordant peptide type	0	99	NVPLYQHLADLSK	iTRAQ8plex@N-term; Carbamidomethyl(S)@12; Lys->Gln@13		0.0298742	1858.02	1859.03	1857.99	1859	1	12	1.1.4.147.6	0	14.6	817.181	14.6	0.957868	4.42485	575.45	6.12	139.46	5.99	0
1	132.33	132.33	86.96	81.69	80.32	gi|6321968	Eno2p [Saccharomyces cerevisiae S288c]	0	auto - discordant peptide type	0	97.86	NVPLYQHLADLSK	iTRAQ8plex@N-term; iTRAQ8plex(Y)@5; iTRAQ8plex(S)@12; iTRAQ8plex(K)@13		-0.0315975	2713.59	2714.6	2713.62	2714.63	1	10	9.1.6.163.3	0	16.2	2260.27	16.2	2.33077	3.37138	209.46	3.8	123.52	3.51	0
1	132.33	132.33	86.96	81.69	80.32	gi|6321968	Eno2p [Saccharomyces cerevisiae S288c]	0	auto - discordant peptide type	0	70.78	NVPLYQHLADLSK	iTRAQ8plex@N-term; Val->His@2; Oxidation(P)@3; iTRAQ8plex(K)@13		0.0531622	2159.25	2160.26	2159.19	2160.2	1	10	1.1.4.180.6	0	17.9	1124.51	17.9	1.62165	1.22091	1354.06	7.57	555.56	6.03	0
1	132.33	132.33	86.96	81.69	80.32	gi|6321968	Eno2p [Saccharomyces cerevisiae S288c]	0	auto - discordant peptide type	0	48.08	NVPLYQHLADLSK	iTRAQ8plex@N-term; iTRAQ8plex(Y)@5; Carbamidomethyl(D)@10; iTRAQ8plex(K)@13		0.00900189	2466.45	2467.45	2466.44	2467.44	1	9	7.1.6.160.3	0	15.9	23718.6	15.9	3.14865	0.843043	1119.58	4.83	891.9	6.46	0
1	132.33	132.33	86.96	81.69	80.32	gi|6321968	Eno2p [Saccharomyces cerevisiae S288c]	0	auto - discordant peptide type	0	37.95	NVPLYQHLADLSK	iTRAQ8plex@N-term; Carbamidomethyl(Y)@5; iTRAQ8plex(K)@13		0.0333166	2162.26	2163.27	2162.23	2163.24	1	9	5.1.4.160.7	0	15.9	1990.6	15.9	2.26596	1.05116	1445.54	6.66	828.74	7.83	0
1	132.33	132.33	86.96	81.69	80.32	gi|6321968	Eno2p [Saccharomyces cerevisiae S288c]	0	auto - discordant peptide type	0	99	PTVEVELTTEK	iTRAQ8plex@N-term; iTRAQ8plex(K)@11	cleaved N-P@N-term	0.0080255	1853.07	1854.08	1853.06	1854.07	1	16	4.1.4.114.6	0	11.3	5888.63	11.3	0.846023	0.984756	34883.2	62.31	7466.8	72.31	0
1	132.33	132.33	86.96	81.69	80.32	gi|6321968	Eno2p [Saccharomyces cerevisiae S288c]	0	auto - discordant peptide type	0	99	RYPIVSIEDPFAEDDWEAWSHFFK	iTRAQ8plex@N-term; Dioxidation(W)@19; iTRAQ8plex(K)@24	missed R-Y@1	0.0780045	3623.86	3624.87	3623.78	3624.79	1	11	12.1.13.283.2	0	28.2	4618	28.2	1.42209	12.0259	72.79	3.48	26.19	2.89	0
1	132.33	132.33	86.96	81.69	80.32	gi|6321968	Eno2p [Saccharomyces cerevisiae S288c]	0	auto - shared MS/MS	0	99	SGETEDTFIADLVVGLR	iTRAQ8plex@N-term		-0.0296222	2125.09	2126.1	2125.12	2126.13	1	15	3.1.4.262.1	0	26.1	1368.88	26.1	2.45546	1.98856	506.09	5.49	314.41	5.24	0
1	132.33	132.33	86.96	81.69	80.32	gi|6321968	Eno2p [Saccharomyces cerevisiae S288c]	0	auto - shared MS/MS	0	99	SGETEDTFIADLVVGLR	iTRAQ8plex@N-term		0.00603836	2125.13	2126.13	2125.12	2126.13	1	27	5.1.4.263.1	0	26.2	17101	26.2	1.25839	1.4705	8585.92	38.14	2733.63	38.32	0
1	132.33	132.33	86.96	81.69	80.32	gi|6321968	Eno2p [Saccharomyces cerevisiae S288c]	0	auto - discordant peptide type	0	99	SGETEDTFIADLVVGLR	iTRAQ8plex@N-term		-1.00645	2124.11	2125.12	2125.12	2126.13	1	25	5.1.4.265.1	0	26.4	989.985	26.4	1.40989	1.46638	7702.62	37.94	2747.65	37.95	0
1	132.33	132.33	86.96	81.69	80.32	gi|6321968	Eno2p [Saccharomyces cerevisiae S288c]	0	auto - shared MS/MS	0	99	SGETEDTFIADLVVGLR	iTRAQ8plex@N-term		0.0155017	2125.14	2126.14	2125.12	2126.13	1	23	6.1.4.264.1	0	26.3	9384.02	26.3	1.79269	1.54465	4040.85	17	1832.8	27.24	0
1	132.33	132.33	86.96	81.69	80.32	gi|6321968	Eno2p [Saccharomyces cerevisiae S288c]	0	auto - shared MS/MS	0	99	SGETEDTFIADLVVGLR	iTRAQ8plex@N-term		0.0523449	2125.17	2126.18	2125.12	2126.13	1	30	7.1.6.264.1	0	26.3	79411	26.3	1.03638	0.924558	6348.05	14.39	1664.55	14.92	0
1	132.33	132.33	86.96	81.69	80.32	gi|6321968	Eno2p [Saccharomyces cerevisiae S288c]	0	auto - shared MS/MS	0	99	SGETEDTFIADLVVGLR	iTRAQ8plex@N-term		-0.187082	2124.93	2125.94	2125.12	2126.13	1	8	8.1.6.264.3	0	26.3	8473.92	26.3	2.86642	2.42156	432.29	5.8	313.51	6.32	0
1	132.33	132.33	86.96	81.69	80.32	gi|6321968	Eno2p [Saccharomyces cerevisiae S288c]	0	auto - shared MS/MS	0	99	SGETEDTFIADLVVGLR	iTRAQ8plex@N-term		0.064723	2125.19	2126.19	2125.12	2126.13	1	26	9.1.6.266.1	0	26.5	23322	26.5	1.51934	2.37849	1038.64	9.6	399.26	8.75	0
1	132.33	132.33	86.96	81.69	80.32	gi|6321968	Eno2p [Saccharomyces cerevisiae S288c]	0	auto - discordant peptide type	0	99	SGETEDTFIADLVVGLR	iTRAQ8plex@N-term; Dehydrated(T)@7		0.0325241	2107.14	2108.15	2107.11	2108.12	1	18	10.1.6.263.1	0	26.2	10781.7	26.2	0.941898	4.81789	1653.19	18	393.97	18.49	0
1	132.33	132.33	86.96	81.69	80.32	gi|6321968	Eno2p [Saccharomyces cerevisiae S288c]	0	auto - discordant peptide type	0	99	SGETEDTFIADLVVGLR	iTRAQ8plex@N-term; Val->Met@14; Gly->Ser@15		0.0534199	2187.16	2188.16	2187.1	2188.11	1	9	10.1.6.283.3	0	28.2	4927.25	28.2	0.01		254.47	4.55	0	26.05	0
1	132.33	132.33	86.96	81.69	80.32	gi|6321968	Eno2p [Saccharomyces cerevisiae S288c]	0	auto - discordant peptide type	0	99	SGETEDTFIADLVVGLR	iTRAQ8plex@N-term		-0.911547	2124.21	2125.22	2125.12	2126.13	1	16	10.1.6.283.4	0	28.2	4118.05	28.2	0.598827	8.40053	422.88	5.8	64.07	5.31	0
1	132.33	132.33	86.96	81.69	80.32	gi|6321968	Eno2p [Saccharomyces cerevisiae S288c]	0	auto - discordant peptide type	0	99	SGETEDTFIADLVVGLR	iTRAQ8plex@N-term; iTRAQ8plex(S)@1		-0.278672	2429.05	2430.05	2429.33	2430.33	1	18	8.1.6.244.3	0	24.3	8152.53	24.3	0.622838	5.59606	644.61	5.82	101.58	5.61	0
1	132.33	132.33	86.96	81.69	80.32	gi|6321968	Eno2p [Saccharomyces cerevisiae S288c]	0	auto - discordant peptide type	0	99	SGETEDTFIADLVVGLR	iTRAQ8plex@N-term		-1.96797	2123.15	2124.16	2125.12	2126.13	1	23	7.1.6.265.1	0	26.4	5057.03	26.4	1.2244	1.14014	2078.73	7.15	643.96	7	0
1	132.33	132.33	86.96	81.69	80.32	gi|6321968	Eno2p [Saccharomyces cerevisiae S288c]	0	auto - shared MS/MS	0	99	SGETEDTFIADLVVGLR	iTRAQ8plex@N-term		0.0588612	2125.18	2126.19	2125.12	2126.13	1	28	10.1.6.269.1	0	26.8	362854	26.8	1.07828	0.915251	12645.8	27.67	3449.94	30.66	0
1	132.33	132.33	86.96	81.69	80.32	gi|6321968	Eno2p [Saccharomyces cerevisiae S288c]	0	auto - shared MS/MS	0	99	SGETEDTFIADLVVGLR	iTRAQ8plex@N-term		0.021167	2125.14	2126.15	2125.12	2126.13	1	12	4.1.4.278.1	0	27.7	1527.24	27.7	3.20813	1.19626	842.85	6.48	684.13	6.27	0
1	132.33	132.33	86.96	81.69	80.32	gi|6321968	Eno2p [Saccharomyces cerevisiae S288c]	0	auto - discordant peptide type	0	99	SGETEDTFIADLVVGLR	iTRAQ8plex@N-term; Thr->Tyr@7		-0.0393294	2187.1	2188.1	2187.14	2188.14	1	15	7.1.6.265.2	0	26.4	3950.86	26.4	0.01		244.33	4.4	0	25.96	0
1	132.33	132.33	86.96	81.69	80.32	gi|6321968	Eno2p [Saccharomyces cerevisiae S288c]	0	auto - discordant peptide type	0	99	SGETEDTFIADLVVGLR	iTRAQ8plex@N-term; Carbamidomethyl(E)@5		0.0534304	2182.2	2183.2	2182.14	2183.15	1	9	10.1.6.267.3	0	26.6	9064.02	26.6	1.17641	4.76074	909.04	12.07	270.57	12.37	0
1	132.33	132.33	86.96	81.69	80.32	gi|6321968	Eno2p [Saccharomyces cerevisiae S288c]	0	auto - discordant peptide type	0	25.9	SGETEDTFIADLVVGLR	iTRAQ8plex@N-term; Dehydrated(D)@11		0.0244679	2107.13	2108.14	2107.11	2108.12	1	8	10.1.6.210.1	0	20.9	14039.6	20.9	0.903971	2.82757	3233.92	15.53	739.64	20.61	0
1	132.33	132.33	86.96	81.69	80.32	gi|6321968	Eno2p [Saccharomyces cerevisiae S288c]	0	auto - discordant peptide type	0	99	SIVPSGASTGVHEALEMR	iTRAQ8plex@N-term; iTRAQ8plex(S)@8; Met->Thr@17		-0.0233858	2418.31	2419.32	2418.33	2419.34	1	15	2.1.4.106.4	0	10.5	2649.87	10.5	1.86862	0.766835	1907.79	7.53	901.96	5.93	0
1	132.33	132.33	86.96	81.69	80.32	gi|6321968	Eno2p [Saccharomyces cerevisiae S288c]	0	auto - discordant peptide type	0	99	SIVPSGASTGVHEALEMR	iTRAQ8plex@N-term; Dethiomethyl(M)@17		0.0163606	2096.13	2097.14	2096.12	2097.12	1	24	2.1.4.116.2	0	11.5	22399.8	11.5	6.15612	0.466943	14801.7	57.97	23054.5	58.62	0
1	132.33	132.33	86.96	81.69	80.32	gi|6321968	Eno2p [Saccharomyces cerevisiae S288c]	0	auto - shared MS/MS	0	99	SIVPSGASTGVHEALEMR	iTRAQ8plex@N-term		0.0119238	2144.13	2145.14	2144.12	2145.13	1	21	2.1.4.116.3	0	11.5	17605	11.5	0.970442	2.36674	8277.17	49.32	2032.3	46.55	0
1	132.33	132.33	86.96	81.69	80.32	gi|6321968	Eno2p [Saccharomyces cerevisiae S288c]	0	auto - discordant peptide type	0	99	SIVPSGASTGVHEALEMR	iTRAQ8plex@N-term		1.00188	2145.12	2146.13	2144.12	2145.13	1	15	2.1.4.119.1	0	11.8	2375.41	11.8	0.973093	1.57838	22634.7	76.66	5572.71	85.91	0
1	132.33	132.33	86.96	81.69	80.32	gi|6321968	Eno2p [Saccharomyces cerevisiae S288c]	0	auto - discordant peptide type	0	99	SIVPSGASTGVHEALEMR	iTRAQ8plex@N-term; iTRAQ8plex(S)@8; Carbamyl(M)@17		-0.0198143	2491.31	2492.32	2491.33	2492.34	1	22	2.1.4.120.1	0	11.9	65478	11.9	2.13611	0.923114	50390.1	202.44	27233.5	226.34	0
1	132.33	132.33	86.96	81.69	80.32	gi|6321968	Eno2p [Saccharomyces cerevisiae S288c]	0	auto - discordant peptide type	0	99	SIVPSGASTGVHEALEMR	iTRAQ8plex@N-term; Ser->Asp@8; Dethiomethyl(M)@17		0.00784549	2124.12	2125.13	2124.11	2125.12	1	12	2.1.4.121.3	0	12	3205.74	12	4.06372	0.718728	5310.37	26.04	5459.9	28.69	0
1	132.33	132.33	86.96	81.69	80.32	gi|6321968	Eno2p [Saccharomyces cerevisiae S288c]	0	auto - discordant peptide type	0	99	SIVPSGASTGVHEALEMR	iTRAQ8plex@N-term; Carbamyl(M)@17		0.0271707	2187.15	2188.16	2187.13	2188.13	1	13	2.1.4.125.4	0	12.4	2541.07	12.4	0.573522	3.34296	1451.9	12.38	210.68	6.81	0
1	132.33	132.33	86.96	81.69	80.32	gi|6321968	Eno2p [Saccharomyces cerevisiae S288c]	0	auto - discordant peptide type	0	99	SIVPSGASTGVHEALEMR	Carbamidomethyl@N-term; iTRAQ8plex(S)@8		0.00935455	2201.15	2202.16	2201.14	2202.15	1	14	2.1.4.132.3	0	13.1	1285.12	13.1	4.40273	0.590351	2172.44	9.72	2419.95	9.32	0
1	132.33	132.33	86.96	81.69	80.32	gi|6321968	Eno2p [Saccharomyces cerevisiae S288c]	0	auto - discordant peptide type	0	99	SIVPSGASTGVHEALEMR	iTRAQ8plex@N-term; Val->Pro@3; iTRAQ8plex(S)@8		-0.013197	2446.3	2447.3	2446.31	2447.32	1	16	2.1.4.137.1	0	13.6	2622.54	13.6	2.00023	0.698287	51783.6	156.29	26206.4	165.02	0
1	132.33	132.33	86.96	81.69	80.32	gi|6321968	Eno2p [Saccharomyces cerevisiae S288c]	0	auto - discordant peptide type	0	99	SIVPSGASTGVHEALEMR	iTRAQ8plex@N-term; iTRAQ8plex(S)@8		-0.0276934	2448.3	2449.3	2448.33	2449.33	1	21	2.1.4.138.1	0	13.7	58771.4	13.7	2.43138	0.435194	92042.1	213.09	56620.9	208.65	0
1	132.33	132.33	86.96	81.69	80.32	gi|6321968	Eno2p [Saccharomyces cerevisiae S288c]	0	auto - shared MS/MS	0	99	SIVPSGASTGVHEALEMR	iTRAQ8plex@N-term		-0.00345656	2144.12	2145.12	2144.12	2145.13	1	15	2.1.4.146.3	0	14.5	4680.21	14.5	1.22965	2.09172	3848.2	17.26	1197.22	24.46	0
1	132.33	132.33	86.96	81.69	80.32	gi|6321968	Eno2p [Saccharomyces cerevisiae S288c]	0	auto - shared MS/MS	0	99	SIVPSGASTGVHEALEMR	iTRAQ8plex@N-term		0.0039022	2144.12	2145.13	2144.12	2145.13	1	24	3.1.4.151.2	0	15	21581.4	15	1.18039	3.00468	14483.5	89.8	4325.49	127.17	0
1	132.33	132.33	86.96	81.69	80.32	gi|6321968	Eno2p [Saccharomyces cerevisiae S288c]	0	auto - discordant peptide type	0	99	SIVPSGASTGVHEALEMR	iTRAQ8plex@N-term; Ser->Asp@5		0.00367091	2172.12	2173.13	2172.12	2173.12	1	11	3.1.4.152.7	0	15.1	3547.2	15.1	0.01		1510.73	11.54	0	14.78	0
1	132.33	132.33	86.96	81.69	80.32	gi|6321968	Eno2p [Saccharomyces cerevisiae S288c]	0	auto - discordant peptide type	0	99	SIVPSGASTGVHEALEMR	iTRAQ8plex@N-term; iTRAQ8plex(S)@8; Dethiomethyl(M)@17		0.000288971	2400.32	2401.33	2400.32	2401.33	1	18	6.1.4.121.1	0	12	84853	12	4.44058	0.418934	72246.7	225.05	81169.8	227.38	0
1	132.33	132.33	86.96	81.69	80.32	gi|6321968	Eno2p [Saccharomyces cerevisiae S288c]	0	auto - discordant peptide type	0	99	SIVPSGASTGVHEALEMR	iTRAQ8plex@N-term; iTRAQ8plex(S)@8		-0.0115574	2448.31	2449.32	2448.33	2449.33	1	19	6.1.4.121.2	0	12	79256.4	12	2.51241	0.649502	53490.1	189.54	34001.6	185.08	0
1	132.33	132.33	86.96	81.69	80.32	gi|6321968	Eno2p [Saccharomyces cerevisiae S288c]	0	auto - discordant peptide type	0	99	SIVPSGASTGVHEALEMR	iTRAQ8plex@N-term; iTRAQ8plex(S)@5; iTRAQ8plex(S)@8		-0.0296062	2752.5	2753.51	2752.53	2753.54	1	18	6.1.4.145.1	0	14.4	118776	14.4	2.23436	0.616799	70122.9	216.75	39641.5	211.59	0
1	132.33	132.33	86.96	81.69	80.32	gi|6321968	Eno2p [Saccharomyces cerevisiae S288c]	0	auto - discordant peptide type	0	99	SIVPSGASTGVHEALEMR	iTRAQ8plex@N-term		-0.333099	2143.79	2144.79	2144.12	2145.13	1	23	8.1.6.133.1	0	13.2	56977.5	13.2	0.942241	5.14668	1630.02	18.26	388.59	19.52	0
1	132.33	132.33	86.96	81.69	80.32	gi|6321968	Eno2p [Saccharomyces cerevisiae S288c]	0	auto - discordant peptide type	0	99	SIVPSGASTGVHEALEMR	iTRAQ8plex@N-term; iTRAQ8plex(S)@5; iTRAQ8plex(S)@8		0.0392085	2752.57	2753.58	2752.53	2753.54	1	14	9.1.6.147.2	0	14.6	7270.96	14.6	2.75739	1.70792	480.1	4.11	334.94	4.95	0
1	132.33	132.33	86.96	81.69	80.32	gi|6321968	Eno2p [Saccharomyces cerevisiae S288c]	0	auto - discordant peptide type	0	99	SIVPSGASTGVHEALEMR	iTRAQ8plex@N-term; iTRAQ8plex(S)@8		0.019569	2448.35	2449.35	2448.33	2449.33	1	9	11.1.6.137.10	0	13.6	3511.91	13.6	2.58059	4.60901	173.04	5.37	112.98	3.85	0
1	132.33	132.33	86.96	81.69	80.32	gi|6321968	Eno2p [Saccharomyces cerevisiae S288c]	0	auto - discordant peptide type	0	99	SIVPSGASTGVHEALEMR	iTRAQ8plex@N-term; iTRAQ8plex(S)@8		-0.0155785	2448.31	2449.32	2448.33	2449.33	1	15	12.1.13.135.2	0	13.4	37194.7	13.4	2.2577	1.65604	1893.04	13.21	1081.34	16.24	0
1	132.33	132.33	86.96	81.69	80.32	gi|6321968	Eno2p [Saccharomyces cerevisiae S288c]	0	auto - shared MS/MS	0	99	SIVPSGASTGVHEALEMR	iTRAQ8plex@N-term		0.0756146	2144.2	2145.2	2144.12	2145.13	1	22	12.1.13.143.1	0	14.2	27493.3	14.2	1.48078	2.85276	2185.69	19.89	818.87	22.14	0
1	132.33	132.33	86.96	81.69	80.32	gi|6321968	Eno2p [Saccharomyces cerevisiae S288c]	0	auto - discordant peptide type	0	99	SIVPSGASTGVHEALEMR	iTRAQ8plex@N-term; iTRAQ8plex(S)@8; Dethiomethyl(M)@17		-0.136162	2400.19	2401.19	2400.32	2401.33	1	12	13.1.6.110.1	0	10.9	14366.5	10.9	3.19642	1.00264	820.39	5.59	663.47	4.88	0
1	132.33	132.33	86.96	81.69	80.32	gi|6321968	Eno2p [Saccharomyces cerevisiae S288c]	0	auto - discordant peptide type	0	99	SIVPSGASTGVHEALEMR	iTRAQ8plex@N-term; iTRAQ8plex(S)@8		-0.00887187	2448.32	2449.32	2448.33	2449.33	1	12	6.1.4.147.2	0	14.6	5644.56	14.6	2.31503	0.634743	5457.37	18.32	3196.52	17.22	0
1	132.33	132.33	86.96	81.69	80.32	gi|6321968	Eno2p [Saccharomyces cerevisiae S288c]	0	auto - discordant peptide type	0	99	SIVPSGASTGVHEALEMR	iTRAQ8plex@N-term; Dethiomethyl(M)@17		-0.307023	2095.81	2096.82	2096.12	2097.12	1	9	8.1.6.91.4	0	9	7663.42	9	2.66467	2.29767	725.57	8.67	489.17	9.6	0
1	132.33	132.33	86.96	81.69	80.32	gi|6321968	Eno2p [Saccharomyces cerevisiae S288c]	0	auto - discordant peptide type	0	99	SIVPSGASTGVHEALEMR	iTRAQ8plex@N-term; Carbamyl(M)@17		-0.324997	2186.8	2187.81	2187.13	2188.13	1	17	8.1.6.114.4	0	11.3	14606.4	11.3	0.69096	5.39687	1658.57	15.88	289.95	15.4	0
1	132.33	132.33	86.96	81.69	80.32	gi|6321968	Eno2p [Saccharomyces cerevisiae S288c]	0	auto - discordant peptide type	0	99	SIVPSGASTGVHEALEMR	iTRAQ8plex@N-term; Carbamidomethyl(E)@13		-0.293284	2200.85	2201.86	2201.14	2202.15	1	11	8.1.6.130.2	0	12.9	6351	12.9	1.96716	3.28713	619.82	10.6	308.49	8.66	0
1	132.33	132.33	86.96	81.69	80.32	gi|6321968	Eno2p [Saccharomyces cerevisiae S288c]	0	auto - discordant peptide type	0	99	SIVPSGASTGVHEALEMR	iTRAQ8plex@N-term; iTRAQ8plex(S)@8		-0.130744	2448.19	2449.2	2448.33	2449.33	1	11	13.1.6.110.2	0	10.9	10763.6	10.9	1.44247	3.9451	347.93	2.98	126.98	4.89	0
1	132.33	132.33	86.96	81.69	80.32	gi|6321968	Eno2p [Saccharomyces cerevisiae S288c]	0	auto - discordant peptide type	0	99	SIVPSGASTGVHEALEMR	iTRAQ8plex@N-term; Gly->Asp@10; Dethiomethyl(M)@17		0.0153496	2154.14	2155.14	2154.12	2155.13	1	11	2.1.4.106.12	0	10.5	481.917	10.5	0.980487	3.47499	645.82	5.46	160.21	5.4	0
1	132.33	132.33	86.96	81.69	80.32	gi|6321968	Eno2p [Saccharomyces cerevisiae S288c]	0	auto - discordant peptide type	0	99	SIVPSGASTGVHEALEMR	iTRAQ8plex@N-term; Gly->Asn@6		-0.0148146	2201.13	2202.13	2201.14	2202.15	1	10	2.1.4.106.9	0	10.5	947.292	10.5	0.01		907.6	5.36	0	95.07	0
1	132.33	132.33	86.96	81.69	80.32	gi|6321968	Eno2p [Saccharomyces cerevisiae S288c]	0	auto - discordant peptide type	0	99	SIVPSGASTGVHEALEMR	iTRAQ8plex@N-term; iTRAQ8plex(S)@8; Oxidation(M)@17		-0.00556688	2464.31	2465.32	2464.32	2465.33	1	10	2.1.4.110.1	0	10.9	23399.6	10.9	2.11741	1.35356	14353.1	103.53	7689.28	88.07	0
1	132.33	132.33	86.96	81.69	80.32	gi|6321968	Eno2p [Saccharomyces cerevisiae S288c]	0	auto - discordant peptide type	0	99	SIVPSGASTGVHEALEMR	iTRAQ8plex@N-term; iTRAQ8plex(S)@8; Carbamyl(M)@17		-0.0141119	2491.32	2492.32	2491.33	2492.34	1	12	6.1.4.121.5	0	12	8143.28	12	1.89303	0.815853	6625.01	26.06	3173.08	22.68	0
1	132.33	132.33	86.96	81.69	80.32	gi|6321968	Eno2p [Saccharomyces cerevisiae S288c]	0	auto - discordant peptide type	0	98.67	SIVPSGASTGVHEALEMR	iTRAQ8plex@N-term; iTRAQ8plex(S)@8		0.0256916	2448.35	2449.36	2448.33	2449.33	1	13	7.1.6.147.5	0	14.6	16747.8	14.6	2.01337	1.00586	1185.94	5.87	604.12	5.29	0
1	132.33	132.33	86.96	81.69	80.32	gi|6321968	Eno2p [Saccharomyces cerevisiae S288c]	0	auto - discordant peptide type	0	98.55	SIVPSGASTGVHEALEMR	iTRAQ8plex@N-term; iTRAQ8plex(S)@5; iTRAQ8plex(S)@8		-0.104414	2752.43	2753.43	2752.53	2753.54	1	10	13.1.6.140.1	0	13.9	16001.3	13.9	2.28284	0.897159	1062.33	4.99	613.58	4.69	0
1	132.33	132.33	86.96	81.69	80.32	gi|6321968	Eno2p [Saccharomyces cerevisiae S288c]	0	auto - discordant peptide type	0	97.6	SIVPSGASTGVHEALEMR	iTRAQ8plex@N-term; Dehydrated(S)@8; Thr->Lys@9; iTRAQ8plex(K)@9		-0.0138866	2457.35	2458.36	2457.36	2458.37	1	11	6.1.4.123.1	0	12.2	2804.93	12.2	2.04206	1.59809	9754.33	78.07	5039.67	69.71	0
1	132.33	132.33	86.96	81.69	80.32	gi|6321968	Eno2p [Saccharomyces cerevisiae S288c]	0	auto - discordant peptide type	0	97.2	SIVPSGASTGVHEALEMR	iTRAQ8plex@N-term; iTRAQ8plex(S)@5; iTRAQ8plex(S)@8; Oxidation(M)@17		0.00178235	2768.53	2769.53	2768.53	2769.53	1	11	6.1.4.121.3	0	12	19647.3	12	1.92508	1.08675	10710.6	54.98	5216.75	49.97	0
1	132.33	132.33	86.96	81.69	80.32	gi|6321968	Eno2p [Saccharomyces cerevisiae S288c]	0	auto - discordant peptide type	0	85.03	SIVPSGASTGVHEALEMR	iTRAQ8plex@N-term; iTRAQ8plex(S)@8; Dethiomethyl(M)@17		-0.0324833	2400.29	2401.3	2400.32	2401.33	1	10	2.1.4.101.5	0	10	1138.8	10	4.33289	0.767756	1490.61	9.14	1634.1	7.55	0
1	132.33	132.33	86.96	81.69	80.32	gi|6321968	Eno2p [Saccharomyces cerevisiae S288c]	0	auto - discordant peptide type	0	83.99	SIVPSGASTGVHEALEMR	Carbamidomethyl@N-term; iTRAQ8plex(S)@8		0.0375206	2201.18	2202.19	2201.14	2202.15	1	10	1.1.4.129.2	0	12.8	1383.54	12.8	3.54129	0.917282	1191	8.38	1067.11	6.28	0
1	132.33	132.33	86.96	81.69	80.32	gi|6321968	Eno2p [Saccharomyces cerevisiae S288c]	0	auto - discordant peptide type	0	33.26	SIVPSGASTGVHEALEMR	iTRAQ8plex@N-term; iTRAQ8plex(S)@8		-0.0030165	2448.32	2449.33	2448.33	2449.33	1	8	5.1.4.123.6	0	12.2	1522.63	12.2	0.734635	3.30102	2081.19	9.37	386.83	12.65	0
1	132.33	132.33	86.96	81.69	80.32	gi|6321968	Eno2p [Saccharomyces cerevisiae S288c]	0	auto - discordant peptide type	0	99	SIVPSGASTGVHEALEMRDEDK	iTRAQ8plex@N-term; Gly->Asn@10; Dethiomethyl(M)@17; iTRAQ8plex(K)@22	missed R-D@18	0.0133449	2944.55	2945.56	2944.54	2945.54	1	13	5.1.4.128.7	0	12.7	4129.72	12.7	1.33554	1.98716	1813.8	10.01	612.89	11.7	0
1	132.33	132.33	86.96	81.69	80.32	gi|6321968	Eno2p [Saccharomyces cerevisiae S288c]	0	auto - discordant peptide type	0	99	SIVPSGASTGVHEALEMRDEDK	iTRAQ8plex@N-term; iTRAQ8plex(S)@8; Oxidation(M)@17; iTRAQ8plex(K)@22	missed R-D@18	0.00378455	3255.72	3256.73	3255.72	3256.72	1	11	5.1.4.131.1	0	13	34043.4	13	2.01194	3.54022	6375.01	116.94	3245.13	98.26	0
1	132.33	132.33	86.96	81.69	80.32	gi|6321968	Eno2p [Saccharomyces cerevisiae S288c]	0	auto - shared MS/MS	0	99	SIVPSGASTGVHEALEMRDEDK	iTRAQ8plex@N-term; iTRAQ8plex(K)@22	missed R-D@18	-0.00915015	2935.51	2936.51	2935.52	2936.52	1	23	5.1.4.133.2	0	13.2	36040.7	13.2	0.01		4923.96	56.78	0	557.9	0
1	132.33	132.33	86.96	81.69	80.32	gi|6321968	Eno2p [Saccharomyces cerevisiae S288c]	0	auto - discordant peptide type	0	99	SIVPSGASTGVHEALEMRDEDK	iTRAQ8plex@N-term; iTRAQ8plex(S)@8; Carbamyl(M)@17; iTRAQ8plex(K)@22	missed R-D@18	-0.0354984	3282.69	3283.7	3282.73	3283.74	1	15	5.1.4.140.1	0	13.9	22065.3	13.9	3.25554	2.53239	4292.35	77.88	3535.53	62.46	0
1	132.33	132.33	86.96	81.69	80.32	gi|6321968	Eno2p [Saccharomyces cerevisiae S288c]	0	auto - discordant peptide type	0	99	SIVPSGASTGVHEALEMRDEDK	iTRAQ8plex@N-term; iTRAQ8plex(S)@8; iTRAQ8plex(K)@22	missed R-D@18	-0.00989922	3239.71	3240.72	3239.72	3240.73	1	20	5.1.4.154.1	0	15.3	51911.2	15.3	2.07007	2.23783	22511.1	194.29	11790.1	243.43	0
1	132.33	132.33	86.96	81.69	80.32	gi|6321968	Eno2p [Saccharomyces cerevisiae S288c]	0	auto - shared MS/MS	0	99	SIVPSGASTGVHEALEMRDEDK	iTRAQ8plex@N-term; iTRAQ8plex(K)@22	missed R-D@18	-0.0378877	2935.48	2936.49	2935.52	2936.52	1	16	7.1.6.131.3	0	13	8603.78	13	0.655995	4.60769	408.38	4.56	67.78	3.03	0
1	132.33	132.33	86.96	81.69	80.32	gi|6321968	Eno2p [Saccharomyces cerevisiae S288c]	0	auto - discordant peptide type	0	99	SIVPSGASTGVHEALEMRDEDK	iTRAQ8plex@N-term; Carbamyl(M)@17; iTRAQ8plex(K)@22	missed R-D@18	-0.0484956	2978.47	2979.48	2978.52	2979.53	1	14	12.1.13.130.2	0	12.9	9315.72	12.9	0.01		512.99	8.43	0	56.81	0
1	132.33	132.33	86.96	81.69	80.32	gi|6321968	Eno2p [Saccharomyces cerevisiae S288c]	0	auto - shared MS/MS	0	99	SIVPSGASTGVHEALEMRDEDK	iTRAQ8plex@N-term; iTRAQ8plex(K)@22	missed R-D@18	0.0810683	2935.6	2936.61	2935.52	2936.52	1	26	12.1.13.147.1	0	14.6	52873.7	14.6	1.41268	2.51358	2561.06	18.39	915.38	22.05	0
1	132.33	132.33	86.96	81.69	80.32	gi|6321968	Eno2p [Saccharomyces cerevisiae S288c]	0	auto - discordant peptide type	0	99	SIVPSGASTGVHEALEMRDEDK	iTRAQ8plex@N-term; iTRAQ8plex(K)@22	missed R-D@18	-0.925047	2934.59	2935.6	2935.52	2936.52	1	18	12.1.13.148.1	0	14.7	6492.38	14.7	1.32806	3.69473	1990.65	19.81	668.88	23.8	0
1	132.33	132.33	86.96	81.69	80.32	gi|6321968	Eno2p [Saccharomyces cerevisiae S288c]	0	auto - discordant peptide type	0	99	SIVPSGASTGVHEALEMRDEDK	iTRAQ8plex@N-term; iTRAQ8plex(S)@8; Dethiomethyl(M)@17; iTRAQ8plex(K)@22	missed R-D@18	-0.0490771	3191.67	3192.68	3191.72	3192.73	1	19	13.1.6.120.1	0	11.9	62788.7	11.9	1.86851	1.08607	3860.24	16.65	1824.93	18.19	0
1	132.33	132.33	86.96	81.69	80.32	gi|6321968	Eno2p [Saccharomyces cerevisiae S288c]	0	auto - discordant peptide type	0	99	SIVPSGASTGVHEALEMRDEDK	iTRAQ8plex@N-term; iTRAQ8plex(S)@8; iTRAQ8plex(K)@22	missed R-D@18	-0.0570866	3239.67	3240.67	3239.72	3240.73	1	15	13.1.6.120.2	0	11.9	38602.2	11.9	2.13322	2.12745	1516.2	14.76	818.33	15.48	0
1	132.33	132.33	86.96	81.69	80.32	gi|6321968	Eno2p [Saccharomyces cerevisiae S288c]	0	auto - discordant peptide type	0	99	SIVPSGASTGVHEALEMRDEDK	iTRAQ8plex@N-term; iTRAQ8plex(S)@1; iTRAQ8plex(S)@8; iTRAQ8plex(K)@22	missed R-D@18	0.0131887	3543.94	3544.95	3543.93	3544.94	1	14	13.1.6.145.3	0	14.4	21483.8	14.4	1.86488	1.8939	617.04	4.23	291.14	5.14	0
1	132.33	132.33	86.96	81.69	80.32	gi|6321968	Eno2p [Saccharomyces cerevisiae S288c]	0	auto - discordant peptide type	0	99	SIVPSGASTGVHEALEMRDEDK	iTRAQ8plex@N-term; iTRAQ8plex(K)@22	missed R-D@18	-0.441815	2935.08	2936.08	2935.52	2936.52	1	12	8.1.6.136.3	0	13.5	14075.1	13.5	0.437075	9.06248	790.44	10.25	87.41	7.84	0
1	132.33	132.33	86.96	81.69	80.32	gi|6321968	Eno2p [Saccharomyces cerevisiae S288c]	0	auto - discordant peptide type	0	99	SIVPSGASTGVHEALEMRDEDK	iTRAQ8plex@N-term; Dethiomethyl(M)@17; iTRAQ8plex(K)@22	missed R-D@18	-0.0347184	2887.48	2888.49	2887.51	2888.52	1	16	7.1.6.131.2	0	13	9602.94	13	1.05514	2.92435	853.2	4.92	227.77	6.53	0
1	132.33	132.33	86.96	81.69	80.32	gi|6321968	Eno2p [Saccharomyces cerevisiae S288c]	0	auto - discordant peptide type	0	99	SIVPSGASTGVHEALEMRDEDK	iTRAQ8plex@N-term; iTRAQ8plex(S)@8; iTRAQ8plex(K)@22	missed R-D@18	-0.0181367	3239.7	3240.71	3239.72	3240.73	1	16	1.1.4.141.2	0	14	6294.07	14	3.10229	0.902431	2683.33	12.87	2106.17	16.1	0
1	132.33	132.33	86.96	81.69	80.32	gi|6321968	Eno2p [Saccharomyces cerevisiae S288c]	0	auto - shared MS/MS	0	99	SIVPSGASTGVHEALEMRDEDK	iTRAQ8plex@N-term; iTRAQ8plex(K)@22	missed R-D@18	-0.00825295	2935.51	2936.52	2935.52	2936.52	1	12	2.1.4.151.2	0	15	2285.65	15	1.7375	1.19998	2098.35	7.97	922.44	10.5	0
1	132.33	132.33	86.96	81.69	80.32	gi|6321968	Eno2p [Saccharomyces cerevisiae S288c]	0	auto - discordant peptide type	0	99	SIVPSGASTGVHEALEMRDEDK	iTRAQ8plex@N-term; iTRAQ8plex(S)@8; iTRAQ8plex(K)@22	missed R-D@18	-0.0659406	3239.66	3240.66	3239.72	3240.73	1	19	7.1.6.152.1	0	15.1	53685.4	15.1	2.08607	0.669385	2018.83	6.3	1065.53	6.31	0
1	132.33	132.33	86.96	81.69	80.32	gi|6321968	Eno2p [Saccharomyces cerevisiae S288c]	0	auto - discordant peptide type	0	99	SIVPSGASTGVHEALEMRDEDK	iTRAQ8plex@N-term; iTRAQ8plex(S)@8; iTRAQ8plex(K)@22	missed R-D@18	-0.106106	3239.62	3240.62	3239.72	3240.73	1	8	9.1.6.156.7	0	15.5	4029.76	15.5			0	0	0	0	0
1	132.33	132.33	86.96	81.69	80.32	gi|6321968	Eno2p [Saccharomyces cerevisiae S288c]	0	auto - discordant peptide type	0	98.55	SIVPSGASTGVHEALEMRDEDK	iTRAQ8plex@N-term; iTRAQ8plex(S)@8; iTRAQ8plex(K)@22	missed R-D@18	-0.102741	3239.62	3240.63	3239.72	3240.73	1	9	13.1.6.148.3	0	14.7	2615.54	14.7	2.30789	2.65983	313.16	5.09	182.86	3.85	0
1	132.33	132.33	86.96	81.69	80.32	gi|6321968	Eno2p [Saccharomyces cerevisiae S288c]	0	auto - discordant peptide type	0	98.1	SIVPSGASTGVHEALEMRDEDK	iTRAQ8plex@N-term; iTRAQ8plex(S)@8; iTRAQ8plex(K)@22	missed R-D@18	-0.00947211	3239.71	3240.72	3239.72	3240.73	1	10	6.1.4.152.4	0	15.1	3259.16	15.1	0.584059	3.88456	1078.55	8.58	159.38	6.06	0
1	132.33	132.33	86.96	81.69	80.32	gi|6321968	Eno2p [Saccharomyces cerevisiae S288c]	0	auto - discordant peptide type	0	97.95	SIVPSGASTGVHEALEMRDEDK	iTRAQ8plex@N-term; Dethiomethyl(M)@17; iTRAQ8plex(K)@22	missed R-D@18	-0.00749368	2887.51	2888.51	2887.51	2888.52	1	10	6.1.4.135.2	0	13.4	3688.34	13.4	0.890273	2.53294	1412.67	7.09	318.2	7.9	0
1	132.33	132.33	86.96	81.69	80.32	gi|6321968	Eno2p [Saccharomyces cerevisiae S288c]	0	auto - discordant peptide type	0	37.22	SIVPSGASTGVHEALEMRDEDK	iTRAQ8plex@N-term; Carbamyl(M)@17; iTRAQ8plex(K)@22	missed R-D@18	-0.0523335	2978.47	2979.48	2978.52	2979.53	1	9	5.1.4.144.2	0	14.3	1851.24	14.3	1.71398	3.33484	289.91	5.18	125.72	3.54	0
1	132.33	132.33	86.96	81.69	80.32	gi|6321968	Eno2p [Saccharomyces cerevisiae S288c]	1	auto	0	31.38	SIVPSGASTGVHEALEMRDEDK	iTRAQ8plex@N-term; iTRAQ8plex(K)@22	missed R-D@18	-0.0088656	2935.51	2936.51	2935.52	2936.52	1	7	6.1.4.135.4	1	13.4	2225.22	13.4	8.7017	10.6749	616.75	6.51	282.8	5.32	551.7
1	132.33	132.33	86.96	81.69	80.32	gi|6321968	Eno2p [Saccharomyces cerevisiae S288c]	0	auto - discordant peptide type	0	22.58	SIVPSGASTGVHEALEMRDEDK	iTRAQ8plex@N-term; Carbamidomethyl(E)@20; iTRAQ8plex(K)@22	missed R-D@18	-0.0130661	2992.53	2993.53	2992.54	2993.55	1	8	5.1.4.133.5	0	13.2	4659.21	13.2	1.49264	2.07686	862.91	6.94	325.88	6.24	0
1	132.33	132.33	86.96	81.69	80.32	gi|6321968	Eno2p [Saccharomyces cerevisiae S288c]	1	auto	0	16.19	SIVPSGASTGVHEALEMRDEDK	iTRAQ8plex@N-term; iTRAQ8plex(K)@22	missed R-D@18	0.0438302	2935.56	2936.57	2935.52	2936.52	1	7	5.1.4.160.6	1	15.9	2195.77	15.9	4.86716	1.57865	1354.2	6.21	929.78	8.81	754.1
1	132.33	132.33	86.96	81.69	80.32	gi|6321968	Eno2p [Saccharomyces cerevisiae S288c]	0	auto - shared MS/MS	0	99	TAGIQIVADDLTVTNPAR	iTRAQ8plex@N-term		-0.0040837	2158.19	2159.19	2158.19	2159.2	1	25	5.1.4.189.1	0	18.8	9027.71	18.8	1.62158	2.28847	4100.84	30.66	1682.47	36.39	0
1	132.33	132.33	86.96	81.69	80.32	gi|6321968	Eno2p [Saccharomyces cerevisiae S288c]	0	auto - discordant peptide type	0	99	TAGIQIVADDLTVTNPAR	iTRAQ8plex@N-term		-1.00168	2157.19	2158.2	2158.19	2159.2	1	25	6.1.4.189.4	0	18.8	1105.76	18.8	1.69684	1.90999	4580.33	27.88	1966.41	35.6	0
1	132.33	132.33	86.96	81.69	80.32	gi|6321968	Eno2p [Saccharomyces cerevisiae S288c]	0	auto - shared MS/MS	0	99	TAGIQIVADDLTVTNPAR	iTRAQ8plex@N-term		0.0132051	2158.2	2159.21	2158.19	2159.2	1	23	6.1.4.190.1	0	18.9	12752.2	18.9	1.7613	1.57668	4704.58	25.44	2096.48	31.05	0
1	132.33	132.33	86.96	81.69	80.32	gi|6321968	Eno2p [Saccharomyces cerevisiae S288c]	0	auto - shared MS/MS	0	99	TAGIQIVADDLTVTNPAR	iTRAQ8plex@N-term		-0.000984275	2158.19	2159.2	2158.19	2159.2	1	31	7.1.6.188.1	0	18.7	148323	18.7	1.39245	0.96607	5069.89	17.84	1786.14	16.07	0
1	132.33	132.33	86.96	81.69	80.32	gi|6321968	Eno2p [Saccharomyces cerevisiae S288c]	0	auto - shared MS/MS	0	99	TAGIQIVADDLTVTNPAR	iTRAQ8plex@N-term		0.0357104	2158.23	2159.23	2158.19	2159.2	1	30	9.1.6.189.1	0	18.8	165005	18.8	1.36242	1.32859	5940.17	24.68	2047.61	25.84	0
1	132.33	132.33	86.96	81.69	80.32	gi|6321968	Eno2p [Saccharomyces cerevisiae S288c]	0	auto - discordant peptide type	0	99	TAGIQIVADDLTVTNPAR	iTRAQ8plex@N-term; Dehydrated(D)@10		-0.0109405	2140.17	2141.18	2140.18	2141.19	1	18	10.1.6.168.6	0	16.7	32472	16.7	0.806863	3.4454	2968.3	18.05	605.96	20.55	0
1	132.33	132.33	86.96	81.69	80.32	gi|6321968	Eno2p [Saccharomyces cerevisiae S288c]	0	auto - discordant peptide type	0	99	TAGIQIVADDLTVTNPAR	iTRAQ8plex@N-term; Gln->His@5; Val->Thr@7		0.0666967	2169.24	2170.24	2169.17	2170.18	1	12	10.1.6.180.5	0	17.9	4587.89	17.9	1.7684	3.29704	1671.35	21.82	747.8	22.64	0
1	132.33	132.33	86.96	81.69	80.32	gi|6321968	Eno2p [Saccharomyces cerevisiae S288c]	0	auto - discordant peptide type	0	99	TAGIQIVADDLTVTNPAR	iTRAQ8plex@N-term; Ile->Asp@6		-0.435385	2159.7	2160.7	2160.13	2161.14	1	17	10.1.6.181.5	0	18	5283.98	18	1.35861	0.916264	11130.9	34.1	3826.15	33.04	0
1	132.33	132.33	86.96	81.69	80.32	gi|6321968	Eno2p [Saccharomyces cerevisiae S288c]	0	auto - discordant peptide type	0	99	TAGIQIVADDLTVTNPAR	iTRAQ8plex@N-term		-2.01478	2156.18	2157.18	2158.19	2159.2	1	24	10.1.6.186.4	0	18.5	9995.35	18.5	1.15743	1.44256	5838.76	23.45	1709.83	23.69	0
1	132.33	132.33	86.96	81.69	80.32	gi|6321968	Eno2p [Saccharomyces cerevisiae S288c]	1	auto	0	99	TAGIQIVADDLTVTNPAR	iTRAQ8plex@N-term		0.0408707	2158.23	2159.24	2158.19	2159.2	1	11	11.1.6.168.6	1	16.7	6320.35	16.7	100		592.28	7.3	443.24	8.42	594.1
1	132.33	132.33	86.96	81.69	80.32	gi|6321968	Eno2p [Saccharomyces cerevisiae S288c]	0	auto - shared MS/MS	0	99	TAGIQIVADDLTVTNPAR	iTRAQ8plex@N-term		-0.00414438	2158.19	2159.19	2158.19	2159.2	1	31	10.1.6.182.1	0	18.1	373273	18.1	1.42574	0.8088	13300.6	35.43	4797.85	36.64	0
1	132.33	132.33	86.96	81.69	80.32	gi|6321968	Eno2p [Saccharomyces cerevisiae S288c]	0	auto - discordant peptide type	0	95.04	TAGIQIVADDLTVTNPAR	iTRAQ8plex@N-term		-8.09714	2150.09	2151.1	2158.19	2159.2	1	10	7.1.6.189.2	0	18.8	5820.8	18.8	1.3947	3.03195	596.96	5.8	210.65	6.05	0
1	132.33	132.33	86.96	81.69	80.32	gi|6321968	Eno2p [Saccharomyces cerevisiae S288c]	0	auto - discordant peptide type	0	47.05	TAGIQIVADDLTVTNPAR	iTRAQ8plex@N-term; Ile->Met@6; Val->Ala@7		-0.0168672	2148.1	2149.11	2148.12	2149.12	1	9	10.1.6.181.7	0	18	4715.74	18	0.01		681.02	13.49	0	74.49	0
1	132.33	132.33	86.96	81.69	80.32	gi|6321968	Eno2p [Saccharomyces cerevisiae S288c]	0	auto - discordant peptide type	0	39.51	TAGIQIVADDLTVTNPAR	iTRAQ8plex@N-term; Ala->Gly@17; Arg->Lys@18; iTRAQ8plex(K)@18		-0.014885	2420.36	2421.37	2420.37	2421.38	1	10	10.1.6.178.4	0	17.7	50980.8	17.7	100		0	2.24	221.09	11.98	0
1	132.33	132.33	86.96	81.69	80.32	gi|6321968	Eno2p [Saccharomyces cerevisiae S288c]	1	auto	0	24.19	TAGIQIVADDLTVTNPAR	iTRAQ8plex@N-term		-0.103016	2158.09	2159.09	2158.19	2159.2	1	6	10.1.6.137.7	1	13.6	3828.3	13.6	100		793.4	11.43	671.12	10.97	972.5
1	132.33	132.33	86.96	81.69	80.32	gi|6321968	Eno2p [Saccharomyces cerevisiae S288c]	0	auto - shared MS/MS	0	99	TFAEAMR	iTRAQ8plex@N-term		0.0113317	1128.6	1129.61	1128.59	1129.6	1	10	4.1.4.29.2	0	2.8	40855.8	2.8	1.8455	0.410463	57019.3	98.74	26624	99.08	0
1	132.33	132.33	86.96	81.69	80.32	gi|6321968	Eno2p [Saccharomyces cerevisiae S288c]	0	auto - discordant peptide type	0	33.97	TFAEAMR	iTRAQ8plex@N-term; Met->Leu@6		0.00904979	1110.64	1111.65	1110.63	1111.64	1	8	10.1.6.36.4	0	3.5	16254.4	3.5	0.657713	5.48468	1891.62	16.31	314.78	17.05	0
1	132.33	132.33	86.96	81.69	80.32	gi|6321968	Eno2p [Saccharomyces cerevisiae S288c]	0	auto - discordant peptide type	0	99	VNQIGTLSESIK	Carbamidomethyl@N-term; iTRAQ8plex(K)@12		-0.0130301	1648.92	1649.92	1648.93	1649.94	1	15	3.1.4.83.1	0	8.2	1433.3	8.2	1.16785	0.87861	4529.07	12.83	1338.24	11.13	0
1	132.33	132.33	86.96	81.69	80.32	gi|6321968	Eno2p [Saccharomyces cerevisiae S288c]	0	auto - discordant peptide type	0	99	VNQIGTLSESIK	iTRAQ8plex@N-term; Deamidated(N)@2; iTRAQ8plex(K)@12		-0.0123195	1897.09	1898.09	1897.1	1898.11	1	18	3.1.4.115.3	0	11.4	6112.74	11.4	1.19939	0.923511	11893.6	34.94	3609.2	31.6	0
1	132.33	132.33	86.96	81.69	80.32	gi|6321968	Eno2p [Saccharomyces cerevisiae S288c]	0	auto - discordant peptide type	0	99	VNQIGTLSESIK	iTRAQ8plex@N-term; Val->Leu@1; iTRAQ8plex(K)@12		0.00558575	1910.14	1911.14	1910.13	1911.14	1	20	3.1.4.130.4	0	12.9	3111.75	12.9	5.80846	0.72326	4043.33	23.96	5942.05	24.64	0
1	132.33	132.33	86.96	81.69	80.32	gi|6321968	Eno2p [Saccharomyces cerevisiae S288c]	0	auto - shared MS/MS	0	99	VNQIGTLSESIK	iTRAQ8plex@N-term; iTRAQ8plex(K)@12		-0.00224675	1896.11	1897.12	1896.11	1897.12	1	22	3.1.4.133.1	0	13.2	24236.3	13.2	0.637316	1.53067	57792.3	145.05	9318.84	140.71	0
1	132.33	132.33	86.96	81.69	80.32	gi|6321968	Eno2p [Saccharomyces cerevisiae S288c]	0	auto - discordant peptide type	0	99	VNQIGTLSESIK	iTRAQ8plex@N-term; iTRAQ8plex(K)@12		-1.00072	1895.11	1896.12	1896.11	1897.12	1	22	3.1.4.134.5	0	13.3	2938.58	13.3	0.768084	1.38826	26875.5	78.08	5222.78	70.9	0
1	132.33	132.33	86.96	81.69	80.32	gi|6321968	Eno2p [Saccharomyces cerevisiae S288c]	0	auto - discordant peptide type	0	99	VNQIGTLSESIK	iTRAQ8plex@N-term; Deamidated(N)@2; iTRAQ8plex(K)@12		0.0103843	1897.11	1898.12	1897.1	1898.11	1	22	3.1.4.140.2	0	13.9	6076.76	13.9	0.873413	1.29136	12168.3	31.26	2688.96	34.03	0
1	132.33	132.33	86.96	81.69	80.32	gi|6321968	Eno2p [Saccharomyces cerevisiae S288c]	0	auto - discordant peptide type	0	99	VNQIGTLSESIK	iTRAQ8plex@N-term; Ser->Asp@10; iTRAQ8plex(K)@12		0.0140381	1924.12	1925.13	1924.11	1925.12	1	11	3.1.4.145.13	0	14.4	2222.07	14.4	1.47774	0.770988	2456.95	6.14	918.61	6.7	0
1	132.33	132.33	86.96	81.69	80.32	gi|6321968	Eno2p [Saccharomyces cerevisiae S288c]	0	auto - discordant peptide type	0	99	VNQIGTLSESIK	iTRAQ8plex@N-term; Deamidated(N)@2; iTRAQ8plex(K)@12		-0.0221096	1897.08	1898.08	1897.1	1898.11	1	22	4.1.4.70.1	0	6.9	13306	6.9	0.817657	1.59587	56267.2	152.65	11640.3	183.06	0
1	132.33	132.33	86.96	81.69	80.32	gi|6321968	Eno2p [Saccharomyces cerevisiae S288c]	0	auto - discordant peptide type	0	99	VNQIGTLSESIK	iTRAQ8plex@N-term; Deamidated(N)@2; iTRAQ8plex(K)@12		-0.0118554	1897.09	1898.09	1897.1	1898.11	1	18	4.1.4.106.6	0	10.5	3115.11	10.5	0.605391	1.2052	9848.49	24.15	1508.49	17.8	0
1	132.33	132.33	86.96	81.69	80.32	gi|6321968	Eno2p [Saccharomyces cerevisiae S288c]	0	auto - discordant peptide type	0	99	VNQIGTLSESIK	iTRAQ8plex@N-term; iTRAQ8plex(K)@12		-1.00531	1895.11	1896.12	1896.11	1897.12	1	20	4.1.4.119.2	0	11.8	31259.4	11.8	0.698202	0.509436	333379	280.73	58892	295.89	0
1	132.33	132.33	86.96	81.69	80.32	gi|6321968	Eno2p [Saccharomyces cerevisiae S288c]	0	auto - shared MS/MS	0	99	VNQIGTLSESIK	iTRAQ8plex@N-term; iTRAQ8plex(K)@12		-0.00882382	1896.11	1897.11	1896.11	1897.12	1	22	4.1.4.120.1	0	11.9	155285	11.9	0.657977	0.467752	410637	334.9	68360.5	314.86	0
1	132.33	132.33	86.96	81.69	80.32	gi|6321968	Eno2p [Saccharomyces cerevisiae S288c]	0	auto - discordant peptide type	0	99	VNQIGTLSESIK	iTRAQ8plex@N-term; Carbamidomethyl(E)@9; iTRAQ8plex(K)@12		0.00716844	1953.14	1954.15	1953.14	1954.14	1	11	4.1.4.124.1	0	12.3	51130.1	12.3	0.318131	8.34492	42614.7	189.31	3430.06	285.83	0
1	132.33	132.33	86.96	81.69	80.32	gi|6321968	Eno2p [Saccharomyces cerevisiae S288c]	0	auto - discordant peptide type	0	99	VNQIGTLSESIK	iTRAQ8plex@N-term; Deamidated(N)@2; iTRAQ8plex(K)@12		-0.00453099	1897.09	1898.1	1897.1	1898.11	1	22	4.1.4.133.2	0	13.2	22117.1	13.2	0.841299	0.900936	107447	191.93	22870.7	201.96	0
1	132.33	132.33	86.96	81.69	80.32	gi|6321968	Eno2p [Saccharomyces cerevisiae S288c]	0	auto - discordant peptide type	0	99	VNQIGTLSESIK	iTRAQ8plex@N-term; Ser->Asp@10; iTRAQ8plex(K)@12		-0.0101713	1924.1	1925.11	1924.11	1925.12	1	22	4.1.4.136.7	0	13.5	7475.49	13.5	0.826687	0.942619	45241.9	88.86	9462.77	87.24	0
1	132.33	132.33	86.96	81.69	80.32	gi|6321968	Eno2p [Saccharomyces cerevisiae S288c]	0	auto - discordant peptide type	0	99	VNQIGTLSESIK	iTRAQ8plex@N-term; iTRAQ8plex(K)@12		3.88655	1900	1901.01	1896.11	1897.12	1	12	4.1.4.138.6	0	13.7	1892.21	13.7	0.985147	1.72992	8124.69	34.35	2025.09	33.97	0
1	132.33	132.33	86.96	81.69	80.32	gi|6321968	Eno2p [Saccharomyces cerevisiae S288c]	0	auto - discordant peptide type	0	99	VNQIGTLSESIK	iTRAQ8plex@N-term; Ser->Asp@8; iTRAQ8plex(K)@12		-0.00321311	1924.11	1925.11	1924.11	1925.12	1	22	4.1.4.149.3	0	14.8	12728.2	14.8	0.610449	1.42054	50919.2	136.15	7864.42	109.72	0
1	132.33	132.33	86.96	81.69	80.32	gi|6321968	Eno2p [Saccharomyces cerevisiae S288c]	0	auto - discordant peptide type	0	99	VNQIGTLSESIK	iTRAQ8plex@N-term; Deamidated(N)@2; iTRAQ8plex(K)@12		0.0269127	1897.12	1898.13	1897.1	1898.11	1	22	9.1.6.120.5	0	11.9	11191	11.9	0.770443	4.08606	1811.53	10.6	353.12	14.28	0
1	132.33	132.33	86.96	81.69	80.32	gi|6321968	Eno2p [Saccharomyces cerevisiae S288c]	0	auto - shared MS/MS	0	99	VNQIGTLSESIK	iTRAQ8plex@N-term; iTRAQ8plex(K)@12		-0.0268237	1896.09	1897.1	1896.11	1897.12	1	12	9.1.6.140.7	0	13.9	5839.24	13.9	0.01		374.76	5.17	0	42.23	0
1	132.33	132.33	86.96	81.69	80.32	gi|6321968	Eno2p [Saccharomyces cerevisiae S288c]	0	auto - discordant peptide type	0	99	VNQIGTLSESIK	Carbamidomethyl@N-term; Deamidated(N)@2; iTRAQ8plex(K)@12		-0.0456391	1649.87	1650.88	1649.91	1650.92	1	14	10.1.6.55.1	0	5.4	2845.73	5.4	0.729606	3.72858	2651.83	14.31	489.52	18.06	0
1	132.33	132.33	86.96	81.69	80.32	gi|6321968	Eno2p [Saccharomyces cerevisiae S288c]	0	auto - discordant peptide type	0	99	VNQIGTLSESIK	Carbamidomethyl@N-term; iTRAQ8plex(K)@12		-0.0275255	1648.9	1649.91	1648.93	1649.94	1	16	10.1.6.72.3	0	7.1	31419.1	7.1	0.996769	3.59983	2501.23	17.98	630.79	22.25	0
1	132.33	132.33	86.96	81.69	80.32	gi|6321968	Eno2p [Saccharomyces cerevisiae S288c]	0	auto - discordant peptide type	0	99	VNQIGTLSESIK	Carbamidomethyl@N-term; Deamidated(N)@2; iTRAQ8plex(K)@12		-0.045395	1649.87	1650.88	1649.91	1650.92	1	13	10.1.6.88.3	0	8.7	7183.97	8.7	0.906501	6.04329	874.59	8.35	200.59	11.97	0
1	132.33	132.33	86.96	81.69	80.32	gi|6321968	Eno2p [Saccharomyces cerevisiae S288c]	0	auto - discordant peptide type	0	99	VNQIGTLSESIK	Carbamidomethyl@N-term; Ammonia-loss(N)@2; iTRAQ8plex(K)@12		-0.0105217	1631.89	1632.9	1631.9	1632.91	1	11	10.1.6.125.8	0	12.4	20593.6	12.4	0.922505	4.58812	1236.32	10.74	288.56	13	0
1	132.33	132.33	86.96	81.69	80.32	gi|6321968	Eno2p [Saccharomyces cerevisiae S288c]	0	auto - discordant peptide type	0	99	VNQIGTLSESIK	iTRAQ8plex@N-term; Deamidated(N)@2; iTRAQ8plex(K)@12		-0.0256505	1897.07	1898.08	1897.1	1898.11	1	18	11.1.6.82.5	0	8.1	13943.8	8.1	0.01		553.86	3.42	0	68.19	0
1	132.33	132.33	86.96	81.69	80.32	gi|6321968	Eno2p [Saccharomyces cerevisiae S288c]	0	auto - discordant peptide type	0	99	VNQIGTLSESIK	iTRAQ8plex@N-term; iTRAQ8plex(K)@12		-4.00695	1892.11	1893.12	1896.11	1897.12	1	16	11.1.6.118.8	0	11.7	12192.5	11.7	0.629231	1.34155	11636.6	21.33	1852.56	24.62	0
1	132.33	132.33	86.96	81.69	80.32	gi|6321968	Eno2p [Saccharomyces cerevisiae S288c]	0	auto - discordant peptide type	0	99	VNQIGTLSESIK	iTRAQ8plex@N-term; iTRAQ8plex(K)@12		5.91465	1902.03	1903.04	1896.11	1897.12	1	20	11.1.6.118.9	0	11.7	10121.7	11.7	0.805195	1.01539	14290.5	23.52	2911.28	29.17	0
1	132.33	132.33	86.96	81.69	80.32	gi|6321968	Eno2p [Saccharomyces cerevisiae S288c]	0	auto - discordant peptide type	0	99	VNQIGTLSESIK	iTRAQ8plex@N-term; iTRAQ8plex(K)@12		-0.991921	1895.12	1896.13	1896.11	1897.12	1	21	11.1.6.119.1	0	11.8	65939.2	11.8	0.682641	0.428548	98229.3	75.72	16965.6	71.52	0
1	132.33	132.33	86.96	81.69	80.32	gi|6321968	Eno2p [Saccharomyces cerevisiae S288c]	0	auto - shared MS/MS	0	99	VNQIGTLSESIK	iTRAQ8plex@N-term; iTRAQ8plex(K)@12		0.0285121	1896.14	1897.15	1896.11	1897.12	1	22	11.1.6.120.1	0	11.9	374225	11.9	0.728836	0.416476	89203.2	65.02	16449.3	67.45	0
1	132.33	132.33	86.96	81.69	80.32	gi|6321968	Eno2p [Saccharomyces cerevisiae S288c]	0	auto - discordant peptide type	0	99	VNQIGTLSESIK	iTRAQ8plex@N-term; iTRAQ8plex(K)@12		-1.9844	1894.13	1895.14	1896.11	1897.12	1	15	11.1.6.122.5	0	12.1	9021.29	12.1	0.687202	0.611943	42137.4	40.38	7326.36	44.28	0
1	132.33	132.33	86.96	81.69	80.32	gi|6321968	Eno2p [Saccharomyces cerevisiae S288c]	0	auto - discordant peptide type	0	99	VNQIGTLSESIK	iTRAQ8plex@N-term; Deamidated(N)@2; iTRAQ8plex(K)@12		-0.0290686	1897.07	1898.08	1897.1	1898.11	1	22	11.1.6.131.3	0	13	15093.2	13	0.783996	2.39962	3592.49	15.8	712.6	16.81	0
1	132.33	132.33	86.96	81.69	80.32	gi|6321968	Eno2p [Saccharomyces cerevisiae S288c]	0	auto - discordant peptide type	0	99	VNQIGTLSESIK	iTRAQ8plex@N-term; Ser->Asp@8; iTRAQ8plex(K)@12		0.0516301	1924.16	1925.17	1924.11	1925.12	1	22	11.1.6.148.3	0	14.7	26177.4	14.7	0.616652	1.56575	7306.3	19.76	1139.92	17.58	0
1	132.33	132.33	86.96	81.69	80.32	gi|6321968	Eno2p [Saccharomyces cerevisiae S288c]	0	auto - discordant peptide type	0	99	VNQIGTLSESIK	iTRAQ8plex@N-term; Deamidated(N)@2; iTRAQ8plex(K)@12		-0.0850054	1897.01	1898.02	1897.1	1898.11	1	22	10.1.6.108.3	0	10.7	15971.2	10.7	1.251	1.44898	3855.38	15.58	1220.28	16.98	0
1	132.33	132.33	86.96	81.69	80.32	gi|6321968	Eno2p [Saccharomyces cerevisiae S288c]	0	auto - shared MS/MS	0	99	VNQIGTLSESIK	iTRAQ8plex@N-term; iTRAQ8plex(K)@12		-0.0551679	1896.06	1897.07	1896.11	1897.12	1	18	10.1.6.130.10	0	12.9	12968.9	12.9	0.01		804.21	6.42	0	83.83	0
1	132.33	132.33	86.96	81.69	80.32	gi|6321968	Eno2p [Saccharomyces cerevisiae S288c]	0	auto - shared MS/MS	0	99	VNQIGTLSESIK	iTRAQ8plex@N-term; iTRAQ8plex(K)@12		-0.0222519	1896.09	1897.1	1896.11	1897.12	1	13	4.1.4.75.2	0	7.4	2151.26	7.4	0.939101	1.3832	32407.5	100.98	7700.07	103.77	0
1	132.33	132.33	86.96	81.69	80.32	gi|6321968	Eno2p [Saccharomyces cerevisiae S288c]	0	auto - shared MS/MS	0	99	VNQIGTLSESIK	iTRAQ8plex@N-term; iTRAQ8plex(K)@12		-0.00926179	1896.1	1897.11	1896.11	1897.12	1	13	5.1.4.136.15	0	13.5	1150.58	13.5	0.01		605.55	5.94	0	73.35	0
1	132.33	132.33	86.96	81.69	80.32	gi|6321968	Eno2p [Saccharomyces cerevisiae S288c]	0	auto - shared MS/MS	0	99	VNQIGTLSESIK	iTRAQ8plex@N-term; iTRAQ8plex(K)@12		-0.0406851	1896.07	1897.08	1896.11	1897.12	1	11	4.1.4.84.2	0	8.3	306.025	8.3	1.11386	1.12408	14532.7	37.17	4095.57	44.83	0
1	132.33	132.33	86.96	81.69	80.32	gi|6321968	Eno2p [Saccharomyces cerevisiae S288c]	0	auto - discordant peptide type	0	91.64	VNQIGTLSESIK	iTRAQ8plex@N-term; Deamidated(N)@2; Carbamidomethyl(E)@9; iTRAQ8plex(K)@12		-0.0716317	1954.05	1955.06	1954.12	1955.13	1	10	10.1.6.110.2	0	10.9	16932.1	10.9	0.01		398.07	10.35	0	112.37	0
1	132.33	132.33	86.96	81.69	80.32	gi|6321968	Eno2p [Saccharomyces cerevisiae S288c]	0	auto - discordant peptide type	0	55.06	VNQIGTLSESIK	No iTRAQ8plex@N-term; Deamidated(N)@2; iTRAQ8plex(K)@12		-0.0416048	1592.85	1593.86	1592.89	1593.9	1	9	10.1.6.89.5	0	8.8	6716.96	8.8	0.974445	5.19023	722.59	6.18	178.15	9.12	0
1	132.33	132.33	86.96	81.69	80.32	gi|6321968	Eno2p [Saccharomyces cerevisiae S288c]	0	auto - discordant peptide type	0	99	VNQIGTLSESIKA	iTRAQ8plex@N-term; Lys->Asn@12	cleaved A-A@C-term; missed K-A@12	-0.0226328	1648.87	1649.88	1648.89	1649.9	1	20	10.1.6.116.2	0	11.5	9258.79	11.5	0.672186	2.35264	3934.75	15.88	669.18	15.51	0
1	132.33	132.33	86.96	81.69	80.32	gi|6321968	Eno2p [Saccharomyces cerevisiae S288c]	0	auto - discordant peptide type	0	17.62	VPLYQHLADLSK	iTRAQ8plex@N-term; iTRAQ8plex(K)@12	cleaved N-V@N-term	0.0227589	1991.19	1992.2	1991.17	1992.17	1	8	3.1.4.175.10	0	17.4	1182.35	17.4	4.37646	1.48895	581.25	7.01	643.61	5.62	0
1	132.33	132.33	86.96	81.69	80.32	gi|6321968	Eno2p [Saccharomyces cerevisiae S288c]	0	auto - discordant peptide type	0	77.89	VYAGENFHHGDKL	iTRAQ8plex@N-term; Phosphoadenosine(Y)@2; iTRAQ8plex(K)@12	cleaved A-V@N-term; missed K-L@12	0.0743458	2423.24	2424.24	2423.16	2424.17	1	12	1.1.4.140.3	0	13.9	2925.01	13.9	1.30429	1.05951	3443.44	10.09	1136.33	11.57	0
1	132.33	132.33	86.96	81.69	80.32	gi|6321968	Eno2p [Saccharomyces cerevisiae S288c]	0	auto - discordant peptide type	0	99	WEAWSHFFK	iTRAQ8plex@N-term; iTRAQ8plex(K)@9	cleaved D-W@N-term	0.00850977	1844.99	1846	1844.98	1845.99	1	12	1.1.4.228.2	0	22.7	445.77	22.7	1.94034	3.18119	570.82	6.36	280.23	8.35	0
1	132.33	132.33	86.96	81.69	80.32	gi|6321968	Eno2p [Saccharomyces cerevisiae S288c]	1	auto	0	99	WLTGVELADMYHSLMK	iTRAQ8plex@N-term; iTRAQ8plex(K)@16		0.0124519	2501.34	2502.35	2501.33	2502.33	1	13	1.1.4.238.2	1	23.7	2516.31	23.7	1.13615	5.67192	687.94	6.06	187.56	6.15	295.9
1	132.33	132.33	86.96	81.69	80.32	gi|6321968	Eno2p [Saccharomyces cerevisiae S288c]	0	auto - discordant peptide type	0	99	WLTGVELADMYHSLMK	iTRAQ8plex@N-term; iTRAQ8plex(Y)@11; iTRAQ8plex(K)@16		0.0253142	2805.56	2806.57	2805.53	2806.54	1	16	1.1.4.259.1	0	25.8	2576.55	25.8	0.339244	5.14269	1082	9.22	92.87	4.71	0
1	132.33	132.33	86.96	81.69	80.32	gi|6321968	Eno2p [Saccharomyces cerevisiae S288c]	0	auto - discordant peptide type	0	99	WLTGVELADMYHSLMK	iTRAQ8plex@N-term; Dethiomethyl(M)@10; iTRAQ8plex(K)@16		0.0322777	2453.36	2454.36	2453.32	2454.33	1	17	2.1.4.227.1	0	22.6	1162.1	22.6	0.767465	1.66186	1857.75	5.47	360.73	5.9	0
1	132.33	132.33	86.96	81.69	80.32	gi|6321968	Eno2p [Saccharomyces cerevisiae S288c]	1	auto	0	99	WLTGVELADMYHSLMK	iTRAQ8plex@N-term; iTRAQ8plex(K)@16		0.0165526	2501.34	2502.35	2501.33	2502.33	1	15	2.1.4.227.2	1	22.6	948.679	22.6	1.8369	7.69031	611.34	5.26	201.69	7.55	389.3
1	132.33	132.33	86.96	81.69	80.32	gi|6321968	Eno2p [Saccharomyces cerevisiae S288c]	0	auto - discordant peptide type	0	99	WLTGVELADMYHSLMK	iTRAQ8plex@N-term; Oxidation(M)@10; iTRAQ8plex(Y)@11; iTRAQ8plex(K)@16		-0.0139796	2821.51	2822.52	2821.53	2822.53	1	15	2.1.4.230.1	0	22.9	4985.63	22.9	1.76299	1.54483	4002.69	21.26	1785.41	25.9	0
1	132.33	132.33	86.96	81.69	80.32	gi|6321968	Eno2p [Saccharomyces cerevisiae S288c]	0	auto - discordant peptide type	0	99	WLTGVELADMYHSLMK	iTRAQ8plex@N-term; iTRAQ8plex(Y)@11; Oxidation(M)@15; iTRAQ8plex(K)@16		-0.0352191	2821.49	2822.5	2821.53	2822.53	1	18	2.1.4.240.1	0	23.9	5179.85	23.9	2.77204	1.02207	3845.89	19.19	2697.32	24.06	0
1	132.33	132.33	86.96	81.69	80.32	gi|6321968	Eno2p [Saccharomyces cerevisiae S288c]	0	auto - discordant peptide type	0	99	WLTGVELADMYHSLMK	iTRAQ8plex@N-term; Dethiomethyl(M)@15; iTRAQ8plex(K)@16		-0.0194784	2453.3	2454.31	2453.32	2454.33	1	19	2.1.4.240.2	0	23.9	2553.14	23.9	0.954229	1.26778	3796.73	11.06	916.64	11.31	0
1	132.33	132.33	86.96	81.69	80.32	gi|6321968	Eno2p [Saccharomyces cerevisiae S288c]	1	auto	0	99	WLTGVELADMYHSLMK	iTRAQ8plex@N-term; iTRAQ8plex(K)@16		-0.0259264	2501.3	2502.31	2501.33	2502.33	1	17	2.1.4.240.3	1	23.9	2182.2	23.9	0.45519	7.20461	1400.94	7.29	277.75	4.54	844.5
1	132.33	132.33	86.96	81.69	80.32	gi|6321968	Eno2p [Saccharomyces cerevisiae S288c]	0	auto - discordant peptide type	0	99	WLTGVELADMYHSLMK	iTRAQ8plex@N-term; iTRAQ8plex(Y)@11; iTRAQ8plex(K)@16		-0.0287663	2805.5	2806.51	2805.53	2806.54	1	24	2.1.4.265.1	0	26.4	12557.8	26.4	1.62484	1.16957	13230.6	58.34	5439.1	58.92	0
1	132.33	132.33	86.96	81.69	80.32	gi|6321968	Eno2p [Saccharomyces cerevisiae S288c]	1	auto	0	99	WLTGVELADMYHSLMK	iTRAQ8plex@N-term; iTRAQ8plex(K)@16		-0.0203114	2501.31	2502.31	2501.33	2502.33	1	18	2.1.4.284.1	1	28.3	1067.15	28.3	2.82152	3.4504	807.38	5.96	369.53	7.74	448.8
1	132.33	132.33	86.96	81.69	80.32	gi|6321968	Eno2p [Saccharomyces cerevisiae S288c]	1	auto	0	99	WLTGVELADMYHSLMK	iTRAQ8plex@N-term; iTRAQ8plex(K)@16		-0.0164093	2501.31	2502.32	2501.33	2502.33	1	23	3.1.4.285.1	1	28.4	726.258	28.4	0.01		983.33	5.97	0	97.03	216.4
1	132.33	132.33	86.96	81.69	80.32	gi|6321968	Eno2p [Saccharomyces cerevisiae S288c]	0	auto - discordant peptide type	0	99	WLTGVELADMYHSLMK	iTRAQ8plex@N-term; iTRAQ8plex(Y)@11; iTRAQ8plex(K)@16		-0.0141326	2805.52	2806.53	2805.53	2806.54	1	16	5.1.4.234.1	0	23.3	1901.64	23.3	6.2276	0.928838	985.18	7.34	1552.29	8.61	0
1	132.33	132.33	86.96	81.69	80.32	gi|6321968	Eno2p [Saccharomyces cerevisiae S288c]	0	auto - discordant peptide type	0	99	WLTGVELADMYHSLMK	iTRAQ8plex@N-term; iTRAQ8plex(Y)@11; Dethiomethyl(M)@15; iTRAQ8plex(K)@16		-0.000168926	2757.53	2758.54	2757.53	2758.54	1	13	5.1.4.234.3	0	23.3	1195.66	23.3	1.92185	1.63685	1185.45	5.2	576.42	9.09	0
1	132.33	132.33	86.96	81.69	80.32	gi|6321968	Eno2p [Saccharomyces cerevisiae S288c]	0	auto - discordant peptide type	0	99	WLTGVELADMYHSLMK	iTRAQ8plex@N-term; iTRAQ8plex(K)@16		-0.304443	2501.02	2502.03	2501.33	2502.33	1	29	8.1.6.282.1	0	28.1	78068.5	28.1	0.906191	1.70346	5919.71	19.58	1357.24	22.68	0
1	132.33	132.33	86.96	81.69	80.32	gi|6321968	Eno2p [Saccharomyces cerevisiae S288c]	0	auto - discordant peptide type	0	99	WLTGVELADMYHSLMK	iTRAQ8plex@N-term; Oxidation(M)@10; iTRAQ8plex(K)@16		0.14394	2517.47	2518.47	2517.32	2518.33	1	12	11.1.6.240.5	0	23.9	4954.22	23.9	0.721172	11.8868	162.06	3.07	29.57	3.47	0
1	132.33	132.33	86.96	81.69	80.32	gi|6321968	Eno2p [Saccharomyces cerevisiae S288c]	0	auto - discordant peptide type	0	99	WLTGVELADMYHSLMK	iTRAQ8plex@N-term; iTRAQ8plex(Y)@11; iTRAQ8plex(K)@16		0.0175497	2805.55	2806.56	2805.53	2806.54	1	12	11.1.6.264.1	0	26.3	1891.08	26.3	1.49811	4.08251	302.03	3.33	114.48	4.5	0
1	132.33	132.33	86.96	81.69	80.32	gi|6321968	Eno2p [Saccharomyces cerevisiae S288c]	0	auto - discordant peptide type	0	99	WLTGVELADMYHSLMK	iTRAQ8plex@N-term; Oxidation(M)@10; iTRAQ8plex(Y)@11; iTRAQ8plex(K)@16		0.0126248	2821.54	2822.55	2821.53	2822.53	1	16	12.1.13.224.1	0	22.3	14041	22.3	1.07421	4.41947	1343.75	19.13	365.21	15.28	0
1	132.33	132.33	86.96	81.69	80.32	gi|6321968	Eno2p [Saccharomyces cerevisiae S288c]	0	auto - discordant peptide type	0	99	WLTGVELADMYHSLMK	iTRAQ8plex@N-term; iTRAQ8plex(Y)@11; Oxidation(M)@15; iTRAQ8plex(K)@16		0.0260527	2821.55	2822.56	2821.53	2822.53	1	18	12.1.13.234.3	0	23.3	14076.1	23.3	1.95572	6.82615	655.76	17	324.48	20.49	0
1	132.33	132.33	86.96	81.69	80.32	gi|6321968	Eno2p [Saccharomyces cerevisiae S288c]	0	auto - discordant peptide type	0	99	WLTGVELADMYHSLMK	iTRAQ8plex@N-term; Dethiomethyl(M)@15; iTRAQ8plex(K)@16		0.0231432	2453.35	2454.35	2453.32	2454.33	1	26	12.1.13.234.4	0	23.3	10569.8	23.3	0.610802	5.17174	998.78	6.95	154.35	7.91	0
1	132.33	132.33	86.96	81.69	80.32	gi|6321968	Eno2p [Saccharomyces cerevisiae S288c]	1	auto	0	99	WLTGVELADMYHSLMK	iTRAQ8plex@N-term; iTRAQ8plex(K)@16		0.0316242	2501.36	2502.37	2501.33	2502.33	1	12	12.1.13.234.9	1	23.3	3611.21	23.3	0.01		206.64	4.87	0	15.29	45.6
1	132.33	132.33	86.96	81.69	80.32	gi|6321968	Eno2p [Saccharomyces cerevisiae S288c]	0	auto - discordant peptide type	0	99	WLTGVELADMYHSLMK	iTRAQ8plex@N-term; iTRAQ8plex(Y)@11; Carbamyl(M)@15; iTRAQ8plex(K)@16		0.12242	2848.66	2849.67	2848.54	2849.55	1	12	12.1.13.240.4	0	23.9	3526.41	23.9	2.75998	2.46725	363.01	5.04	253.49	5.17	0
1	132.33	132.33	86.96	81.69	80.32	gi|6321968	Eno2p [Saccharomyces cerevisiae S288c]	0	auto - discordant peptide type	0	99	WLTGVELADMYHSLMK	iTRAQ8plex@N-term; Oxidation(M)@15; iTRAQ8plex(K)@16		-0.00629788	2517.32	2518.32	2517.32	2518.33	1	11	12.1.13.251.4	0	25	7989.34	25	1.6487	3.88859	309.06	4.55	128.92	4.64	0
1	132.33	132.33	86.96	81.69	80.32	gi|6321968	Eno2p [Saccharomyces cerevisiae S288c]	0	auto - discordant peptide type	0	99	WLTGVELADMYHSLMK	iTRAQ8plex@N-term; Carbamyl(M)@15; iTRAQ8plex(K)@16		0.00683149	2544.34	2545.35	2544.33	2545.34	1	14	12.1.13.256.1	0	25.5	2825.68	25.5	0.01		376.68	4.28	0	44.09	0
1	132.33	132.33	86.96	81.69	80.32	gi|6321968	Eno2p [Saccharomyces cerevisiae S288c]	0	auto - discordant peptide type	0	99	WLTGVELADMYHSLMK	iTRAQ8plex@N-term; iTRAQ8plex(Y)@11; iTRAQ8plex(K)@16		0.0654487	2805.6	2806.61	2805.53	2806.54	1	27	12.1.13.261.1	0	26	15319.1	26	2.2866	0.927009	2889.21	12.18	1671.5	13.8	0
1	132.33	132.33	86.96	81.69	80.32	gi|6321968	Eno2p [Saccharomyces cerevisiae S288c]	1	auto	0	99	WLTGVELADMYHSLMK	iTRAQ8plex@N-term; iTRAQ8plex(K)@16		0.0250323	2501.35	2502.36	2501.33	2502.33	1	28	12.1.13.280.1	1	27.9	39142.4	27.9	1.0934	4.74075	2220.29	12.04	592.12	16.52	935.3
1	132.33	132.33	86.96	81.69	80.32	gi|6321968	Eno2p [Saccharomyces cerevisiae S288c]	0	auto - discordant peptide type	0	99	WLTGVELADMYHSLMK	iTRAQ8plex@N-term; Dethiomethyl(M)@15; iTRAQ8plex(K)@16		-0.0903787	2453.23	2454.24	2453.32	2454.33	1	17	13.1.6.198.1	0	19.7	9869.07	19.7	1.22367	3.29933	469.25	4.67	145.28	4.57	0
1	132.33	132.33	86.96	81.69	80.32	gi|6321968	Eno2p [Saccharomyces cerevisiae S288c]	0	auto - discordant peptide type	0	99	WLTGVELADMYHSLMK	iTRAQ8plex@N-term; Dethiomethyl(M)@10; Dethiomethyl(M)@15; iTRAQ8plex(K)@16		-0.085543	2405.23	2406.24	2405.32	2406.33	1	16	13.1.6.198.2	0	19.7	4838.81	19.7	1.04585	5.20792	586.75	4.44	155.26	8	0
1	132.33	132.33	86.96	81.69	80.32	gi|6321968	Eno2p [Saccharomyces cerevisiae S288c]	0	auto - discordant peptide type	0	99	WLTGVELADMYHSLMK	iTRAQ8plex@N-term; Dethiomethyl(M)@10; iTRAQ8plex(Y)@11; Oxidation(M)@15; iTRAQ8plex(K)@16		-0.109745	2773.41	2774.42	2773.52	2774.53	1	13	13.1.6.200.1	0	19.9	15432.9	19.9	0.939693	3.2721	1271.33	11.57	302.26	9.5	0
1	132.33	132.33	86.96	81.69	80.32	gi|6321968	Eno2p [Saccharomyces cerevisiae S288c]	0	auto - discordant peptide type	0	99	WLTGVELADMYHSLMK	iTRAQ8plex@N-term; iTRAQ8plex(Y)@11; Dethiomethyl(M)@15; iTRAQ8plex(K)@16		-0.171227	2757.36	2758.36	2757.53	2758.54	1	23	13.1.6.229.1	0	22.8	9829.19	22.8	1.8649	1.29395	1095.4	6.13	516.85	6.03	0
1	132.33	132.33	86.96	81.69	80.32	gi|6321968	Eno2p [Saccharomyces cerevisiae S288c]	0	auto - discordant peptide type	0	99	WLTGVELADMYHSLMK	iTRAQ8plex@N-term; iTRAQ8plex(Y)@11; iTRAQ8plex(K)@16		-0.177771	2805.35	2806.36	2805.53	2806.54	1	16	13.1.6.229.2	0	22.8	8091.83	22.8	3.03271	1.83168	436.92	5.04	335.25	4.77	0
1	132.33	132.33	86.96	81.69	80.32	gi|6321968	Eno2p [Saccharomyces cerevisiae S288c]	0	auto - discordant peptide type	0	99	WLTGVELADMYHSLMK	iTRAQ8plex@N-term; Dethiomethyl(M)@15; iTRAQ8plex(K)@16		-0.0049295	2453.32	2454.33	2453.32	2454.33	1	13	13.1.6.242.1	0	24.1	3521.02	24.1	100		0	0.74	72.87	4.65	0
1	132.33	132.33	86.96	81.69	80.32	gi|6321968	Eno2p [Saccharomyces cerevisiae S288c]	0	auto - shared MS/MS	0	99	WLTGVELADMYHSLMK	iTRAQ8plex@N-term; iTRAQ8plex(K)@16		0.0288099	2501.36	2502.36	2501.33	2502.33	1	12	1.1.4.225.1	0	22.4	1045.73	22.4	0.914506	2.4296	1085.84	5.5	251.24	5.97	0
1	132.33	132.33	86.96	81.69	80.32	gi|6321968	Eno2p [Saccharomyces cerevisiae S288c]	0	auto - discordant peptide type	0	99	WLTGVELADMYHSLMK	iTRAQ8plex@N-term; iTRAQ8plex(Y)@11; Dethiomethyl(M)@15; iTRAQ8plex(K)@16		0.0317349	2757.56	2758.57	2757.53	2758.54	1	13	6.1.4.238.1	0	23.7	2412.05	23.7	1.73896	0.832094	2586.25	8.7	1137.88	8.66	0
1	132.33	132.33	86.96	81.69	80.32	gi|6321968	Eno2p [Saccharomyces cerevisiae S288c]	0	auto - discordant peptide type	0	99	WLTGVELADMYHSLMK	iTRAQ8plex@N-term; Oxidation(M)@15; iTRAQ8plex(K)@16		-0.344524	2516.98	2517.99	2517.32	2518.33	1	12	8.1.6.253.3	0	25.2	10203.6	25.2	0.01		405.38	6.19	0	42.03	0
1	132.33	132.33	86.96	81.69	80.32	gi|6321968	Eno2p [Saccharomyces cerevisiae S288c]	0	auto - discordant peptide type	0	99	WLTGVELADMYHSLMK	iTRAQ8plex@N-term; Carbamyl(M)@15; iTRAQ8plex(K)@16		-0.293655	2544.04	2545.05	2544.33	2545.34	1	25	8.1.6.257.3	0	25.6	9342.05	25.6	1.51452	3.06163	570.27	6.02	218.52	6.28	0
1	132.33	132.33	86.96	81.69	80.32	gi|6321968	Eno2p [Saccharomyces cerevisiae S288c]	0	auto - discordant peptide type	0	99	WLTGVELADMYHSLMK	iTRAQ8plex@N-term; iTRAQ8plex(Y)@11; iTRAQ8plex(K)@16		-0.295935	2805.24	2806.24	2805.53	2806.54	1	22	8.1.6.263.1	0	26.2	7193.95	26.2	2.89792	2.13168	742.43	6.59	544.35	10.55	0
1	132.33	132.33	86.96	81.69	80.32	gi|6321968	Eno2p [Saccharomyces cerevisiae S288c]	0	auto - discordant peptide type	0	99	WLTGVELADMYHSLMK	iTRAQ8plex@N-term; Carbamidomethyl(H)@12; iTRAQ8plex(K)@16		-0.336893	2558.01	2559.02	2558.35	2559.36	1	27	8.1.6.275.1	0	27.4	13081.6	27.4	1.07691	2.27298	730.4	4.68	199.01	4.34	0
1	132.33	132.33	86.96	81.69	80.32	gi|6321968	Eno2p [Saccharomyces cerevisiae S288c]	0	auto - discordant peptide type	0	99	WLTGVELADMYHSLMK	iTRAQ8plex@N-term; Oxidation(M)@10; iTRAQ8plex(K)@16		-0.323039	2517	2518.01	2517.32	2518.33	1	9	8.1.6.282.3	0	28.1	2919.74	28.1	0.470369	8.86503	328.55	4.2	39.1	3.43	0
1	132.33	132.33	86.96	81.69	80.32	gi|6321968	Eno2p [Saccharomyces cerevisiae S288c]	0	auto - discordant peptide type	0	99	WLTGVELADMYHSLMK	iTRAQ8plex@N-term; iTRAQ8plex(Y)@11; Dethiomethyl(M)@15; iTRAQ8plex(K)@16		-0.0119202	2757.52	2758.53	2757.53	2758.54	1	22	7.1.6.236.2	0	23.5	7062.81	23.5	2.0679	1.44936	762.37	5.02	398.87	5.15	0
1	132.33	132.33	86.96	81.69	80.32	gi|6321968	Eno2p [Saccharomyces cerevisiae S288c]	0	auto - discordant peptide type	0	99	WLTGVELADMYHSLMK	iTRAQ8plex@N-term; Oxidation(M)@10; Dethiomethyl(M)@15; iTRAQ8plex(K)@16		0.0260815	2469.34	2470.35	2469.32	2470.33	1	16	1.1.4.203.1	0	20.2	5406.74	20.2	0.709515	1.56875	3051.63	11.09	547.81	8.36	0
1	132.33	132.33	86.96	81.69	80.32	gi|6321968	Eno2p [Saccharomyces cerevisiae S288c]	0	auto - discordant peptide type	0	99	WLTGVELADMYHSLMK	iTRAQ8plex@N-term; Oxidation(M)@10; iTRAQ8plex(K)@16		0.0286231	2517.35	2518.36	2517.32	2518.33	1	11	1.1.4.203.2	0	20.2	4107.05	20.2	1.7882	1.1009	1594.63	7.78	721.46	7.12	0
1	132.33	132.33	86.96	81.69	80.32	gi|6321968	Eno2p [Saccharomyces cerevisiae S288c]	0	auto - discordant peptide type	0	99	WLTGVELADMYHSLMK	iTRAQ8plex@N-term; Dethiomethyl(M)@10; iTRAQ8plex(K)@16		0.0270012	2453.35	2454.36	2453.32	2454.33	1	14	1.1.4.225.2	0	22.4	887.139	22.4	1.66169	1.5088	1350.64	6.91	567.84	8.06	0
1	132.33	132.33	86.96	81.69	80.32	gi|6321968	Eno2p [Saccharomyces cerevisiae S288c]	0	auto - discordant peptide type	0	99	WLTGVELADMYHSLMK	iTRAQ8plex@N-term; iTRAQ8plex(Y)@11; iTRAQ8plex(K)@16		0.024021	2805.56	2806.56	2805.53	2806.54	1	11	6.1.4.238.2	0	23.7	2305.52	23.7	2.1317	1.17637	1268.07	5.54	683.92	7.47	0
1	132.33	132.33	86.96	81.69	80.32	gi|6321968	Eno2p [Saccharomyces cerevisiae S288c]	0	auto - discordant peptide type	0	99	WLTGVELADMYHSLMK	iTRAQ8plex@N-term; Oxidation(M)@10; iTRAQ8plex(Y)@11; iTRAQ8plex(K)@16		0.0334308	2821.56	2822.57	2821.53	2822.53	1	14	1.1.4.227.1	0	22.6	5689.98	22.6	2.61845	0.9615	1440.56	7.44	954.36	7.74	0
1	132.33	132.33	86.96	81.69	80.32	gi|6321968	Eno2p [Saccharomyces cerevisiae S288c]	1	auto	0	99	WLTGVELADMYHSLMK	iTRAQ8plex@N-term; iTRAQ8plex(K)@16		-0.111572	2501.22	2502.22	2501.33	2502.33	1	6	13.1.6.198.3	1	19.7	2669.09	19.7	1.75989	14.3031	186.89	3.31	59.28	3.69	124.5
1	132.33	132.33	86.96	81.69	80.32	gi|6321968	Eno2p [Saccharomyces cerevisiae S288c]	0	auto - discordant peptide type	0	99	WLTGVELADMYHSLMK	iTRAQ8plex@N-term; iTRAQ8plex(Y)@11; Oxidation(M)@15; iTRAQ8plex(K)@16		0.0134106	2821.54	2822.55	2821.53	2822.53	1	12	1.1.4.238.1	0	23.7	4595.6	23.7	3.84153	1.70277	764.51	10.29	743.06	7.75	0
1	132.33	132.33	86.96	81.69	80.32	gi|6321968	Eno2p [Saccharomyces cerevisiae S288c]	0	auto - discordant peptide type	0	96.7	WLTGVELADMYHSLMK	iTRAQ8plex@N-term; Glu->Gln@6; iTRAQ8plex(Y)@11; iTRAQ8plex(K)@16		-0.188384	2804.36	2805.37	2804.55	2805.56	1	10	13.1.6.230.2	0	22.9	2203.9	22.9	2.09412	3.35186	242.87	3.78	128.68	3.82	0
1	132.33	132.33	86.96	81.69	80.32	gi|6321968	Eno2p [Saccharomyces cerevisiae S288c]	0	auto - discordant peptide type	0	95.04	WLTGVELADMYHSLMK	iTRAQ8plex@N-term; iTRAQ8plex(Y)@11; iTRAQ8plex(K)@16		0.0379006	2805.57	2806.58	2805.53	2806.54	1	11	7.1.6.270.1	0	26.9	3291.4	26.9	3.407	5.36092	103.19	4.3	88.95	3	0
1	132.33	132.33	86.96	81.69	80.32	gi|6321968	Eno2p [Saccharomyces cerevisiae S288c]	0	auto - discordant peptide type	0	94.14	WLTGVELADMYHSLMK	iTRAQ8plex@N-term; Oxidation(M)@10; iTRAQ8plex(K)@16		0.026714	2517.35	2518.36	2517.32	2518.33	1	9	2.1.4.204.2	0	20.3	1555.15	20.3	2.80431	0.632338	1730.12	7.72	1227.55	5.5	0
1	132.33	132.33	86.96	81.69	80.32	gi|6321968	Eno2p [Saccharomyces cerevisiae S288c]	0	auto - discordant peptide type	0	93.22	WLTGVELADMYHSLMK	iTRAQ8plex@N-term; iTRAQ8plex(Y)@11; Dethiomethyl(M)@15; iTRAQ8plex(K)@16		0.0709324	2757.6	2758.61	2757.53	2758.54	1	8	9.1.6.239.1	0	23.8	2552.96	23.8			0	0	0	2.6	0
1	132.33	132.33	86.96	81.69	80.32	gi|6321968	Eno2p [Saccharomyces cerevisiae S288c]	0	auto - discordant peptide type	0	92.66	WLTGVELADMYHSLMK	iTRAQ8plex@N-term; Oxidation(M)@10; iTRAQ8plex(Y)@11; iTRAQ8plex(K)@16		-0.0921194	2821.44	2822.44	2821.53	2822.53	1	9	13.1.6.200.2	0	19.9	6656.17	19.9	1.2184	3.51787	474.62	5.21	146.31	4.89	0
1	132.33	132.33	86.96	81.69	80.32	gi|6321968	Eno2p [Saccharomyces cerevisiae S288c]	0	auto - discordant peptide type	0	83.83	WLTGVELADMYHSLMK	iTRAQ8plex@N-term; iTRAQ8plex(Y)@11; iTRAQ8plex(K)@16		0.0718996	2805.6	2806.61	2805.53	2806.54	1	7	9.1.6.239.2	0	23.8	1663.16	23.8			0	0	0	0	0
1	132.33	132.33	86.96	81.69	80.32	gi|6321968	Eno2p [Saccharomyces cerevisiae S288c]	0	auto - discordant peptide type	0	70.78	WLTGVELADMYHSLMK	iTRAQ8plex@N-term; Glu->Gln@6; Oxidation(M)@10; iTRAQ8plex(Y)@11; iTRAQ8plex(K)@16		0.0105734	2820.55	2821.56	2820.54	2821.55	1	10	1.1.4.228.1	0	22.7	1486.93	22.7	3.2836	0.810873	1419.52	8.67	1179.31	6.29	0
1	132.33	132.33	86.96	81.69	80.32	gi|6321968	Eno2p [Saccharomyces cerevisiae S288c]	0	auto - discordant peptide type	0	70.16	WLTGVELADMYHSLMK	iTRAQ8plex@N-term; iTRAQ8plex(Y)@11; Oxidation(M)@15; iTRAQ8plex(K)@16		-0.021806	2821.51	2822.51	2821.53	2822.53	1	9	7.1.6.246.1	0	24.5	7491.01	24.5	100		0	2.76	272.56	4.41	0
1	132.33	132.33	86.96	81.69	80.32	gi|6321968	Eno2p [Saccharomyces cerevisiae S288c]	0	auto - discordant peptide type	0	43.12	WLTGVELADMYHSLMK	iTRAQ8plex@N-term; Oxidation(M)@10; iTRAQ8plex(Y)@11; iTRAQ8plex(K)@16		0.0261603	2821.55	2822.56	2821.53	2822.53	1	9	5.1.4.208.2	0	20.7	2879.86	20.7	2.80762	1.16122	1562.97	6.11	1110.26	12.14	0
1	132.33	132.33	86.96	81.69	80.32	gi|6321968	Eno2p [Saccharomyces cerevisiae S288c]	0	auto - discordant peptide type	0	27.2	WLTGVELADMYHSLMK	iTRAQ8plex@N-term; Oxidation(M)@10; iTRAQ8plex(K)@16		0.00591721	2517.33	2518.34	2517.32	2518.33	1	7	1.1.4.237.1	0	23.6	750.21	23.6	0.540358	4.04366	890.17	7.26	121.7	4.82	0
1	132.33	132.33	86.96	81.69	80.32	gi|6321968	Eno2p [Saccharomyces cerevisiae S288c]	0	auto - shared MS/MS	0	24.83	WMGK	iTRAQ8plex@N-term; iTRAQ8plex(K)@4		-0.0286451	1128.63	1129.64	1128.66	1129.66	1	6	2.1.4.21.12	0	2	3977.74	2	1.01833	1.3676	5666.37	20.14	1459.93	19.28	0
1	132.33	132.33	86.96	81.69	80.32	gi|6321968	Eno2p [Saccharomyces cerevisiae S288c]	0	auto - shared MS/MS	0	24.09	WMGK	iTRAQ8plex@N-term; iTRAQ8plex(K)@4		-0.0271502	1128.63	1129.64	1128.66	1129.66	1	6	3.1.4.25.1	0	2.4	717894	2.4	1.28468	0.189566	985176	649.02	320218	569.19	0
1	132.33	132.33	86.96	81.69	80.32	gi|6321968	Eno2p [Saccharomyces cerevisiae S288c]	0	auto - shared MS/MS	0	15.46	WMGK	iTRAQ8plex@N-term; iTRAQ8plex(K)@4		-0.0152094	1128.64	1129.65	1128.66	1129.66	1	6	7.1.6.18.8	0	1.7	14221.1	1.7	1.99145	1.71701	2315.61	13.46	1166.73	18.85	0
1	132.33	132.33	86.96	81.69	80.32	gi|6321968	Eno2p [Saccharomyces cerevisiae S288c]	0	auto - discordant peptide type	0	99	YDLDFK	iTRAQ8plex@N-term; iTRAQ8plex(K)@6		-3.02654	1404.76	1405.77	1407.79	1408.79	1	10	3.1.4.88.5	0	8.7	2133.49	8.7	0.950475	1.00168	56742.8	123.29	13645.5	133.43	0
1	132.33	132.33	86.96	81.69	80.32	gi|6321968	Eno2p [Saccharomyces cerevisiae S288c]	0	auto - discordant peptide type	0	99	YDLDFK	iTRAQ8plex@N-term; iTRAQ8plex(K)@6		-3.94983	1403.84	1404.84	1407.79	1408.79	1	10	3.1.4.95.8	0	9.4	2334.73	9.4	0.941156	1.0761	9965.14	22.43	2372.91	24.97	0
1	132.33	132.33	86.96	81.69	80.32	gi|6321968	Eno2p [Saccharomyces cerevisiae S288c]	0	auto - discordant peptide type	0	99	YDLDFK	iTRAQ8plex@N-term; Iodo(Y)@1; iTRAQ8plex(K)@6		0.0102119	1533.69	1534.7	1533.68	1534.69	1	10	3.1.4.141.3	0	14	2446.01	14	0.826685	0.98119	8637.07	17.8	1806.52	17.33	0
1	132.33	132.33	86.96	81.69	80.32	gi|6321968	Eno2p [Saccharomyces cerevisiae S288c]	0	auto - shared MS/MS	0	99	YDLDFK	iTRAQ8plex@N-term; iTRAQ8plex(K)@6		-0.262332	1407.52	1408.53	1407.79	1408.79	1	9	8.1.6.36.9	0	3.5	5964.64	3.5	1.82689	4.20409	346.22	5.95	160.03	6.14	0
1	132.33	132.33	86.96	81.69	80.32	gi|6321968	Eno2p [Saccharomyces cerevisiae S288c]	0	auto - discordant peptide type	0	99	YDLDFK	iTRAQ8plex@N-term; iTRAQ8plex(K)@6		-2.01354	1405.77	1406.78	1407.79	1408.79	1	10	11.1.6.38.7	0	3.7	13447.8	3.7	1.11607	0.81467	12520.9	23.48	3535.6	28.03	0
1	132.33	132.33	86.96	81.69	80.32	gi|6321968	Eno2p [Saccharomyces cerevisiae S288c]	0	auto - shared MS/MS	0	99	YDLDFK	iTRAQ8plex@N-term; iTRAQ8plex(K)@6		0.00642504	1407.79	1408.8	1407.79	1408.79	1	10	9.1.6.99.1	0	9.8	3194.31	9.8	0.01		414.83	5.09	0	58.06	0
1	132.33	132.33	86.96	81.69	80.32	gi|6321968	Eno2p [Saccharomyces cerevisiae S288c]	0	auto - shared MS/MS	0	99	YDLDFK	iTRAQ8plex@N-term; iTRAQ8plex(K)@6		-0.0116373	1407.77	1408.78	1407.79	1408.79	1	10	10.1.6.74.2	0	7.3	25188.9	7.3	1.05294	1.56171	4613.25	16.55	1228.99	18.68	0
1	132.33	132.33	86.96	81.69	80.32	gi|6321968	Eno2p [Saccharomyces cerevisiae S288c]	0	auto - shared MS/MS	0	99	YDLDFK	iTRAQ8plex@N-term; iTRAQ8plex(K)@6		-0.00778021	1407.78	1408.79	1407.79	1408.79	1	10	3.1.4.89.2	0	8.8	96265.1	8.8	1.32416	0.54537	102056	148.17	34191.3	179.74	0
1	132.33	132.33	86.96	81.69	80.32	gi|6321968	Eno2p [Saccharomyces cerevisiae S288c]	0	auto - shared MS/MS	0	98.96	YDLDFK	iTRAQ8plex@N-term; iTRAQ8plex(K)@6		0.0168341	1407.8	1408.81	1407.79	1408.79	1	10	11.1.6.40.2	0	3.9	163581	3.9	1.15031	0.42331	33316.9	33.66	9696.49	39.86	0
1	132.33	132.33	86.96	81.69	80.32	gi|6321968	Eno2p [Saccharomyces cerevisiae S288c]	0	auto - discordant peptide type	0	98.69	YDLDFK	iTRAQ8plex@N-term; Carbamidomethyl(Y)@1; iTRAQ8plex(K)@6		-0.00182222	1464.81	1465.81	1464.81	1465.81	1	10	3.1.4.94.4	0	9.3	7250.42	9.3	0.828222	1.82014	6667.59	21.98	1397.18	25.01	0
1	132.33	132.33	86.96	81.69	80.32	gi|6321968	Eno2p [Saccharomyces cerevisiae S288c]	0	auto - shared MS/MS	0	98.15	YDLDFK	iTRAQ8plex@N-term; iTRAQ8plex(K)@6		-0.00301061	1407.78	1408.79	1407.79	1408.79	1	10	4.1.4.33.3	0	3.2	18383.1	3.2	1.73637	0.81859	44166.9	142.32	19403.3	146.01	0
1	132.33	132.33	86.96	81.69	80.32	gi|6321968	Eno2p [Saccharomyces cerevisiae S288c]	0	auto - shared MS/MS	0	99	YDLDFKNPESDK	iTRAQ8plex@N-term; iTRAQ8plex(K)@6; iTRAQ8plex(K)@12	missed K-N@6	-0.0219637	2382.26	2383.27	2382.28	2383.29	1	17	2.1.4.100.4	0	9.9	1852.83	9.9	1.26517	0.968655	2307.59	8.09	738.66	6.67	0
1	132.33	132.33	86.96	81.69	80.32	gi|6321968	Eno2p [Saccharomyces cerevisiae S288c]	0	auto - discordant peptide type	0	99	YDLDFKNPESDK	iTRAQ8plex@N-term; iTRAQ8plex(K)@6; iTRAQ8plex(K)@12	missed K-N@6	-0.413841	2381.87	2382.88	2382.28	2383.29	1	19	8.1.6.60.1	0	5.9	59235.8	5.9	0.719196	1.80974	5791.77	19.2	1053.89	18.75	0
1	132.33	132.33	86.96	81.69	80.32	gi|6321968	Eno2p [Saccharomyces cerevisiae S288c]	0	auto - shared MS/MS	0	99	YDLDFKNPESDK	iTRAQ8plex@N-term; iTRAQ8plex(K)@6; iTRAQ8plex(K)@12	missed K-N@6	-0.00876738	2382.27	2383.28	2382.28	2383.29	1	19	12.1.13.40.4	0	3.9	18575.4	3.9	0.503887	10.2801	1373.54	13.42	175.11	17.92	0
1	132.33	132.33	86.96	81.69	80.32	gi|6321968	Eno2p [Saccharomyces cerevisiae S288c]	0	auto - discordant peptide type	0	99	YDLDFKNPESDK	Carbamidomethyl@N-term; iTRAQ8plex(K)@6; iTRAQ8plex(K)@12	missed K-N@6	-0.35226	2134.75	2135.76	2135.1	2136.11	1	13	8.1.6.42.1	0	4.1	12751.3	4.1	0.848118	2.4607	3969.21	19.87	851.72	20.52	0
1	132.33	132.33	86.96	81.69	80.32	gi|6321968	Eno2p [Saccharomyces cerevisiae S288c]	0	auto - discordant peptide type	0	99	YDLDFKNPESDK	iTRAQ8plex@N-term; iTRAQ8plex(K)@6; iTRAQ8plex(K)@12	missed K-N@6	-2.35891	2379.92	2380.93	2382.28	2383.29	1	12	8.1.6.69.3	0	6.8	6405.41	6.8	0.977855	2.35072	3180.03	17.51	786.76	17.98	0
1	132.33	132.33	86.96	81.69	80.32	gi|6321968	Eno2p [Saccharomyces cerevisiae S288c]	0	auto - discordant peptide type	0	99	YDLDFKNPESDK	iTRAQ8plex@N-term; iTRAQ8plex(Y)@1; iTRAQ8plex(K)@6; Asp->Asn@11; iTRAQ8plex(K)@12	missed K-N@6	-0.0375966	2685.47	2686.47	2685.5	2686.51	1	11	1.1.4.107.1	0	10.6	1245.46	10.6	1.41084	1.07332	3067.94	8.35	1095.12	11.37	0
1	132.33	132.33	86.96	81.69	80.32	gi|6321968	Eno2p [Saccharomyces cerevisiae S288c]	0	auto - discordant peptide type	0	16.52	YDLDFKNPESDK	iTRAQ8plex@N-term; Asp->Phe@2; iTRAQ8plex(K)@6; iTRAQ8plex(K)@12	missed K-N@6	-0.131283	2414.19	2415.2	2414.32	2415.33	1	9	11.1.6.113.9	0	11.2	4120.45	11.2	100		0	1.09	107.6	2.64	0
1	132.33	132.33	86.96	81.69	80.32	gi|6321968	Eno2p [Saccharomyces cerevisiae S288c]	0	auto - shared MS/MS	0	99	YDLDFKNPESDKSK	iTRAQ8plex@N-term; iTRAQ8plex(K)@6; iTRAQ8plex(K)@12; iTRAQ8plex(K)@14	missed K-N@6; missed K-S@12	-0.0188129	2901.6	2902.6	2901.62	2902.62	1	9	1.1.4.45.5	0	4.4	1763.98	4.4	2.25597	1.33526	746.1	7.25	425.86	3.9	0
1	132.33	132.33	86.96	81.69	80.32	gi|6321968	Eno2p [Saccharomyces cerevisiae S288c]	1	auto	0	99	YDLDFKNPESDKSK	iTRAQ8plex@N-term; iTRAQ8plex(K)@6; iTRAQ8plex(K)@12; iTRAQ8plex(K)@14	missed K-N@6; missed K-S@12	0.0255582	2901.64	2902.65	2901.62	2902.62	1	8	11.1.6.69.4	1	6.8	943.606	6.8	0.01		193.18	2.92	0	20.23	21.8
1	132.33	132.33	86.96	81.69	80.32	gi|6321968	Eno2p [Saccharomyces cerevisiae S288c]	0	auto - discordant peptide type	0	21.78	YDLDFKNPESDKSK	Carbamidomethyl@N-term; iTRAQ8plex(K)@6; iTRAQ8plex(K)@12; iTRAQ8plex(K)@14	missed K-N@6; missed K-S@12	-0.00100602	2654.43	2655.44	2654.43	2655.44	1	7	1.1.4.32.4	0	3.1	2135.36	3.1	0.105672	5.19748	4377.99	7.88	117.05	6.08	0
2	83.3	83.3	83.13	81.93	81.93	gi|6321631	Tdh3p [Saccharomyces cerevisiae S288c]	0	auto - shared MS/MS	2	99	AAAEGK	iTRAQ8plex@N-term; iTRAQ8plex(K)@6		-0.00897848	1153.68	1154.69	1153.69	1154.7	1	10	3.1.4.28.8	0	2.7	10512.7	2.7	0.793803	1.0525	32197	72.12	6466.43	66.5	0
2	83.3	83.3	83.13	81.93	81.93	gi|6321631	Tdh3p [Saccharomyces cerevisiae S288c]	0	auto - discordant peptide type	2	99	CLAPLAK	iTRAQ8plex@N-term; Carbamidomethyl(C)@1; iTRAQ8plex(K)@7	cleaved N-C@N-term	-0.0387881	1379.8	1380.81	1379.84	1380.85	1	10	3.1.4.31.4	0	3	6157.03	3	1.07699	0.678459	30108.2	55.73	8204.11	53.55	0
2	83.3	83.3	83.13	81.93	81.93	gi|6321631	Tdh3p [Saccharomyces cerevisiae S288c]	1	auto	2	99	DPANLPWGSSNVDIAIDSTGVFK	iTRAQ8plex@N-term; iTRAQ8plex(K)@23		-0.0650498	3010.52	3011.53	3010.59	3011.59	1	11	9.1.6.231.2	1	23	3007.24	23	1.67078	6.60202	120.67	4.09	51.01	2.89	0
2	83.3	83.3	83.13	81.93	81.93	gi|6321631	Tdh3p [Saccharomyces cerevisiae S288c]	0	auto - discordant peptide type	2	99	DPFITNDYAAYMFK	iTRAQ8plex@N-term; iTRAQ8plex(K)@14	cleaved N-D@N-term	0.0115411	2303.19	2304.2	2303.18	2304.18	1	23	4.1.4.213.3	0	21.2	3838.74	21.2	0.609533	1.54514	8464.74	15.94	1305.41	20.02	0
2	83.3	83.3	83.13	81.93	81.93	gi|6321631	Tdh3p [Saccharomyces cerevisiae S288c]	0	auto - shared MS/MS	2	99	ELDTAQK	iTRAQ8plex@N-term; iTRAQ8plex(K)@7		-0.0425729	1411.77	1412.78	1411.81	1412.82	1	12	9.1.6.18.5	0	1.7	9170.77	1.7	0.906087	1.8851	4000.64	14.42	917.14	16.97	0
2	83.3	83.3	83.13	81.93	81.93	gi|6321631	Tdh3p [Saccharomyces cerevisiae S288c]	0	auto - shared MS/MS	2	99	ETTYDEIK	iTRAQ8plex@N-term; iTRAQ8plex(K)@8		-0.0459765	1605.82	1606.83	1605.87	1606.88	1	14	3.1.4.21.10	0	2	5688.58	2	0.600512	1.10438	9601.01	17.06	1458.73	15.9	0
2	83.3	83.3	83.13	81.93	81.93	gi|6321631	Tdh3p [Saccharomyces cerevisiae S288c]	0	auto - shared MS/MS	2	99	ETTYDEIKK	iTRAQ8plex@N-term; iTRAQ8plex(K)@8; iTRAQ8plex(K)@9	missed K-K@8	-0.0428054	2038.13	2039.14	2038.17	2039.18	1	15	2.1.4.20.2	0	1.9	21661.3	1.9	0.396269	1.25768	111487	137.67	11177.6	139.9	0
2	83.3	83.3	83.13	81.93	81.93	gi|6321631	Tdh3p [Saccharomyces cerevisiae S288c]	0	auto - discordant peptide type	2	99	FVMGVNEEK	iTRAQ8plex@N-term; iTRAQ8plex(K)@9	cleaved M-F@N-term	-0.0508485	1659.86	1660.87	1659.91	1660.92	1	15	3.1.4.72.1	0	7.1	1761.44	7.1	0.917162	0.795004	11374.5	17.87	2639.46	20.57	0
2	83.3	83.3	83.13	81.93	81.93	gi|6321631	Tdh3p [Saccharomyces cerevisiae S288c]	0	auto - discordant peptide type	2	99	GEVSHDDKHIIVDGK	iTRAQ8plex@N-term; Ser->Ala@4; iTRAQ8plex(K)@8; iTRAQ8plex(K)@15	cleaved A-G@N-term; missed K-H@8	-0.104547	2544.34	2545.34	2544.44	2545.45	1	17	5.1.4.123.2	0	12.2	5804.95	12.2	0.926559	1.04278	12659.7	30.68	2967.78	30.1	0
2	83.3	83.3	83.13	81.93	81.93	gi|6321631	Tdh3p [Saccharomyces cerevisiae S288c]	0	auto - shared MS/MS	2	99	HIDAGAKK	iTRAQ8plex@N-term; iTRAQ8plex(K)@7; iTRAQ8plex(K)@8	missed K-K@7	0.00889154	1751.09	1752.1	1751.08	1752.09	1	14	5.1.4.18.1	0	1.7	95809.6	1.7	0.463258	0.314865	760024	311.47	89081.3	278.1	0
2	83.3	83.3	83.13	81.93	81.93	gi|6321631	Tdh3p [Saccharomyces cerevisiae S288c]	1	auto	2	99	HIIVDGK	iTRAQ8plex@N-term; iTRAQ8plex(K)@7		-0.0113578	1388.85	1389.86	1388.86	1389.87	1	11	2.1.4.19.13	1	1.8	6053.58	1.8	0.431223	10.8335	11372.7	21.49	2563.93	25.64	9194.4
2	83.3	83.3	83.13	81.93	81.93	gi|6321631	Tdh3p [Saccharomyces cerevisiae S288c]	0	auto - discordant peptide type	2	99	HIIVDGKK	iTRAQ8plex@N-term; Carbamidomethyl(H)@1; iTRAQ8plex(K)@7; iTRAQ8plex(K)@8	missed K-K@7	0.0104152	1878.19	1879.2	1878.18	1879.19	1	12	5.1.4.22.8	0	2.1	16172.4	2.1	0.824726	0.667343	52447.6	63.27	10943.9	71.83	0
2	83.3	83.3	83.13	81.93	81.93	gi|6321631	Tdh3p [Saccharomyces cerevisiae S288c]	0	auto - discordant peptide type	2	99	IALSRPNVEVVALND	iTRAQ8plex@N-term	cleaved D-P@C-term	0.00444134	1913.09	1914.1	1913.09	1914.1	1	12	10.1.6.149.2	0	14.8	19706.1	14.8	0.750111	3.10631	1788.34	11.61	339.4	10.31	0
2	83.3	83.3	83.13	81.93	81.93	gi|6321631	Tdh3p [Saccharomyces cerevisiae S288c]	1	auto	2	99	IALSRPNVEVVALNDPFITNDYAAYMFK	iTRAQ8plex@N-term; iTRAQ8plex(K)@28		-0.043972	3778.98	3779.99	3779.02	3780.03	1	12	3.1.4.270.1	1	26.9	3452.66	26.9	0.861785	3.87894	525.76	8.09	115.85	3.76	34.7
2	83.3	83.3	83.13	81.93	81.93	gi|6321631	Tdh3p [Saccharomyces cerevisiae S288c]	0	auto - shared MS/MS	2	99	IATYQER	iTRAQ8plex@N-term		-0.00332349	1183.65	1184.65	1183.65	1184.66	1	12	3.1.4.18.5	0	1.7	9104.11	1.7	0.791077	1.12668	24149	46.09	4833.41	53.67	0
2	83.3	83.3	83.13	81.93	81.93	gi|6321631	Tdh3p [Saccharomyces cerevisiae S288c]	0	auto - shared MS/MS	2	99	IVSNASCTTNCLAPLAK	iTRAQ8plex@N-term; Carbamidomethyl(C)@7; Carbamidomethyl(C)@11; iTRAQ8plex(K)@17		0.0162825	2427.32	2428.33	2427.31	2428.31	1	24	3.1.4.129.2	0	12.8	4552.76	12.8	0.209066	2.37091	11021.9	22.79	583.01	13.77	0
2	83.3	83.3	83.13	81.93	81.93	gi|6321631	Tdh3p [Saccharomyces cerevisiae S288c]	0	auto - discordant peptide type	2	99	KIATYQER	iTRAQ8plex@N-term; iTRAQ8plex(K)@1; iTRAQ8plex(Y)@5	missed K-I@1	0.0176042	1920.17	1921.18	1920.16	1921.16	1	11	5.1.4.22.2	0	2.1	53267.4	2.1	1.00087	0.361003	167482	147.97	42411.3	148.45	0
2	83.3	83.3	83.13	81.93	81.93	gi|6321631	Tdh3p [Saccharomyces cerevisiae S288c]	0	auto - discordant peptide type	2	99	KVVITAPSSTAPMFVMGVNEEK	iTRAQ8plex@N-term; iTRAQ8plex(K)@1; Dethiomethyl(M)@13; Dethiomethyl(M)@16; iTRAQ8plex(K)@22	missed K-V@1	-0.00241546	3150.8	3151.81	3150.81	3151.81	1	21	5.1.4.136.4	0	13.5	3543.09	13.5	0.260424	3.42914	8593.14	20.22	566.2	19.37	0
2	83.3	83.3	83.13	81.93	81.93	gi|6321631	Tdh3p [Saccharomyces cerevisiae S288c]	0	auto - discordant peptide type	2	99	LNKETTYDEIK	iTRAQ8plex@N-term; iTRAQ8plex(K)@3; iTRAQ8plex(K)@11	missed K-E@3	-0.382864	2264.92	2265.92	2265.3	2266.31	1	19	8.1.6.31.3	0	3	12663.2	3	0.749133	1.99569	3560.77	14.13	674.9	13.2	0
2	83.3	83.3	83.13	81.93	81.93	gi|6321631	Tdh3p [Saccharomyces cerevisiae S288c]	0	auto - shared MS/MS	2	99	LNKETTYDEIKK	iTRAQ8plex@N-term; iTRAQ8plex(K)@3; iTRAQ8plex(K)@11; iTRAQ8plex(K)@12	missed K-E@3; missed K-K@11	-0.00629486	2697.59	2698.6	2697.6	2698.61	1	22	1.1.4.24.1	0	2.3	81950	2.3	0.33227	0.597854	420149	235.07	35320.8	210.24	0
2	83.3	83.3	83.13	81.93	81.93	gi|6321631	Tdh3p [Saccharomyces cerevisiae S288c]	0	auto - discordant peptide type	2	99	LTGMAFR	iTRAQ8plex@N-term		1.00653	1099.62	1100.63	1098.62	1099.62	1	12	2.1.4.60.2	0	5.9	1979.29	5.9	0.789692	1.17249	13212.1	31.37	2639.78	30.31	0
2	83.3	83.3	83.13	81.93	81.93	gi|6321631	Tdh3p [Saccharomyces cerevisiae S288c]	0	auto - discordant peptide type	2	99	LVSWYDNEYGY	iTRAQ8plex@N-term; iTRAQ8plex(Y)@11	cleaved Y-S@C-term	0.0165833	2016.03	2017.03	2016.01	2017.02	1	14	3.1.4.189.2	0	18.8	9226.21	18.8	1.62581	0.60847	18340.7	52.4	7544.34	40.53	0
2	83.3	83.3	83.13	81.93	81.93	gi|6321631	Tdh3p [Saccharomyces cerevisiae S288c]	0	auto - shared MS/MS	2	99	LVSWYDNEYGYSTR	iTRAQ8plex@N-term		0.0337084	2056.02	2057.03	2055.98	2056.99	1	13	1.1.4.174.3	0	17.3	3470.1	17.3	0.859685	2.64296	1849.17	7.02	402.21	10.52	0
2	83.3	83.3	83.13	81.93	81.93	gi|6321631	Tdh3p [Saccharomyces cerevisiae S288c]	0	auto - discordant peptide type	2	99	PNVEVVALNDPFITNDYAAYMFK	Carbamidomethyl@N-term; iTRAQ8plex(K)@23	cleaved R-P@N-term	0.0346279	2991.53	2992.54	2991.5	2992.51	1	15	10.1.6.264.8	0	26.3	5810.38	26.3	1.92718	4.15229	271.23	3.62	132.25	5.2	0
2	83.3	83.3	83.13	81.93	81.93	gi|6321631	Tdh3p [Saccharomyces cerevisiae S288c]	0	auto - discordant peptide type	2	99	RVVDLVEHVAK	iTRAQ8plex@N-term; Arg->Met@1; iTRAQ8plex(K)@11	cleaved T-R@N-term; missed R-V@1	0.0376612	1847.12	1848.12	1847.08	1848.09	1	13	5.1.4.182.7	0	18.1	1754.02	18.1	4.1786	2.39095	290.08	4.64	306.68	5.45	0
2	83.3	83.3	83.13	81.93	81.93	gi|6321631	Tdh3p [Saccharomyces cerevisiae S288c]	0	auto - shared MS/MS	2	99	TASGNIIPSSTGAAK	iTRAQ8plex@N-term; iTRAQ8plex(K)@15		-0.0651176	1982.06	1983.07	1982.13	1983.13	1	23	3.1.4.20.4	0	1.9	9046.42	1.9	0.593027	1.99498	21024.7	55.99	3154.58	62.37	0
2	83.3	83.3	83.13	81.93	81.93	gi|6321631	Tdh3p [Saccharomyces cerevisiae S288c]	0	auto - discordant peptide type	2	99	TVDGPSHKDWR	iTRAQ8plex@N-term; iTRAQ8plex(K)@8	missed K-D@8	-1.97797	1903.05	1904.06	1905.03	1906.04	1	13	5.1.4.20.13	0	1.9	6844.75	1.9	0.414705	1.49904	76343.5	89.44	8010.28	119.71	0
2	83.3	83.3	83.13	81.93	81.93	gi|6321631	Tdh3p [Saccharomyces cerevisiae S288c]	0	auto - discordant peptide type	2	99	VAINGFGR	iTRAQ8plex@N-term; Deamidated(N)@4		-0.0245335	1137.62	1138.63	1137.64	1138.65	1	14	3.1.4.30.1	0	2.9	104057	2.9	0.614659	0.922165	164378	225.16	25563.2	233.12	0
2	83.3	83.3	83.13	81.93	81.93	gi|6321631	Tdh3p [Saccharomyces cerevisiae S288c]	0	auto - discordant peptide type	2	99	VINDAFGIEEGLMTTVH	iTRAQ8plex@N-term	cleaved H-S@C-term	0.0353228	2149.14	2150.15	2149.1	2150.11	1	20	10.1.6.268.5	0	26.7	9187.21	26.7	1.02106	3.51504	1240.43	12.77	320.45	10.77	0
2	83.3	83.3	83.13	81.93	81.93	gi|6321631	Tdh3p [Saccharomyces cerevisiae S288c]	0	auto - discordant peptide type	2	99	VINDAFGIEEGLMTTVHSLTATQK	iTRAQ8plex@N-term; Glu->Gln@9; Oxidation(M)@13; iTRAQ8plex(K)@24		-0.0249111	3197.7	3198.7	3197.72	3198.73	1	13	10.1.6.312.1	0	31.1	3157.85	31.1	0.440252	4.88835	666.32	4.71	74.22	3.59	0
2	83.3	83.3	83.13	81.93	81.93	gi|6321631	Tdh3p [Saccharomyces cerevisiae S288c]	0	auto - discordant peptide type	2	99	VLPELQGK	iTRAQ8plex@N-term; iTRAQ8plex(K)@8		-2.02785	1488.9	1489.91	1490.93	1491.94	1	12	3.1.4.101.8	0	10	1552.51	10	0.603401	1.25195	54506.2	88.39	8321.24	103.3	0
2	83.3	83.3	83.13	81.93	81.93	gi|6321631	Tdh3p [Saccharomyces cerevisiae S288c]	0	auto - shared MS/MS	2	99	VPTVDVSVVDLTVK	iTRAQ8plex@N-term; iTRAQ8plex(K)@14		0.0310823	2078.28	2079.28	2078.24	2079.25	1	18	2.1.4.171.7	0	17	1716.65	17	0.855535	1.72192	3682.65	8.23	797.14	13.61	0
2	83.3	83.3	83.13	81.93	81.93	gi|6321631	Tdh3p [Saccharomyces cerevisiae S288c]	0	auto - discordant peptide type	2	99	VVDLVEH	iTRAQ8plex@N-term	cleaved H-V@C-term	0.00601963	1113.64	1114.65	1113.63	1114.64	1	12	10.1.6.74.4	0	7.3	16403	7.3	1.54799	1.85646	2632.41	14.81	1031	18.24	0
2	83.3	83.3	83.13	81.93	81.93	gi|6321631	Tdh3p [Saccharomyces cerevisiae S288c]	0	auto - shared MS/MS	2	99	VVDLVEHVAK	iTRAQ8plex@N-term; iTRAQ8plex(K)@10		0.00964783	1716.05	1717.06	1716.04	1717.05	1	17	1.1.4.181.8	0	18	680.905	18	0.763016	4.54894	706.19	5.79	136.33	6.1	0
2	83.3	83.3	83.13	81.93	81.93	gi|6321631	Tdh3p [Saccharomyces cerevisiae S288c]	0	auto - shared MS/MS	2	99	VVDLVEHVAKA	iTRAQ8plex@N-term; iTRAQ8plex(K)@10	missed K-A@10	0.0247555	1787.1	1788.11	1787.08	1788.08	1	17	2.1.4.205.1	0	20.4	3430.18	20.4	0.721918	0.650953	11094.6	11.26	2026.46	13.03	0
2	83.3	83.3	83.13	81.93	81.93	gi|6321631	Tdh3p [Saccharomyces cerevisiae S288c]	0	auto - discordant peptide type	2	99	VVITAPSSTAPMFVMGVNEEK	Carbamidomethyl@N-term; Phe->Val@13; iTRAQ8plex(K)@21		-0.00922867	2519.32	2520.33	2519.33	2520.34	1	25	3.1.4.142.3	0	14.1	4438.34	14.1	0.492228	2.41066	8259.55	29.13	1028.63	24.53	0
2	83.3	83.3	83.13	81.93	81.93	gi|6321631	Tdh3p [Saccharomyces cerevisiae S288c]	0	auto - discordant peptide type	2	99	YAGEVSHDDK	iTRAQ8plex@N-term; iTRAQ8plex(Y)@1; iTRAQ8plex(K)@10		-0.0203182	2032.08	2033.09	2032.1	2033.11	1	14	6.1.4.20.11	0	1.9	5849.81	1.9	1.33953	0.51051	24750.6	38.1	8388.31	40.83	0
2	83.3	83.3	83.13	81.93	81.93	gi|6321631	Tdh3p [Saccharomyces cerevisiae S288c]	0	auto - discordant peptide type	2	99	YAGEVSHDDKHIIVDGK	Delta:H(2)C(2)@N-term; iTRAQ8plex(K)@10; iTRAQ8plex(K)@17	missed K-H@10	-0.021875	2516.33	2517.33	2516.35	2517.36	1	21	5.1.4.87.2	0	8.6	7785.68	8.6	0.130763	2.32073	14924.1	24.45	493.75	11.43	0
2	83.3	83.3	83.13	81.93	81.93	gi|6321631	Tdh3p [Saccharomyces cerevisiae S288c]	0	auto - discordant peptide type	2	99	YAGEVSHDDKHIIVDGKK	iTRAQ8plex@N-term; iTRAQ8plex(K)@10; Lys->Gly@17; Lys->Gln@18	missed K-H@10; missed K-K@17	0.00851468	2547.33	2548.33	2547.32	2548.33	1	22	5.1.4.86.5	0	8.5	6539.66	8.5	0.662315	0.9894	6306.13	9.24	1056.73	10.34	0
2	83.3	83.3	83.13	81.93	81.93	gi|6321631	Tdh3p [Saccharomyces cerevisiae S288c]	0	auto - shared MS/MS	1.74473	98.42	TVDGPSHK	iTRAQ8plex@N-term; iTRAQ8plex(K)@8		0.0174861	1447.84	1448.85	1447.82	1448.83	1	7	12.1.13.8.5	0	0.7	5883.73	0.7	0.642364	4.92494	1454	11	236.31	11.5	0
2	83.3	83.3	83.13	81.93	81.93	gi|6321631	Tdh3p [Saccharomyces cerevisiae S288c]	0	auto - discordant peptide type	1.74473	99	YTSDLK	iTRAQ8plex@N-term; iTRAQ8plex(Y)@1; iTRAQ8plex(K)@6		-0.0236251	1637.95	1638.96	1637.98	1638.98	1	9	2.1.4.19.9	0	1.8	7888.81	1.8	1.07102	0.583795	19646.5	27.4	5323.77	30.18	0
2	83.3	83.3	83.13	81.93	81.93	gi|6321631	Tdh3p [Saccharomyces cerevisiae S288c]	0	auto - discordant peptide type	1.48149	99	YDSTHGR	iTRAQ8plex@N-term; iTRAQ8plex(S)@3		-0.0341761	1442.74	1443.75	1442.77	1443.78	1	10	9.1.6.17.2	0	1.6	61508.3	1.6	1.4252	0.517328	12012.5	18.7	4331.6	21.37	0
2	83.3	83.3	83.13	81.93	81.93	gi|6321631	Tdh3p [Saccharomyces cerevisiae S288c]	1	auto	0.29243	51.76	IATYQERDPANLPWGSSNVDIAIDSTGVFK	iTRAQ8plex@N-term; iTRAQ8plex(K)@30	missed R-D@7	-0.0204572	3872	3873.01	3872.02	3873.03	1	8	3.1.4.236.2	1	23.5	1932.05	23.5	0.01		210.16	7.32	0	18.57	19.1
2	83.3	83.3	83.13	81.93	81.93	gi|6321631	Tdh3p [Saccharomyces cerevisiae S288c]	0	auto - discordant peptide type	0.0231917	47.26	ASCTTNCLAPLAK	iTRAQ8plex@N-term; Carbamidomethyl(C)@3; Carbamidomethyl(C)@7; iTRAQ8plex(K)@13	cleaved N-A@N-term	-0.0503452	2014.03	2015.04	2014.08	2015.09	1	9	3.1.4.36.13	0	3.5	1050.88	3.5	0.584434	2.85363	1770.44	8.26	261.79	7.37	0
2	83.3	83.3	83.13	81.93	81.93	gi|6321631	Tdh3p [Saccharomyces cerevisiae S288c]	0	auto - discordant peptide type	0.00261362	99	GRYAGEVSHDDK	iTRAQ8plex@N-term; Gly->Phe@1; iTRAQ8plex(K)@12	cleaved H-G@N-term; missed R-Y@2	0.0171226	2031.08	2032.09	2031.06	2032.07	1	15	7.1.6.20.5	0	1.9	18659.5	1.9	1.39237	0.544264	10451.5	17.65	3681.86	19.05	0
2	83.3	83.3	83.13	81.93	81.93	gi|6321631	Tdh3p [Saccharomyces cerevisiae S288c]	0	auto - shared MS/MS	0	22.15	AAAEGK	iTRAQ8plex@N-term; iTRAQ8plex(K)@6		0.0158491	1153.71	1154.71	1153.69	1154.7	1	6	9.1.6.17.7	0	1.6	18878.3	1.6	1.42013	1.90334	2590.46	14.7	930.77	16.91	0
2	83.3	83.3	83.13	81.93	81.93	gi|6321631	Tdh3p [Saccharomyces cerevisiae S288c]	0	auto - shared MS/MS	0	15.47	AAAEGK	iTRAQ8plex@N-term; iTRAQ8plex(K)@6		0.00664572	1153.7	1154.71	1153.69	1154.7	1	6	3.1.4.58.4	0	5.7	1393.48	5.7	0.78413	1.20214	9928.77	24.63	1969.79	23.17	0
2	83.3	83.3	83.13	81.93	81.93	gi|6321631	Tdh3p [Saccharomyces cerevisiae S288c]	0	auto - discordant peptide type	0	99	DPANLPWGSSNVDIAIDSTGVFK	iTRAQ8plex@N-term; iTRAQ8plex(K)@23		-1.0761	3009.51	3010.52	3010.59	3011.59	1	23	10.1.6.234.3	0	23.3	2449.69	23.3	0.839655	4.54023	491.62	3.87	104.44	4.67	0
2	83.3	83.3	83.13	81.93	81.93	gi|6321631	Tdh3p [Saccharomyces cerevisiae S288c]	0	auto - discordant peptide type	0	99	DPANLPWGSSNVDIAIDSTGVFK	iTRAQ8plex@N-term; iTRAQ8plex(K)@23		-0.930606	3009.66	3010.66	3010.59	3011.59	1	21	10.1.6.239.5	0	23.8	2336.78	23.8	0.610021	7.20696	634.31	6.22	97.9	6.99	0
2	83.3	83.3	83.13	81.93	81.93	gi|6321631	Tdh3p [Saccharomyces cerevisiae S288c]	0	auto - discordant peptide type	0	99	DPANLPWGSSNVDIAIDSTGVFK	iTRAQ8plex@N-term; iTRAQ8plex(K)@23		-2.89899	3007.69	3008.69	3010.59	3011.59	1	15	10.1.6.243.2	0	24.2	5414.7	24.2	0.170158	24.866	364.68	4.08	15.7	3.9	0
2	83.3	83.3	83.13	81.93	81.93	gi|6321631	Tdh3p [Saccharomyces cerevisiae S288c]	1	auto	0	99	DPANLPWGSSNVDIAIDSTGVFK	iTRAQ8plex@N-term; iTRAQ8plex(K)@23		0.114736	3010.7	3011.71	3010.59	3011.59	1	31	10.1.6.242.4	1	24.1	27595.1	24.1	0.605532	5.60409	3500.69	18.2	655.46	19.61	1193.7
2	83.3	83.3	83.13	81.93	81.93	gi|6321631	Tdh3p [Saccharomyces cerevisiae S288c]	1	auto	0	99	DPANLPWGSSNVDIAIDSTGVFK	iTRAQ8plex@N-term; iTRAQ8plex(K)@23		0.00732153	3010.59	3011.6	3010.59	3011.59	1	31	10.1.6.267.1	1	26.6	20897.3	26.6	0.673869	5.53808	3366.99	17.36	671.48	20.43	1180.7
2	83.3	83.3	83.13	81.93	81.93	gi|6321631	Tdh3p [Saccharomyces cerevisiae S288c]	0	auto - discordant peptide type	0	66.86	DPANLPWGSSNVDIAIDSTGVFK	iTRAQ8plex@N-term; Ser->Ala@10; Asn->His@11; iTRAQ8plex(K)@23		0.0233947	3017.63	3018.64	3017.61	3018.61	1	11	10.1.6.264.9	0	26.3	5679.62	26.3	1.05476	4.30802	2174.17	13.36	580.21	24.74	0
2	83.3	83.3	83.13	81.93	81.93	gi|6321631	Tdh3p [Saccharomyces cerevisiae S288c]	0	auto - shared MS/MS	0	33.7	ELDTAQK	iTRAQ8plex@N-term; iTRAQ8plex(K)@7		-0.00649547	1411.81	1412.81	1411.81	1412.82	1	6	4.1.4.58.11	0	5.7	2237.1	5.7	1.37056	0.651532	3913.2	9.24	1356.96	8.24	0
2	83.3	83.3	83.13	81.93	81.93	gi|6321631	Tdh3p [Saccharomyces cerevisiae S288c]	0	auto - shared MS/MS	0	17.56	ELDTAQK	iTRAQ8plex@N-term; iTRAQ8plex(K)@7		0.0203607	1411.83	1412.84	1411.81	1412.82	1	6	4.1.4.20.2	0	1.9	10473.3	1.9	0.878037	0.864061	58255	94.35	12941.4	109.84	0
2	83.3	83.3	83.13	81.93	81.93	gi|6321631	Tdh3p [Saccharomyces cerevisiae S288c]	0	auto - discordant peptide type	0	99	ETTYDEIKK	iTRAQ8plex@N-term; iTRAQ8plex(Y)@4; iTRAQ8plex(K)@8; iTRAQ8plex(K)@9	missed K-K@8	-0.00916535	2342.37	2343.38	2342.38	2343.38	1	14	5.1.4.24.4	0	2.3	3703.07	2.3	1.04306	0.651637	23337.7	41.37	6158.88	38.62	0
2	83.3	83.3	83.13	81.93	81.93	gi|6321631	Tdh3p [Saccharomyces cerevisiae S288c]	0	auto - discordant peptide type	0	99	ETTYDEIKK	iTRAQ8plex@N-term; iTRAQ8plex(K)@8; iTRAQ8plex(K)@9	missed K-K@8	-0.325209	2037.85	2038.85	2038.17	2039.18	1	16	8.1.6.20.2	0	1.9	57884.2	1.9	0.482277	0.94453	20765.7	21.4	2533.84	23.79	0
2	83.3	83.3	83.13	81.93	81.93	gi|6321631	Tdh3p [Saccharomyces cerevisiae S288c]	0	auto - shared MS/MS	0	99	ETTYDEIKK	iTRAQ8plex@N-term; iTRAQ8plex(K)@8; iTRAQ8plex(K)@9	missed K-K@8	-0.0251421	2038.15	2039.15	2038.17	2039.18	1	15	12.1.13.18.3	0	1.7	30119	1.7	0.626218	1.62451	8481.62	20.81	1343.82	21.58	0
2	83.3	83.3	83.13	81.93	81.93	gi|6321631	Tdh3p [Saccharomyces cerevisiae S288c]	0	auto - discordant peptide type	0	99	ETTYDEIKK	iTRAQ8plex@N-term; Carbamidomethyl(D)@5; iTRAQ8plex(K)@8; iTRAQ8plex(K)@9	missed K-K@8	-0.0437647	2095.15	2096.16	2095.19	2096.2	1	10	2.1.4.20.6	0	1.9	5805.72	1.9	1.16109	1.21923	8979.82	26.18	2637.98	31.23	0
2	83.3	83.3	83.13	81.93	81.93	gi|6321631	Tdh3p [Saccharomyces cerevisiae S288c]	0	auto - discordant peptide type	0	84.21	ETTYDEIKK	iTRAQ8plex@N-term; iTRAQ8plex(Y)@4; iTRAQ8plex(K)@8; iTRAQ8plex(K)@9	missed K-K@8	0.0650621	2342.44	2343.45	2342.38	2343.38	1	13	7.1.6.23.1	0	2.2	36101.4	2.2	0.828593	0.405833	22483.3	18.3	4713.43	18.74	0
2	83.3	83.3	83.13	81.93	81.93	gi|6321631	Tdh3p [Saccharomyces cerevisiae S288c]	0	auto - shared MS/MS	0	82	ETTYDEIKK	iTRAQ8plex@N-term; iTRAQ8plex(K)@8; iTRAQ8plex(K)@9	missed K-K@8	-0.0108493	2038.16	2039.17	2038.17	2039.18	1	7	1.1.4.20.12	0	1.9	3726.26	1.9	0.798763	0.764231	5109.34	10.51	1032.57	7.6	0
2	83.3	83.3	83.13	81.93	81.93	gi|6321631	Tdh3p [Saccharomyces cerevisiae S288c]	0	auto - discordant peptide type	0	61.61	ETTYDEIKK	iTRAQ8plex@N-term; iTRAQ8plex(Y)@4; iTRAQ8plex(K)@8; iTRAQ8plex(K)@9	missed K-K@8	-0.0240367	2342.35	2343.36	2342.38	2343.38	1	8	6.1.4.24.11	0	2.3	4045.37	2.3	0.85118	0.665408	6177.06	6.51	1330.27	8.74	0
2	83.3	83.3	83.13	81.93	81.93	gi|6321631	Tdh3p [Saccharomyces cerevisiae S288c]	0	auto - discordant peptide type	0	99	GEVSHDDKHIIVDGK	iTRAQ8plex@N-term; iTRAQ8plex(K)@8; iTRAQ8plex(K)@15	cleaved A-G@N-term; missed K-H@8	0.0100841	2560.45	2561.45	2560.44	2561.45	1	9	9.1.6.45.4	0	4.4	2242.97	4.4	0.01		247.94	3.21	0	27.65	0
2	83.3	83.3	83.13	81.93	81.93	gi|6321631	Tdh3p [Saccharomyces cerevisiae S288c]	0	auto - discordant peptide type	0	99	HIDAGAKK	iTRAQ8plex@N-term; Carbamidomethyl(H)@1; iTRAQ8plex(K)@7; iTRAQ8plex(K)@8	missed K-K@7	0.00908189	1808.11	1809.12	1808.1	1809.11	1	12	5.1.4.18.2	0	1.7	47800	1.7	0.335501	1.2744	210775	202.78	17891.6	227.36	0
2	83.3	83.3	83.13	81.93	81.93	gi|6321631	Tdh3p [Saccharomyces cerevisiae S288c]	0	auto - discordant peptide type	0	99	HIDAGAKK	iTRAQ8plex@N-term; iTRAQ8plex(K)@7; iTRAQ8plex(K)@8	missed K-K@7	0.989637	1752.07	1753.08	1751.08	1752.09	1	11	5.1.4.25.6	0	2.4	10555.7	2.4	0.793698	0.889033	58081.1	118.59	11663.4	100.92	0
2	83.3	83.3	83.13	81.93	81.93	gi|6321631	Tdh3p [Saccharomyces cerevisiae S288c]	0	auto - shared MS/MS	0	99	HIDAGAKK	iTRAQ8plex@N-term; iTRAQ8plex(K)@7; iTRAQ8plex(K)@8	missed K-K@7	-0.0561545	1751.03	1752.03	1751.08	1752.09	1	14	9.1.6.18.2	0	1.7	21523.7	1.7	0.40433	1.12899	17328.7	18.92	1772.71	19.92	0
2	83.3	83.3	83.13	81.93	81.93	gi|6321631	Tdh3p [Saccharomyces cerevisiae S288c]	0	auto - shared MS/MS	0	99	HIDAGAKK	iTRAQ8plex@N-term; iTRAQ8plex(K)@7; iTRAQ8plex(K)@8	missed K-K@7	-0.0241886	1751.06	1752.07	1751.08	1752.09	1	14	6.1.4.18.2	0	1.7	22125.6	1.7	0.375262	1.0604	149552	138.77	14199.1	149.99	0
2	83.3	83.3	83.13	81.93	81.93	gi|6321631	Tdh3p [Saccharomyces cerevisiae S288c]	0	auto - discordant peptide type	0	61.84	HIDAGAKK	iTRAQ8plex@N-term; Carbamidomethyl(D)@3; iTRAQ8plex(K)@7; iTRAQ8plex(K)@8	missed K-K@7	-0.0427457	1808.06	1809.07	1808.1	1809.11	1	8	9.1.6.18.3	0	1.7	20147.4	1.7	0.516301	2.0968	6305.57	18.02	823.69	17.11	0
2	83.3	83.3	83.13	81.93	81.93	gi|6321631	Tdh3p [Saccharomyces cerevisiae S288c]	0	auto - discordant peptide type	0	50.67	HIDAGAKK	iTRAQ8plex@N-term; iTRAQ8plex(K)@7; iTRAQ8plex(K)@8	missed K-K@7	-3.03821	1748.04	1749.05	1751.08	1752.09	1	9	5.1.4.17.8	0	1.6	7661.35	1.6	0.356766	0.861054	270731	170.1	24437.6	209.86	0
2	83.3	83.3	83.13	81.93	81.93	gi|6321631	Tdh3p [Saccharomyces cerevisiae S288c]	0	auto - discordant peptide type	0	49.15	HIDAGAKK	iTRAQ8plex@N-term; Gly->Gln@5; Lys->Asn@7; iTRAQ8plex(K)@8	missed K-K@7	0.0411367	1503.9	1504.91	1503.86	1504.87	1	12	5.1.4.16.6	0	1.5	6180.55	1.5	0.608532	0.913837	27218.1	33.81	4190.62	37.94	0
2	83.3	83.3	83.13	81.93	81.93	gi|6321631	Tdh3p [Saccharomyces cerevisiae S288c]	0	auto - shared MS/MS	0	99	HIIVDGKK	iTRAQ8plex@N-term; iTRAQ8plex(K)@7; iTRAQ8plex(K)@8	missed K-K@7	0.00969893	1821.17	1822.18	1821.16	1822.17	1	13	7.1.6.21.2	0	2	48356.2	2	0.438011	0.829462	19648.1	17.2	2177.42	17.96	0
2	83.3	83.3	83.13	81.93	81.93	gi|6321631	Tdh3p [Saccharomyces cerevisiae S288c]	0	auto - shared MS/MS	0	99	HIIVDGKK	iTRAQ8plex@N-term; iTRAQ8plex(K)@7; iTRAQ8plex(K)@8	missed K-K@7	0.00900031	1821.17	1822.18	1821.16	1822.17	1	13	5.1.4.22.3	0	2.1	35289.6	2.1	0.384778	1.02197	171532	180.8	16699.1	169.75	0
2	83.3	83.3	83.13	81.93	81.93	gi|6321631	Tdh3p [Saccharomyces cerevisiae S288c]	0	auto - shared MS/MS	0	99	HIIVDGKK	iTRAQ8plex@N-term; iTRAQ8plex(K)@7; iTRAQ8plex(K)@8	missed K-K@7	-0.0099779	1821.15	1822.16	1821.16	1822.17	1	13	6.1.4.22.9	0	2.1	10452.7	2.1	0.702451	1.16134	22738.1	42.84	4041.17	46.31	0
2	83.3	83.3	83.13	81.93	81.93	gi|6321631	Tdh3p [Saccharomyces cerevisiae S288c]	0	auto - discordant peptide type	0	95.48	HIIVDGKK	iTRAQ8plex@N-term; iTRAQ8plex(K)@7; iTRAQ8plex(K)@8	missed K-K@7	-1.04453	1820.12	1821.12	1821.16	1822.17	1	13	7.1.6.20.7	0	1.9	10410	1.9	0.688581	1.07395	7271.55	10.98	1266.83	13.47	0
2	83.3	83.3	83.13	81.93	81.93	gi|6321631	Tdh3p [Saccharomyces cerevisiae S288c]	0	auto - discordant peptide type	0	38.87	HIIVDGKK	iTRAQ8plex@N-term; Lys->His@7; iTRAQ8plex(K)@8	missed K-K@7	-0.034233	1525.88	1526.89	1525.92	1526.93	1	14	7.1.6.20.4	0	1.9	24819.6	1.9	0.731437	1.07518	5883.05	9.95	1088.72	11.56	0
2	83.3	83.3	83.13	81.93	81.93	gi|6321631	Tdh3p [Saccharomyces cerevisiae S288c]	0	auto - discordant peptide type	0	99	IALSRPNVEVVALNDPFITNDYAAYMFK	iTRAQ8plex@N-term; Deamidated(N)@20; iTRAQ8plex(K)@28		-0.0297607	3779.98	3780.98	3780.01	3781.01	1	12	3.1.4.268.1	0	26.7	2324.56	26.7	1.42121	4.17734	286	5.01	102.84	3.9	0
2	83.3	83.3	83.13	81.93	81.93	gi|6321631	Tdh3p [Saccharomyces cerevisiae S288c]	1	auto	0	99	IALSRPNVEVVALNDPFITNDYAAYMFK	iTRAQ8plex@N-term; iTRAQ8plex(K)@28		0.0518728	3779.07	3780.08	3779.02	3780.03	1	10	12.1.13.236.1	1	23.5	4439.94	23.5	0.300306	23.0518	1047.68	10.7	121.01	14.23	233.9
2	83.3	83.3	83.13	81.93	81.93	gi|6321631	Tdh3p [Saccharomyces cerevisiae S288c]	0	auto - discordant peptide type	0	99	IALSRPNVEVVALNDPFITNDYAAYMFK	iTRAQ8plex@N-term; Deamidated(N)@20; Dethiomethyl(M)@26; iTRAQ8plex(K)@28		0.189853	3732.19	3733.2	3732	3733.01	1	9	12.1.13.240.2	0	23.9	6110.45	23.9	1.04668	4.87436	382.6	6.49	101.32	4.63	0
2	83.3	83.3	83.13	81.93	81.93	gi|6321631	Tdh3p [Saccharomyces cerevisiae S288c]	0	auto - discordant peptide type	0	99	IALSRPNVEVVALNDPFITNDYAAYMFK	iTRAQ8plex@N-term; Deamidated(N)@20; iTRAQ8plex(K)@28		-0.385383	3779.62	3780.63	3780.01	3781.01	1	11	8.1.6.265.1	0	26.4	8014.81	26.4	0.01		281.63	6.72	0	29.04	0
2	83.3	83.3	83.13	81.93	81.93	gi|6321631	Tdh3p [Saccharomyces cerevisiae S288c]	0	auto - discordant peptide type	0	99	IALSRPNVEVVALNDPFITNDYAAYMFK	iTRAQ8plex@N-term; Asp->Asn@21; iTRAQ8plex(K)@28		-0.444207	3777.59	3778.6	3778.04	3779.04	1	10	8.1.6.268.1	0	26.7	3622.54	26.7	0.557712	5.19494	1246.01	9.25	175.82	9.04	0
2	83.3	83.3	83.13	81.93	81.93	gi|6321631	Tdh3p [Saccharomyces cerevisiae S288c]	0	auto - discordant peptide type	0	99	IALSRPNVEVVALNDPFITNDYAAYMFK	iTRAQ8plex@N-term; iTRAQ8plex(K)@28		-0.440918	3778.58	3779.59	3779.02	3780.03	1	11	8.1.6.270.1	0	26.9	8663.53	26.9	0.471623	8.71369	631.05	6.87	75.3	6.51	0
2	83.3	83.3	83.13	81.93	81.93	gi|6321631	Tdh3p [Saccharomyces cerevisiae S288c]	0	auto - discordant peptide type	0	92.12	IALSRPNVEVVALNDPFITNDYAAYMFK	iTRAQ8plex@N-term; Deamidated(N)@20; iTRAQ8plex(K)@28		0.0502899	3780.06	3781.06	3780.01	3781.01	1	9	12.1.13.235.2	0	23.4	4183.45	23.4	0.0880114	45.419	498.48	5.53	11.1	5.04	0
2	83.3	83.3	83.13	81.93	81.93	gi|6321631	Tdh3p [Saccharomyces cerevisiae S288c]	1	auto	0	33.5	IALSRPNVEVVALNDPFITNDYAAYMFK	iTRAQ8plex@N-term; iTRAQ8plex(K)@28		0.0653007	3779.09	3780.09	3779.02	3780.03	1	6	12.1.13.269.7	1	26.8	4221.09	26.8	0.01		116.25	3.37	0	12.64	0
2	83.3	83.3	83.13	81.93	81.93	gi|6321631	Tdh3p [Saccharomyces cerevisiae S288c]	0	auto - shared MS/MS	0	99	IATYQER	iTRAQ8plex@N-term		0.0239397	1183.67	1184.68	1183.65	1184.66	1	11	4.1.4.29.3	0	2.8	39752.5	2.8	0.796525	0.712097	75777.7	84.66	15271.3	107.4	0
2	83.3	83.3	83.13	81.93	81.93	gi|6321631	Tdh3p [Saccharomyces cerevisiae S288c]	0	auto - shared MS/MS	0	30.75	IATYQER	iTRAQ8plex@N-term		-0.00560211	1183.64	1184.65	1183.65	1184.66	1	6	4.1.4.49.15	0	4.8	1820.01	4.8	1.18485	0.827275	3138.58	7.63	940.88	7.44	0
2	83.3	83.3	83.13	81.93	81.93	gi|6321631	Tdh3p [Saccharomyces cerevisiae S288c]	0	auto - discordant peptide type	0	99	IVSNASCTTNCLAPLAK	iTRAQ8plex@N-term; Carbamidomethyl(C)@7; Deamidated(N)@10; Carbamidomethyl(C)@11; iTRAQ8plex(K)@17		-0.0363496	2428.25	2429.26	2428.29	2429.3	1	25	4.1.4.89.3	0	8.8	2367.86	8.8	0.363562	1.43156	8337.48	13.35	766.92	10.91	0
2	83.3	83.3	83.13	81.93	81.93	gi|6321631	Tdh3p [Saccharomyces cerevisiae S288c]	0	auto - discordant peptide type	0	99	IVSNASCTTNCLAPLAK	iTRAQ8plex@N-term; Deamidated(N)@4; Carbamidomethyl(C)@7; Carbamidomethyl(C)@11; iTRAQ8plex(K)@17		-0.0263396	2428.26	2429.27	2428.29	2429.3	1	22	4.1.4.100.13	0	9.9	1758.56	9.9	0.555287	1.14222	4531.91	8.23	636.7	7.18	0
2	83.3	83.3	83.13	81.93	81.93	gi|6321631	Tdh3p [Saccharomyces cerevisiae S288c]	0	auto - discordant peptide type	0	99	IVSNASCTTNCLAPLAK	iTRAQ8plex@N-term; Carbamidomethyl(C)@7; Carbamidomethyl(C)@11; iTRAQ8plex(K)@17		6.95174	2434.26	2435.27	2427.31	2428.31	1	21	4.1.4.109.5	0	10.8	974.01	10.8	0.387161	2.23489	8648.85	23.79	847.2	18.79	0
2	83.3	83.3	83.13	81.93	81.93	gi|6321631	Tdh3p [Saccharomyces cerevisiae S288c]	0	auto - discordant peptide type	0	99	IVSNASCTTNCLAPLAK	iTRAQ8plex@N-term; Cys->Ala@7; Thr->Val@8; Carbamidomethyl(C)@11; iTRAQ8plex(K)@17		-0.0312762	2336.3	2337.31	2336.33	2337.34	1	19	4.1.4.110.12	0	10.9	3860.35	10.9	0.701505	1.34631	3816.67	10.16	677.41	8.94	0
2	83.3	83.3	83.13	81.93	81.93	gi|6321631	Tdh3p [Saccharomyces cerevisiae S288c]	0	auto - discordant peptide type	0	99	IVSNASCTTNCLAPLAK	iTRAQ8plex@N-term; Carbamidomethyl(C)@7; Carbamidomethyl(C)@11; iTRAQ8plex(K)@17		-2.00969	2425.3	2426.3	2427.31	2428.31	1	28	4.1.4.110.15	0	10.9	2666.25	10.9	0.112232	4.88078	17521.6	28.87	497.54	24.27	0
2	83.3	83.3	83.13	81.93	81.93	gi|6321631	Tdh3p [Saccharomyces cerevisiae S288c]	0	auto - shared MS/MS	0	99	IVSNASCTTNCLAPLAK	iTRAQ8plex@N-term; Carbamidomethyl(C)@7; Carbamidomethyl(C)@11; iTRAQ8plex(K)@17		0.00403657	2427.31	2428.32	2427.31	2428.31	1	30	4.1.4.112.1	0	11.1	95996.2	11.1	0.313474	1.09018	280018	224.31	22208.8	241.46	0
2	83.3	83.3	83.13	81.93	81.93	gi|6321631	Tdh3p [Saccharomyces cerevisiae S288c]	0	auto - discordant peptide type	0	99	IVSNASCTTNCLAPLAK	iTRAQ8plex@N-term; Ser->Asp@3; Carbamidomethyl(C)@7; Carbamidomethyl(C)@11; iTRAQ8plex(K)@17		-0.00256161	2455.3	2456.31	2455.3	2456.31	1	11	4.1.4.115.11	0	11.4	1587.6	11.4	0.198207	4.0663	2942.08	6.7	147.54	5.99	0
2	83.3	83.3	83.13	81.93	81.93	gi|6321631	Tdh3p [Saccharomyces cerevisiae S288c]	0	auto - discordant peptide type	0	99	IVSNASCTTNCLAPLAK	iTRAQ8plex@N-term; Carbamidomethyl(C)@7; Deamidated(N)@10; Carbamidomethyl(C)@11; iTRAQ8plex(K)@17		0.00466714	2428.3	2429.3	2428.29	2429.3	1	23	4.1.4.120.4	0	11.9	2050.61	11.9	0.182606	4.48748	15767.9	30.74	728.49	32.66	0
2	83.3	83.3	83.13	81.93	81.93	gi|6321631	Tdh3p [Saccharomyces cerevisiae S288c]	0	auto - discordant peptide type	0	99	IVSNASCTTNCLAPLAK	iTRAQ8plex@N-term; Deamidated(N)@4; Carbamidomethyl(C)@7; Carbamidomethyl(C)@11; iTRAQ8plex(K)@17		-0.0356172	2428.26	2429.26	2428.29	2429.3	1	22	4.1.4.137.10	0	13.6	2118.92	13.6	0.305968	3.08493	10399.7	17.23	805.07	24.8	0
2	83.3	83.3	83.13	81.93	81.93	gi|6321631	Tdh3p [Saccharomyces cerevisiae S288c]	0	auto - discordant peptide type	0	99	IVSNASCTTNCLAPLAK	iTRAQ8plex@N-term; Deamidated(N)@4; Carbamidomethyl(C)@7; Carbamidomethyl(C)@11; iTRAQ8plex(K)@17		-0.0468862	2428.24	2429.25	2428.29	2429.3	1	29	9.1.6.128.1	0	12.7	15005.3	12.7	0.539999	1.90013	5406.27	12.54	738.63	13.93	0
2	83.3	83.3	83.13	81.93	81.93	gi|6321631	Tdh3p [Saccharomyces cerevisiae S288c]	0	auto - discordant peptide type	0	99	IVSNASCTTNCLAPLAK	Carbamidomethyl@N-term; Carbamidomethyl(C)@7; Carbamidomethyl(C)@11; iTRAQ8plex(K)@17		-0.142979	2179.98	2180.99	2180.12	2181.13	1	23	10.1.6.39.1	0	3.8	16458	3.8	0.502381	4.16088	3247.26	14.12	412.75	17.08	0
2	83.3	83.3	83.13	81.93	81.93	gi|6321631	Tdh3p [Saccharomyces cerevisiae S288c]	0	auto - discordant peptide type	0	99	IVSNASCTTNCLAPLAK	iTRAQ8plex@N-term; Deamidated(N)@4; Carbamidomethyl(C)@7; Deamidated(N)@10; Carbamidomethyl(C)@11; iTRAQ8plex(K)@17		-0.138765	2429.14	2430.14	2429.28	2430.28	1	26	10.1.6.110.5	0	10.9	3096.95	10.9	0.501745	3.26788	1950.04	8.92	247.55	8.01	0
2	83.3	83.3	83.13	81.93	81.93	gi|6321631	Tdh3p [Saccharomyces cerevisiae S288c]	0	auto - discordant peptide type	0	99	IVSNASCTTNCLAPLAK	iTRAQ8plex@N-term; Deamidated(N)@4; Carbamidomethyl(C)@7; Carbamidomethyl(C)@11; Ala->Gln@16; iTRAQ8plex(K)@17		-0.0827678	2485.23	2486.24	2485.31	2486.32	1	11	10.1.6.120.3	0	11.9	27995.5	11.9	0.690532	8.65745	1301.12	16.8	227.32	19.46	0
2	83.3	83.3	83.13	81.93	81.93	gi|6321631	Tdh3p [Saccharomyces cerevisiae S288c]	0	auto - discordant peptide type	0	99	IVSNASCTTNCLAPLAK	iTRAQ8plex@N-term; Cys->Ala@7; Thr->Val@8; Carbamidomethyl(C)@11; iTRAQ8plex(K)@17		-0.0855039	2336.25	2337.26	2336.33	2337.34	1	18	10.1.6.124.7	0	12.3	6059.15	12.3	0.878845	3.66955	1029.7	7.38	228.96	8.24	0
2	83.3	83.3	83.13	81.93	81.93	gi|6321631	Tdh3p [Saccharomyces cerevisiae S288c]	0	auto - discordant peptide type	0	99	IVSNASCTTNCLAPLAK	iTRAQ8plex@N-term; Carbamidomethyl(C)@7; Carbamidomethyl(C)@11; Ala->Gln@13; iTRAQ8plex(K)@17		-0.0547514	2484.27	2485.28	2484.33	2485.34	1	14	10.1.6.125.1	0	12.4	355844	12.4	0.158197	10.7778	5646.66	23.91	226.01	24.34	0
2	83.3	83.3	83.13	81.93	81.93	gi|6321631	Tdh3p [Saccharomyces cerevisiae S288c]	0	auto - discordant peptide type	0	99	IVSNASCTTNCLAPLAK	iTRAQ8plex@N-term; Carbamidomethyl(C)@7; Carbamidomethyl(C)@11; iTRAQ8plex(K)@17		-1.07096	2426.24	2427.24	2427.31	2428.31	1	21	10.1.6.125.7	0	12.4	22279	12.4	0.360359	1.21194	18576.8	20.71	1693.73	20.44	0
2	83.3	83.3	83.13	81.93	81.93	gi|6321631	Tdh3p [Saccharomyces cerevisiae S288c]	0	auto - shared MS/MS	0	99	IVSNASCTTNCLAPLAK	iTRAQ8plex@N-term; Carbamidomethyl(C)@7; Carbamidomethyl(C)@11; iTRAQ8plex(K)@17		-0.0223928	2427.28	2428.29	2427.31	2428.31	1	23	11.1.6.113.4	0	11.2	8632.28	11.2	0.107264	15.9899	1828.01	7.43	49.61	7.93	0
2	83.3	83.3	83.13	81.93	81.93	gi|6321631	Tdh3p [Saccharomyces cerevisiae S288c]	0	auto - discordant peptide type	0	99	IVSNASCTTNCLAPLAK	iTRAQ8plex@N-term; Carbamidomethyl(C)@7; Carbamidomethyl(C)@11; iTRAQ8plex(K)@17		-1.01365	2426.29	2427.3	2427.31	2428.31	1	8	11.1.6.114.10	0	11.3	2708	11.3	0.01		187.48	3.64	0	20.56	0
2	83.3	83.3	83.13	81.93	81.93	gi|6321631	Tdh3p [Saccharomyces cerevisiae S288c]	0	auto - discordant peptide type	0	99	IVSNASCTTNCLAPLAK	iTRAQ8plex@N-term; Deamidated(N)@4; Carbamidomethyl(C)@7; Carbamidomethyl(C)@11; iTRAQ8plex(K)@17		-0.0858482	2428.21	2429.21	2428.29	2429.3	1	30	10.1.6.118.1	0	11.7	64064	11.7	0.330775	1.30508	20701.7	21.35	1732.51	22.54	0
2	83.3	83.3	83.13	81.93	81.93	gi|6321631	Tdh3p [Saccharomyces cerevisiae S288c]	0	auto - shared MS/MS	0	99	IVSNASCTTNCLAPLAK	iTRAQ8plex@N-term; Carbamidomethyl(C)@7; Carbamidomethyl(C)@11; iTRAQ8plex(K)@17		-0.0607621	2427.25	2428.25	2427.31	2428.31	1	29	10.1.6.124.1	0	12.3	157710	12.3	0.424357	0.53682	48278.1	27.38	5183.44	27.67	0
2	83.3	83.3	83.13	81.93	81.93	gi|6321631	Tdh3p [Saccharomyces cerevisiae S288c]	0	auto - discordant peptide type	0	99	IVSNASCTTNCLAPLAK	iTRAQ8plex@N-term; Carbamidomethyl(C)@7; Deamidated(N)@10; Carbamidomethyl(C)@11; iTRAQ8plex(K)@17		-0.0887777	2428.2	2429.21	2428.29	2429.3	1	23	10.1.6.130.6	0	12.9	19867.7	12.9	0.376045	3.90771	2622.27	11.29	249.49	9.69	0
2	83.3	83.3	83.13	81.93	81.93	gi|6321631	Tdh3p [Saccharomyces cerevisiae S288c]	0	auto - discordant peptide type	0	99	IVSNASCTTNCLAPLAK	iTRAQ8plex@N-term; Deamidated(N)@4; Carbamidomethyl(C)@7; Carbamidomethyl(C)@11; iTRAQ8plex(K)@17		-0.0792568	2428.21	2429.22	2428.29	2429.3	1	23	10.1.6.138.6	0	13.7	9048.25	13.7	0.497516	6.56632	947.2	5.35	119.23	7.8	0
2	83.3	83.3	83.13	81.93	81.93	gi|6321631	Tdh3p [Saccharomyces cerevisiae S288c]	0	auto - discordant peptide type	0	99	IVSNASCTTNCLAPLAK	iTRAQ8plex@N-term; Carbamidomethyl(C)@7; Carbamidomethyl(C)@11; iTRAQ8plex(K)@17		1.94574	2429.25	2430.26	2427.31	2428.31	1	10	4.1.4.138.11	0	13.7	899.359	13.7	1.16645	0.855688	5946.55	13.85	1754.96	14.45	0
2	83.3	83.3	83.13	81.93	81.93	gi|6321631	Tdh3p [Saccharomyces cerevisiae S288c]	0	auto - discordant peptide type	0	74.48	IVSNASCTTNCLAPLAK	iTRAQ8plex@N-term; Carbamidomethyl(C)@7; Carbamidomethyl(C)@11; Ala->Gln@16; iTRAQ8plex(K)@17		-0.0570261	2484.27	2485.28	2484.33	2485.34	1	9	9.1.6.135.3	0	13.4	2624.86	13.4			0	0	0	19.65	0
2	83.3	83.3	83.13	81.93	81.93	gi|6321631	Tdh3p [Saccharomyces cerevisiae S288c]	0	auto - discordant peptide type	0	50.37	IVSNASCTTNCLAPLAK	iTRAQ8plex@N-term; Carbamidomethyl(C)@7; Asn->Gly@10; Carbamidomethyl(C)@11; iTRAQ8plex(K)@17		0.0014752	2370.29	2371.3	2370.29	2371.29	1	10	4.1.4.112.13	0	11.1	1213.12	11.1	0.445189	2.00308	2273.32	8.45	256.06	5.04	0
2	83.3	83.3	83.13	81.93	81.93	gi|6321631	Tdh3p [Saccharomyces cerevisiae S288c]	0	auto - shared MS/MS	0	99	KIATYQER	iTRAQ8plex@N-term; iTRAQ8plex(K)@1	missed K-I@1	-0.0190231	1615.93	1616.94	1615.95	1616.96	1	12	2.1.4.18.6	0	1.7	12729.1	1.7	0.752427	0.607153	26409.4	31.77	5027.59	29.92	0
2	83.3	83.3	83.13	81.93	81.93	gi|6321631	Tdh3p [Saccharomyces cerevisiae S288c]	0	auto - shared MS/MS	0	99	KIATYQER	iTRAQ8plex@N-term; iTRAQ8plex(K)@1	missed K-I@1	-0.00554311	1615.94	1616.95	1615.95	1616.96	1	8	12.1.13.17.5	0	1.6	14984	1.6	0.625864	5.67936	2372.6	18.74	375.7	21.13	0
2	83.3	83.3	83.13	81.93	81.93	gi|6321631	Tdh3p [Saccharomyces cerevisiae S288c]	0	auto - discordant peptide type	0	81.8	KIATYQER	iTRAQ8plex@N-term; iTRAQ8plex(K)@1; iTRAQ8plex(Y)@5	missed K-I@1	0.0750695	1920.23	1921.24	1920.16	1921.16	1	8	9.1.6.24.6	0	2.3	21876.7	2.3	0.817026	1.42016	2381.44	7.22	492.28	6.83	0
2	83.3	83.3	83.13	81.93	81.93	gi|6321631	Tdh3p [Saccharomyces cerevisiae S288c]	0	auto - discordant peptide type	0	99	KVVITAPSSTAPMFVMGVNEEK	iTRAQ8plex@N-term; iTRAQ8plex(K)@1; Dethiomethyl(M)@13; Dethiomethyl(M)@16; Deamidated(N)@19; iTRAQ8plex(K)@22	missed K-V@1	0.00798734	3151.8	3152.8	3151.79	3152.8	1	12	5.1.4.135.5	0	13.4	1696.01	13.4	0.658411	1.90752	6081.73	16.46	1013.12	19.13	0
2	83.3	83.3	83.13	81.93	81.93	gi|6321631	Tdh3p [Saccharomyces cerevisiae S288c]	0	auto - discordant peptide type	0	99	KVVITAPSSTAPMFVMGVNEEK	iTRAQ8plex@N-term; iTRAQ8plex(K)@1; Dethiomethyl(M)@13; iTRAQ8plex(K)@22	missed K-V@1	-0.0173473	3198.79	3199.8	3198.81	3199.82	1	27	5.1.4.136.2	0	13.5	9938.13	13.5	0.161676	5.44844	18555.7	52.26	759.03	41.3	0
2	83.3	83.3	83.13	81.93	81.93	gi|6321631	Tdh3p [Saccharomyces cerevisiae S288c]	0	auto - discordant peptide type	0	99	KVVITAPSSTAPMFVMGVNEEK	iTRAQ8plex@N-term; iTRAQ8plex(K)@1; Dethiomethyl(M)@13; Glu->Gln@20; iTRAQ8plex(K)@22	missed K-V@1	-0.0550948	3197.77	3198.78	3197.82	3198.83	1	13	5.1.4.137.3	0	13.6	3537.52	13.6	0.429954	3.04626	9737.8	37.51	1059.3	32.01	0
2	83.3	83.3	83.13	81.93	81.93	gi|6321631	Tdh3p [Saccharomyces cerevisiae S288c]	0	auto - discordant peptide type	0	99	KVVITAPSSTAPMFVMGVNEEK	iTRAQ8plex@N-term; iTRAQ8plex(K)@1; Dethiomethyl(M)@13; Oxidation(M)@16; iTRAQ8plex(K)@22	missed K-V@1	0.0279517	3214.83	3215.84	3214.8	3215.81	1	14	12.1.13.125.6	0	12.4	8031.64	12.4	0.01		376.45	4.35	0	42.2	0
2	83.3	83.3	83.13	81.93	81.93	gi|6321631	Tdh3p [Saccharomyces cerevisiae S288c]	0	auto - discordant peptide type	0	99	KVVITAPSSTAPMFVMGVNEEK	iTRAQ8plex@N-term; iTRAQ8plex(K)@1; Dethiomethyl(M)@13; Oxidation(M)@16; Deamidated(N)@19; iTRAQ8plex(K)@22	missed K-V@1	-0.00243951	3215.79	3216.79	3215.79	3216.8	1	12	12.1.13.126.3	0	12.5	6302.56	12.5	0.605915	4.8784	1901.67	11.62	291.53	14.11	0
2	83.3	83.3	83.13	81.93	81.93	gi|6321631	Tdh3p [Saccharomyces cerevisiae S288c]	0	auto - discordant peptide type	0	99	KVVITAPSSTAPMFVMGVNEEK	iTRAQ8plex@N-term; iTRAQ8plex(K)@1; Met->Thr@16; iTRAQ8plex(K)@22	missed K-V@1	-0.0201461	3216.8	3217.81	3216.82	3217.83	1	11	12.1.13.127.2	0	12.6	5425.83	12.6	0.505165	3.37931	2733.48	17.6	349.37	11.59	0
2	83.3	83.3	83.13	81.93	81.93	gi|6321631	Tdh3p [Saccharomyces cerevisiae S288c]	0	auto - discordant peptide type	0	99	KVVITAPSSTAPMFVMGVNEEK	iTRAQ8plex@N-term; iTRAQ8plex(K)@1; Dethiomethyl(M)@16; iTRAQ8plex(K)@22	missed K-V@1	0.145972	3198.95	3199.96	3198.81	3199.82	1	33	12.1.13.145.1	0	14.4	40101.5	14.4	0.362927	1.8564	9536.95	17.2	875.72	16.18	0
2	83.3	83.3	83.13	81.93	81.93	gi|6321631	Tdh3p [Saccharomyces cerevisiae S288c]	0	auto - discordant peptide type	0	99	KVVITAPSSTAPMFVMGVNEEK	iTRAQ8plex@N-term; iTRAQ8plex(K)@1; Carbamyl(M)@16; iTRAQ8plex(K)@22	missed K-V@1	-0.376778	3289.44	3290.45	3289.82	3290.83	1	15	8.1.6.145.8	0	14.4	9718.46	14.4	0.164265	16.8351	573.62	4.02	23.84	4.01	0
2	83.3	83.3	83.13	81.93	81.93	gi|6321631	Tdh3p [Saccharomyces cerevisiae S288c]	0	auto - discordant peptide type	0	99	KVVITAPSSTAPMFVMGVNEEK	iTRAQ8plex@N-term; iTRAQ8plex(K)@1; iTRAQ8plex(K)@22	missed K-V@1	-0.441765	3246.37	3247.38	3246.81	3247.82	1	27	8.1.6.159.2	0	15.8	5890.9	15.8	0.364384	4.1584	1536.24	5.2	141.63	5.87	0
2	83.3	83.3	83.13	81.93	81.93	gi|6321631	Tdh3p [Saccharomyces cerevisiae S288c]	0	auto - shared MS/MS	0	99	KVVITAPSSTAPMFVMGVNEEK	iTRAQ8plex@N-term; iTRAQ8plex(K)@1; iTRAQ8plex(K)@22	missed K-V@1	-0.0295926	3246.78	3247.79	3246.81	3247.82	1	12	5.1.4.136.7	0	13.5	2276.84	13.5	1.5159	2.03646	2694.92	10.5	1033.6	20.66	0
2	83.3	83.3	83.13	81.93	81.93	gi|6321631	Tdh3p [Saccharomyces cerevisiae S288c]	0	auto - shared MS/MS	0	99	LNKETTYDEIK	iTRAQ8plex@N-term; iTRAQ8plex(K)@3; iTRAQ8plex(K)@11	missed K-E@3	0.0453148	2265.34	2266.35	2265.3	2266.31	1	20	12.1.13.23.2	0	2.2	8910.04	2.2	0.502872	2.27641	6873.63	19.05	874.54	19.76	0
2	83.3	83.3	83.13	81.93	81.93	gi|6321631	Tdh3p [Saccharomyces cerevisiae S288c]	0	auto - shared MS/MS	0	99	LNKETTYDEIK	iTRAQ8plex@N-term; iTRAQ8plex(K)@3; iTRAQ8plex(K)@11	missed K-E@3	-0.0571815	2265.24	2266.25	2265.3	2266.31	1	15	2.1.4.40.5	0	3.9	1902.01	3.9	0.263135	1.46172	7265.87	5.86	483.73	7.06	0
2	83.3	83.3	83.13	81.93	81.93	gi|6321631	Tdh3p [Saccharomyces cerevisiae S288c]	0	auto - discordant peptide type	0	99	LNKETTYDEIKK	Carbamyl@N-term; iTRAQ8plex(K)@3; Glu->Arg@4; iTRAQ8plex(K)@11; iTRAQ8plex(K)@12	missed K-E@3; missed K-K@11	-0.0792625	2463.38	2464.39	2463.46	2464.47	1	12	2.1.4.83.1	0	8.2	2142.97	8.2	0.690941	0.342697	10238	6.1	1789.75	6.04	0
2	83.3	83.3	83.13	81.93	81.93	gi|6321631	Tdh3p [Saccharomyces cerevisiae S288c]	0	auto - discordant peptide type	0	99	LNKETTYDEIKK	Carbamidomethyl@N-term; iTRAQ8plex(K)@3; iTRAQ8plex(K)@11; iTRAQ8plex(K)@12	missed K-E@3; missed K-K@11	-0.0187111	2450.4	2451.4	2450.41	2451.42	1	12	5.1.4.41.7	0	4	1437.53	4	0.365814	1.2831	5015.43	7.08	464.2	5.92	0
2	83.3	83.3	83.13	81.93	81.93	gi|6321631	Tdh3p [Saccharomyces cerevisiae S288c]	0	auto - shared MS/MS	0	99	LNKETTYDEIKK	iTRAQ8plex@N-term; iTRAQ8plex(K)@3; iTRAQ8plex(K)@11; iTRAQ8plex(K)@12	missed K-E@3; missed K-K@11	-0.0251306	2697.57	2698.58	2697.6	2698.61	1	20	5.1.4.106.3	0	10.5	16340.7	10.5	0.601714	1.53419	40874.7	67.72	6222.73	94.91	0
2	83.3	83.3	83.13	81.93	81.93	gi|6321631	Tdh3p [Saccharomyces cerevisiae S288c]	0	auto - discordant peptide type	0	99	LNKETTYDEIKK	iTRAQ8plex@N-term; iTRAQ8plex(K)@3; Methyl(I)@10; iTRAQ8plex(K)@11; iTRAQ8plex(K)@12	missed K-E@3; missed K-K@11	-0.0327417	2711.58	2712.59	2711.61	2712.62	1	15	5.1.4.106.4	0	10.5	12470.7	10.5	6.55791	1.23903	5251.57	51.34	8713.47	66.33	0
2	83.3	83.3	83.13	81.93	81.93	gi|6321631	Tdh3p [Saccharomyces cerevisiae S288c]	0	auto - discordant peptide type	0	99	LNKETTYDEIKK	iTRAQ8plex@N-term; iTRAQ8plex(K)@3; iTRAQ8plex(K)@11; iTRAQ8plex(K)@12	missed K-E@3; missed K-K@11	-2.03936	2695.56	2696.57	2697.6	2698.61	1	16	5.1.4.107.6	0	10.6	1719.32	10.6	0.34276	1.53379	28258.4	34.19	2450.61	37.47	0
2	83.3	83.3	83.13	81.93	81.93	gi|6321631	Tdh3p [Saccharomyces cerevisiae S288c]	0	auto - shared MS/MS	0	99	LNKETTYDEIKK	iTRAQ8plex@N-term; iTRAQ8plex(K)@3; iTRAQ8plex(K)@11; iTRAQ8plex(K)@12	missed K-E@3; missed K-K@11	-0.0207593	2697.58	2698.59	2697.6	2698.61	1	18	6.1.4.106.2	0	10.5	3251.82	10.5	0.366299	1.45992	16019.4	22.92	1484.63	21.57	0
2	83.3	83.3	83.13	81.93	81.93	gi|6321631	Tdh3p [Saccharomyces cerevisiae S288c]	0	auto - shared MS/MS	0	99	LNKETTYDEIKK	iTRAQ8plex@N-term; iTRAQ8plex(K)@3; iTRAQ8plex(K)@11; iTRAQ8plex(K)@12	missed K-E@3; missed K-K@11	-0.0839653	2697.51	2698.52	2697.6	2698.61	1	19	7.1.6.88.2	0	8.7	56424.8	8.7	0.215068	1.3942	15169.7	11.96	825.45	11.49	0
2	83.3	83.3	83.13	81.93	81.93	gi|6321631	Tdh3p [Saccharomyces cerevisiae S288c]	0	auto - shared MS/MS	0	99	LNKETTYDEIKK	iTRAQ8plex@N-term; iTRAQ8plex(K)@3; iTRAQ8plex(K)@11; iTRAQ8plex(K)@12	missed K-E@3; missed K-K@11	-0.121264	2697.48	2698.49	2697.6	2698.61	1	20	9.1.6.108.1	0	10.7	7945.86	10.7	1.97864	1.1426	1154.74	5.34	578.08	6.04	0
2	83.3	83.3	83.13	81.93	81.93	gi|6321631	Tdh3p [Saccharomyces cerevisiae S288c]	0	auto - shared MS/MS	0	99	LNKETTYDEIKK	iTRAQ8plex@N-term; iTRAQ8plex(K)@3; iTRAQ8plex(K)@11; iTRAQ8plex(K)@12	missed K-E@3; missed K-K@11	0.0118139	2697.61	2698.62	2697.6	2698.61	1	17	11.1.6.36.9	0	3.5	18870.2	3.5	0.472688	2.32493	1662.87	3.9	198.87	4.6	0
2	83.3	83.3	83.13	81.93	81.93	gi|6321631	Tdh3p [Saccharomyces cerevisiae S288c]	0	auto - discordant peptide type	0	99	LNKETTYDEIKK	iTRAQ8plex@N-term; iTRAQ8plex(K)@3; iTRAQ8plex(K)@11; iTRAQ8plex(K)@12	missed K-E@3; missed K-K@11	-0.997266	2696.6	2697.61	2697.6	2698.61	1	15	11.1.6.37.6	0	3.6	12640.4	3.6	0.312736	2.25993	4430.33	7.49	350.55	7.9	0
2	83.3	83.3	83.13	81.93	81.93	gi|6321631	Tdh3p [Saccharomyces cerevisiae S288c]	0	auto - shared MS/MS	0	99	LNKETTYDEIKK	iTRAQ8plex@N-term; iTRAQ8plex(K)@3; iTRAQ8plex(K)@11; iTRAQ8plex(K)@12	missed K-E@3; missed K-K@11	-0.156331	2697.44	2698.45	2697.6	2698.61	1	7	13.1.6.40.6	0	3.9	3609.98	3.9	0.01		557.71	3.96	0	62.76	0
2	83.3	83.3	83.13	81.93	81.93	gi|6321631	Tdh3p [Saccharomyces cerevisiae S288c]	0	auto - discordant peptide type	0	99	LNKETTYDEIKK	iTRAQ8plex@N-term; Deamidated(N)@2; iTRAQ8plex(K)@3; iTRAQ8plex(K)@11; iTRAQ8plex(K)@12	missed K-E@3; missed K-K@11	-0.0718944	2698.51	2699.52	2698.58	2699.59	1	11	2.1.4.45.7	0	4.4	1128.4	4.4	0.632609	3.86876	1224.76	7.03	196.03	7.5	0
2	83.3	83.3	83.13	81.93	81.93	gi|6321631	Tdh3p [Saccharomyces cerevisiae S288c]	0	auto - discordant peptide type	0	99	LNKETTYDEIKK	iTRAQ8plex@N-term; iTRAQ8plex(K)@3; iTRAQ8plex(K)@11; iTRAQ8plex(K)@12	missed K-E@3; missed K-K@11	0.970504	2698.57	2699.58	2697.6	2698.61	1	15	7.1.6.93.1	0	9.2	1880.07	9.2	0.385397	3.60207	1287.06	4.42	125.5	4.5	0
2	83.3	83.3	83.13	81.93	81.93	gi|6321631	Tdh3p [Saccharomyces cerevisiae S288c]	0	auto - discordant peptide type	0	99	LNKETTYDEIKK	iTRAQ8plex@N-term; iTRAQ8plex(K)@3; Carbamidomethyl(E)@9; Lys->Gln@11; iTRAQ8plex(K)@12	missed K-E@3; missed K-K@11	0.0279015	2450.41	2451.41	2450.38	2451.39	1	16	1.1.4.22.4	0	2.1	9903.35	2.1	0.576431	0.891185	45646	52.03	6657.12	58.84	0
2	83.3	83.3	83.13	81.93	81.93	gi|6321631	Tdh3p [Saccharomyces cerevisiae S288c]	0	auto - discordant peptide type	0	99	LNKETTYDEIKK	iTRAQ8plex@N-term; iTRAQ8plex(K)@3; iTRAQ8plex(K)@11; iTRAQ8plex(K)@12	missed K-E@3; missed K-K@11	-1.06885	2696.53	2697.54	2697.6	2698.61	1	15	7.1.6.90.3	0	8.9	21910.7	8.9	0.309965	1.44862	10031.5	9.89	786.71	11.37	0
2	83.3	83.3	83.13	81.93	81.93	gi|6321631	Tdh3p [Saccharomyces cerevisiae S288c]	0	auto - discordant peptide type	0	99	LNKETTYDEIKK	iTRAQ8plex@N-term; iTRAQ8plex(K)@3; iTRAQ8plex(Y)@7; iTRAQ8plex(K)@11; iTRAQ8plex(K)@12	missed K-E@3; missed K-K@11	-0.0794643	3001.72	3002.73	3001.8	3002.81	1	10	13.1.6.45.6	0	4.4	8080.07	4.4	0.983199	1.61813	1343.11	4.85	334.11	5.27	0
2	83.3	83.3	83.13	81.93	81.93	gi|6321631	Tdh3p [Saccharomyces cerevisiae S288c]	0	auto - discordant peptide type	0	98.48	LNKETTYDEIKK	Carbamidomethyl@N-term; iTRAQ8plex(K)@3; iTRAQ8plex(K)@11; iTRAQ8plex(K)@12	missed K-E@3; missed K-K@11	-0.0425113	2450.37	2451.38	2450.41	2451.42	1	13	7.1.6.31.10	0	3	14031.1	3	0.0922237	22.6536	847.71	3.82	19.78	4.48	0
2	83.3	83.3	83.13	81.93	81.93	gi|6321631	Tdh3p [Saccharomyces cerevisiae S288c]	0	auto - discordant peptide type	0	97.63	LNKETTYDEIKK	iTRAQ8plex@N-term; iTRAQ8plex(K)@3; iTRAQ8plex(K)@11; iTRAQ8plex(K)@12	missed K-E@3; missed K-K@11	-2.10062	2695.5	2696.51	2697.6	2698.61	1	13	7.1.6.87.2	0	8.6	3646.16	8.6	0.253931	1.63536	12185.2	11.83	782.86	12.78	0
2	83.3	83.3	83.13	81.93	81.93	gi|6321631	Tdh3p [Saccharomyces cerevisiae S288c]	0	auto - discordant peptide type	0	93.02	LNKETTYDEIKK	iTRAQ8plex@N-term; Deamidated(N)@2; iTRAQ8plex(K)@3; iTRAQ8plex(Y)@7; iTRAQ8plex(K)@11; iTRAQ8plex(K)@12	missed K-E@3; missed K-K@11	-0.0622081	3002.73	3003.73	3002.79	3003.8	1	9	6.1.4.107.2	0	10.6	1233.19	10.6	0.40025	2.18177	3664.37	8.52	371.08	8.05	0
2	83.3	83.3	83.13	81.93	81.93	gi|6321631	Tdh3p [Saccharomyces cerevisiae S288c]	0	auto - discordant peptide type	0	86.75	LNKETTYDEIKK	iTRAQ8plex@N-term; Deamidated(N)@2; iTRAQ8plex(K)@3; iTRAQ8plex(K)@11; iTRAQ8plex(K)@12	missed K-E@3; missed K-K@11	-0.0518755	2698.53	2699.54	2698.58	2699.59	1	8	2.1.4.58.7	0	5.7	789.351	5.7	0.01		1401.04	7.67	0	125.37	0
2	83.3	83.3	83.13	81.93	81.93	gi|6321631	Tdh3p [Saccharomyces cerevisiae S288c]	0	auto - discordant peptide type	0	67.78	LNKETTYDEIKK	iTRAQ8plex@N-term; iTRAQ8plex(K)@3; Carbamidomethyl(E)@9; iTRAQ8plex(K)@11; iTRAQ8plex(K)@12	missed K-E@3; missed K-K@11	-0.0273688	2754.59	2755.6	2754.62	2755.63	1	9	1.1.4.24.2	0	2.3	27852.1	2.3	0.460701	3.64582	31950.7	112.84	3724.22	135.14	0
2	83.3	83.3	83.13	81.93	81.93	gi|6321631	Tdh3p [Saccharomyces cerevisiae S288c]	0	auto - discordant peptide type	0	59.16	LNKETTYDEIKK	iTRAQ8plex@N-term; Asn->Leu@2; iTRAQ8plex(K)@3; iTRAQ8plex(Y)@7; iTRAQ8plex(K)@11; iTRAQ8plex(K)@12	missed K-E@3; missed K-K@11	-0.144527	3000.7	3001.71	3000.85	3001.85	1	9	13.1.6.44.1	0	4.3	2975.76	4.3	0.96893	1.09032	1718.47	4.8	421.28	4.44	0
2	83.3	83.3	83.13	81.93	81.93	gi|6321631	Tdh3p [Saccharomyces cerevisiae S288c]	0	auto - discordant peptide type	0	33.48	LNKETTYDEIKK	iTRAQ8plex@N-term; iTRAQ8plex(K)@3; Iodo(Y)@7; iTRAQ8plex(K)@11; iTRAQ8plex(K)@12	missed K-E@3; missed K-K@11	0.0216226	2823.52	2824.52	2823.5	2824.5	1	8	1.1.4.116.5	0	11.5	1591.2	11.5	0.466818	1.33417	4379.59	8.94	517.27	6.82	0
2	83.3	83.3	83.13	81.93	81.93	gi|6321631	Tdh3p [Saccharomyces cerevisiae S288c]	0	auto - discordant peptide type	0	30.2	LNKETTYDEIKK	iTRAQ8plex@N-term; iTRAQ8plex(K)@3; Thr->Glu@6; iTRAQ8plex(K)@11; iTRAQ8plex(K)@12	missed K-E@3; missed K-K@11	-0.0114096	2725.58	2726.59	2725.59	2726.6	1	7	1.1.4.99.8	0	9.8	1004.04	9.8	4.49336	3.44545	227.6	6.79	258.75	4.46	0
2	83.3	83.3	83.13	81.93	81.93	gi|6321631	Tdh3p [Saccharomyces cerevisiae S288c]	0	auto - discordant peptide type	0	99	LTGMAFR	iTRAQ8plex@N-term; Carbamyl(M)@4		-0.0218678	1141.6	1142.61	1141.62	1142.63	1	12	2.1.4.23.2	0	2.2	12221.6	2.2	1.29638	0.408436	50311.4	57.16	16502	64.74	0
2	83.3	83.3	83.13	81.93	81.93	gi|6321631	Tdh3p [Saccharomyces cerevisiae S288c]	0	auto - discordant peptide type	0	99	LTGMAFR	iTRAQ8plex@N-term		1.00544	1099.62	1100.63	1098.62	1099.62	1	12	3.1.4.90.1	0	8.9	47897.6	8.9	0.765852	0.788893	111706	162.44	21645	167.83	0
2	83.3	83.3	83.13	81.93	81.93	gi|6321631	Tdh3p [Saccharomyces cerevisiae S288c]	0	auto - discordant peptide type	0	99	LTGMAFR	iTRAQ8plex@N-term		1.01401	1099.63	1100.64	1098.62	1099.62	1	10	4.1.4.36.1	0	3.5	258534	3.5	0.981165	0.29245	1056756	786.24	262333	741.95	0
2	83.3	83.3	83.13	81.93	81.93	gi|6321631	Tdh3p [Saccharomyces cerevisiae S288c]	0	auto - discordant peptide type	0	99	LTGMAFR	iTRAQ8plex@N-term		1.07278	1099.69	1100.7	1098.62	1099.62	1	11	11.1.6.42.1	0	4.1	167099	4.1	0.588854	0.58929	82298.5	72.17	12261.3	71.45	0
2	83.3	83.3	83.13	81.93	81.93	gi|6321631	Tdh3p [Saccharomyces cerevisiae S288c]	0	auto - discordant peptide type	0	99	LTGMAFR	iTRAQ8plex@N-term; Carbamyl(M)@4		-0.0266729	1141.6	1142.6	1141.62	1142.63	1	10	3.1.4.31.1	0	3	27212.1	3	0.886996	0.738174	144168	171.14	32354	235.72	0
2	83.3	83.3	83.13	81.93	81.93	gi|6321631	Tdh3p [Saccharomyces cerevisiae S288c]	0	auto - discordant peptide type	0	95.71	LTGMAFR	iTRAQ8plex@N-term; Oxidation(M)@4		-0.00515168	1114.61	1115.61	1114.61	1115.62	1	9	4.1.4.36.3	0	3.5	112951	3.5	0.971178	0.782596	152955	253.07	37583.7	287.48	0
2	83.3	83.3	83.13	81.93	81.93	gi|6321631	Tdh3p [Saccharomyces cerevisiae S288c]	0	auto - discordant peptide type	0	93.86	LTGMAFR	iTRAQ8plex@N-term		1.01022	1099.63	1100.63	1098.62	1099.62	1	9	1.1.4.45.6	0	4.4	1722.34	4.4	2.10887	0.884772	4013.08	14.26	2141.23	17.35	0
2	83.3	83.3	83.13	81.93	81.93	gi|6321631	Tdh3p [Saccharomyces cerevisiae S288c]	0	auto - discordant peptide type	0	99	LVSWYDNEYGYSTR	iTRAQ8plex@N-term; iTRAQ8plex(Y)@5		0.0470621	2360.24	2361.24	2360.19	2361.2	1	14	2.1.4.174.1	0	17.3	14913.6	17.3	1.28895	0.987108	21514.6	44.08	7016.28	67.75	0
2	83.3	83.3	83.13	81.93	81.93	gi|6321631	Tdh3p [Saccharomyces cerevisiae S288c]	0	auto - shared MS/MS	0	99	LVSWYDNEYGYSTR	iTRAQ8plex@N-term		0.0550924	2056.04	2057.05	2055.98	2056.99	1	19	2.1.4.174.3	0	17.3	4584.35	17.3	0.744184	0.855092	11415.4	22.14	2149.36	17.9	0
2	83.3	83.3	83.13	81.93	81.93	gi|6321631	Tdh3p [Saccharomyces cerevisiae S288c]	0	auto - discordant peptide type	0	99	LVSWYDNEYGYSTR	iTRAQ8plex@N-term; Dioxidation(W)@4		8.54659e-05	2087.97	2088.98	2087.97	2088.98	1	17	3.1.4.156.2	0	15.5	5179.1	15.5	0.515597	2.02118	6751.89	18.39	880.79	17.64	0
2	83.3	83.3	83.13	81.93	81.93	gi|6321631	Tdh3p [Saccharomyces cerevisiae S288c]	0	auto - discordant peptide type	0	99	LVSWYDNEYGYSTR	iTRAQ8plex@N-term; Deamidated(N)@7		0.00649705	2056.97	2057.98	2056.97	2057.98	1	15	3.1.4.158.1	0	15.7	2731.63	15.7	1.12435	1.89746	6657.15	22.67	1893.76	35.35	0
2	83.3	83.3	83.13	81.93	81.93	gi|6321631	Tdh3p [Saccharomyces cerevisiae S288c]	0	auto - discordant peptide type	0	99	LVSWYDNEYGYSTR	iTRAQ8plex@N-term; Val->Leu@2		0.0304937	2070.03	2071.04	2070	2071.01	1	16	3.1.4.175.4	0	17.4	5596.56	17.4	3.55148	0.886268	2656.19	16.36	2386.74	15.21	0
2	83.3	83.3	83.13	81.93	81.93	gi|6321631	Tdh3p [Saccharomyces cerevisiae S288c]	0	auto - shared MS/MS	0	99	LVSWYDNEYGYSTR	iTRAQ8plex@N-term		0.0232841	2056.01	2057.01	2055.98	2056.99	1	26	3.1.4.179.1	0	17.8	101292	17.8	0.634262	1.16911	116598	200.24	18711	216.38	0
2	83.3	83.3	83.13	81.93	81.93	gi|6321631	Tdh3p [Saccharomyces cerevisiae S288c]	0	auto - discordant peptide type	0	99	LVSWYDNEYGYSTR	iTRAQ8plex@N-term; Dioxidation(W)@4		0.0183949	2087.99	2089	2087.97	2088.98	1	12	3.1.4.179.4	0	17.8	1885.24	17.8	0.763254	1.93086	2986.17	11.52	576.66	10.91	0
2	83.3	83.3	83.13	81.93	81.93	gi|6321631	Tdh3p [Saccharomyces cerevisiae S288c]	0	auto - discordant peptide type	0	99	LVSWYDNEYGYSTR	iTRAQ8plex@N-term; Deamidated(N)@7		0.029689	2057	2058.01	2056.97	2057.98	1	13	3.1.4.185.2	0	18.4	945.142	18.4	1.23358	0.751049	5034.25	13.44	1571.23	11.03	0
2	83.3	83.3	83.13	81.93	81.93	gi|6321631	Tdh3p [Saccharomyces cerevisiae S288c]	0	auto - discordant peptide type	0	99	LVSWYDNEYGYSTR	iTRAQ8plex@N-term; iTRAQ8plex(Y)@9		0.00495462	2360.19	2361.2	2360.19	2361.2	1	17	3.1.4.189.1	0	18.8	40312.1	18.8	1.64845	0.711086	34990.8	98.31	14593.7	95.33	0
2	83.3	83.3	83.13	81.93	81.93	gi|6321631	Tdh3p [Saccharomyces cerevisiae S288c]	0	auto - discordant peptide type	0	99	LVSWYDNEYGYSTR	iTRAQ8plex@N-term; Thr->Glu@13		0.0169623	2084	2085	2083.98	2084.99	1	12	3.1.4.189.4	0	18.8	4529.75	18.8	1.13843	0.994362	4669.84	15.18	1345.07	12.64	0
2	83.3	83.3	83.13	81.93	81.93	gi|6321631	Tdh3p [Saccharomyces cerevisiae S288c]	0	auto - discordant peptide type	0	99	LVSWYDNEYGYSTR	iTRAQ8plex@N-term; Iodo(Y)@11		-0.00284338	2181.88	2182.89	2181.88	2182.89	1	11	3.1.4.199.5	0	19.8	4027.88	19.8	0.538384	2.63747	4060.75	12.45	553.14	14.49	0
2	83.3	83.3	83.13	81.93	81.93	gi|6321631	Tdh3p [Saccharomyces cerevisiae S288c]	0	auto - discordant peptide type	0	99	LVSWYDNEYGYSTR	Carbamidomethyl@N-term		-0.0219939	1808.78	1809.79	1808.8	1809.81	1	13	4.1.4.102.2	0	10.1	2950.24	10.1	1.63029	2.32237	7130.62	52.88	2941.23	64.73	0
2	83.3	83.3	83.13	81.93	81.93	gi|6321631	Tdh3p [Saccharomyces cerevisiae S288c]	0	auto - shared MS/MS	0	99	LVSWYDNEYGYSTR	iTRAQ8plex@N-term		-0.0087896	2055.98	2056.98	2055.98	2056.99	1	18	4.1.4.144.7	0	14.3	17958.5	14.3	0.856988	1.33621	16948.1	42.99	3674.79	48.21	0
2	83.3	83.3	83.13	81.93	81.93	gi|6321631	Tdh3p [Saccharomyces cerevisiae S288c]	0	auto - discordant peptide type	0	99	LVSWYDNEYGYSTR	iTRAQ8plex@N-term; Deamidated(N)@7		0.0123494	2056.98	2057.99	2056.97	2057.98	1	21	4.1.4.159.2	0	15.8	45378.9	15.8	0.415979	2.93012	76924.8	225.89	8096.07	236.03	0
2	83.3	83.3	83.13	81.93	81.93	gi|6321631	Tdh3p [Saccharomyces cerevisiae S288c]	0	auto - shared MS/MS	0	99	LVSWYDNEYGYSTR	iTRAQ8plex@N-term		0.0212405	2056.01	2057.01	2055.98	2056.99	1	25	4.1.4.180.1	0	17.9	335227	17.9	0.670852	0.453853	583129	471.73	98975.5	442.01	0
2	83.3	83.3	83.13	81.93	81.93	gi|6321631	Tdh3p [Saccharomyces cerevisiae S288c]	0	auto - discordant peptide type	0	99	LVSWYDNEYGYSTR	iTRAQ8plex@N-term; Dioxidation(W)@4		0.00616631	2087.98	2088.99	2087.97	2088.98	1	12	4.1.4.180.2	0	17.9	5724.93	17.9	0.904714	1.74922	28013.1	103.57	6412.23	109.63	0
2	83.3	83.3	83.13	81.93	81.93	gi|6321631	Tdh3p [Saccharomyces cerevisiae S288c]	0	auto - discordant peptide type	0	99	LVSWYDNEYGYSTR	iTRAQ8plex@N-term; Oxidation(W)@4		0.00772182	2071.99	2072.99	2071.98	2072.99	1	15	4.1.4.180.3	0	17.9	5367.89	17.9	0.693131	1.69904	31652.2	101.35	5550.79	92.62	0
2	83.3	83.3	83.13	81.93	81.93	gi|6321631	Tdh3p [Saccharomyces cerevisiae S288c]	0	auto - discordant peptide type	0	99	LVSWYDNEYGYSTR	iTRAQ8plex@N-term		-2.78816	2053.2	2054.2	2055.98	2056.99	1	19	4.1.4.182.2	0	18.1	1280.02	18.1	0.604349	0.525047	508136	406.62	77696.9	403.18	0
2	83.3	83.3	83.13	81.93	81.93	gi|6321631	Tdh3p [Saccharomyces cerevisiae S288c]	0	auto - discordant peptide type	0	99	LVSWYDNEYGYSTR	iTRAQ8plex@N-term		3.59702	2059.58	2060.59	2055.98	2056.99	1	21	4.1.4.184.4	0	18.3	1102.93	18.3	0.736547	0.603716	335791	389.52	62575.7	370.74	0
2	83.3	83.3	83.13	81.93	81.93	gi|6321631	Tdh3p [Saccharomyces cerevisiae S288c]	0	auto - discordant peptide type	0	99	LVSWYDNEYGYSTR	iTRAQ8plex@N-term; Carbamidomethyl(D)@6		-0.00671478	2113	2114.01	2113.01	2114.01	1	13	4.1.4.185.1	0	18.4	31084.2	18.4	0.324449	7.18491	47741.2	193.31	3919.01	281.13	0
2	83.3	83.3	83.13	81.93	81.93	gi|6321631	Tdh3p [Saccharomyces cerevisiae S288c]	0	auto - discordant peptide type	0	99	LVSWYDNEYGYSTR	iTRAQ8plex@N-term; Deamidated(N)@7		0.00209519	2056.97	2057.98	2056.97	2057.98	1	21	4.1.4.188.1	0	18.7	20608.1	18.7	0.413913	1.95447	99086.4	217.24	10376.7	201.53	0
2	83.3	83.3	83.13	81.93	81.93	gi|6321631	Tdh3p [Saccharomyces cerevisiae S288c]	0	auto - discordant peptide type	0	99	LVSWYDNEYGYSTR	iTRAQ8plex@N-term; Ser->Asp@12		-0.0119687	2083.97	2084.97	2083.98	2084.99	1	20	4.1.4.193.2	0	19.2	22650.3	19.2	0.690603	0.93596	41753.9	66.44	7295.62	67.29	0
2	83.3	83.3	83.13	81.93	81.93	gi|6321631	Tdh3p [Saccharomyces cerevisiae S288c]	0	auto - discordant peptide type	0	99	LVSWYDNEYGYSTR	iTRAQ8plex@N-term; Iodo(Y)@11		0.00476279	2181.89	2182.89	2181.88	2182.89	1	14	4.1.4.204.3	0	20.3	14395.5	20.3	0.704446	1.19912	25174.3	48.97	4486.85	53.09	0
2	83.3	83.3	83.13	81.93	81.93	gi|6321631	Tdh3p [Saccharomyces cerevisiae S288c]	0	auto - discordant peptide type	0	99	LVSWYDNEYGYSTR	Carbamidomethyl@N-term		0.00772612	1808.81	1809.82	1808.8	1809.81	1	10	5.1.4.122.5	0	12.1	1927.02	12.1	2.44763	1.98024	3091.08	18.77	1914.22	36.08	0
2	83.3	83.3	83.13	81.93	81.93	gi|6321631	Tdh3p [Saccharomyces cerevisiae S288c]	0	auto - discordant peptide type	0	99	LVSWYDNEYGYSTR	iTRAQ8plex@N-term; iTRAQ8plex(Y)@5; iTRAQ8plex(Y)@11		0.010576	2664.41	2665.41	2664.4	2665.4	1	11	5.1.4.182.1	0	18.1	6979.47	18.1	2.91465	0.388618	3871.03	10.25	2854.63	8.12	0
2	83.3	83.3	83.13	81.93	81.93	gi|6321631	Tdh3p [Saccharomyces cerevisiae S288c]	0	auto - shared MS/MS	0	99	LVSWYDNEYGYSTR	iTRAQ8plex@N-term		0.00351678	2055.99	2056.99	2055.98	2056.99	1	18	5.1.4.185.1	0	18.4	12238.9	18.4	0.470874	1.75632	15479.9	36.31	1844.21	32.1	0
2	83.3	83.3	83.13	81.93	81.93	gi|6321631	Tdh3p [Saccharomyces cerevisiae S288c]	0	auto - discordant peptide type	0	99	LVSWYDNEYGYSTR	iTRAQ8plex@N-term; Deamidated(N)@7		-0.0132736	2056.95	2057.96	2056.97	2057.98	1	15	7.1.6.161.2	0	16	7829.33	16	0.878658	1.86481	1235.4	5.74	274.64	4.96	0
2	83.3	83.3	83.13	81.93	81.93	gi|6321631	Tdh3p [Saccharomyces cerevisiae S288c]	0	auto - shared MS/MS	0	99	LVSWYDNEYGYSTR	iTRAQ8plex@N-term		-0.0351438	2055.95	2056.96	2055.98	2056.99	1	19	7.1.6.183.1	0	18.2	47072.3	18.2	0.522277	1.02671	10490.9	12.29	1386.27	14.14	0
2	83.3	83.3	83.13	81.93	81.93	gi|6321631	Tdh3p [Saccharomyces cerevisiae S288c]	0	auto - shared MS/MS	0	99	LVSWYDNEYGYSTR	iTRAQ8plex@N-term		-0.237112	2055.75	2056.76	2055.98	2056.99	1	12	8.1.6.165.3	0	16.4	8690.22	16.4	0.582246	5.75563	1208.51	10.47	178.03	10.13	0
2	83.3	83.3	83.13	81.93	81.93	gi|6321631	Tdh3p [Saccharomyces cerevisiae S288c]	0	auto - discordant peptide type	0	99	LVSWYDNEYGYSTR	Carbamidomethyl@N-term		0.0160799	1808.82	1809.82	1808.8	1809.81	1	18	9.1.6.125.1	0	12.4	52650.3	12.4	1.66988	3.73559	1505.58	22.65	636.1	21.75	0
2	83.3	83.3	83.13	81.93	81.93	gi|6321631	Tdh3p [Saccharomyces cerevisiae S288c]	0	auto - shared MS/MS	0	99	LVSWYDNEYGYSTR	iTRAQ8plex@N-term		-0.0479734	2055.94	2056.94	2055.98	2056.99	1	8	9.1.6.153.4	0	15.2	1011.58	15.2			0	0	0	0	0
2	83.3	83.3	83.13	81.93	81.93	gi|6321631	Tdh3p [Saccharomyces cerevisiae S288c]	0	auto - discordant peptide type	0	99	LVSWYDNEYGYSTR	iTRAQ8plex@N-term; Deamidated(N)@7		0.0195569	2056.99	2057.99	2056.97	2057.98	1	21	9.1.6.165.1	0	16.4	50563.3	16.4	0.920748	1.53003	6180.05	19.38	1439.69	21.56	0
2	83.3	83.3	83.13	81.93	81.93	gi|6321631	Tdh3p [Saccharomyces cerevisiae S288c]	0	auto - discordant peptide type	0	99	LVSWYDNEYGYSTR	iTRAQ8plex@N-term		5.02567	2061.01	2062.02	2055.98	2056.99	1	14	9.1.6.166.4	0	16.5	2067.77	16.5	0.691686	3.3011	3400.17	20.88	595.04	19.3	0
2	83.3	83.3	83.13	81.93	81.93	gi|6321631	Tdh3p [Saccharomyces cerevisiae S288c]	0	auto - discordant peptide type	0	99	LVSWYDNEYGYSTR	iTRAQ8plex@N-term		-2.02411	2053.96	2054.97	2055.98	2056.99	1	13	9.1.6.185.4	0	18.4	4283.66	18.4	0.328224	2.57672	9448.88	18.55	784.67	20.16	0
2	83.3	83.3	83.13	81.93	81.93	gi|6321631	Tdh3p [Saccharomyces cerevisiae S288c]	0	auto - shared MS/MS	0	99	LVSWYDNEYGYSTR	iTRAQ8plex@N-term		0.00134449	2055.99	2056.99	2055.98	2056.99	1	24	9.1.6.186.1	0	18.5	124776	18.5	0.533306	1.1303	12271.1	20.48	1655.76	18.51	0
2	83.3	83.3	83.13	81.93	81.93	gi|6321631	Tdh3p [Saccharomyces cerevisiae S288c]	0	auto - discordant peptide type	0	99	LVSWYDNEYGYSTR	Carbamidomethyl@N-term		-0.031822	1808.77	1809.78	1808.8	1809.81	1	21	10.1.6.115.1	0	11.4	225416	11.4	0.681805	5.41284	5409.47	48.92	933.15	49.8	0
2	83.3	83.3	83.13	81.93	81.93	gi|6321631	Tdh3p [Saccharomyces cerevisiae S288c]	0	auto - discordant peptide type	0	99	LVSWYDNEYGYSTR	No iTRAQ8plex@N-term		0.0346945	1751.81	1752.82	1751.78	1752.79	1	9	10.1.6.116.1	0	11.5	16376.4	11.5	1.03268	1.43771	5719.96	18.76	1494.5	20.92	0
2	83.3	83.3	83.13	81.93	81.93	gi|6321631	Tdh3p [Saccharomyces cerevisiae S288c]	0	auto - discordant peptide type	0	99	LVSWYDNEYGYSTR	iTRAQ8plex@N-term; Gly->Asn@10		0.0107071	2113.02	2114.02	2113.01	2114.01	1	15	10.1.6.175.1	0	17.4	26456.5	17.4	0.613988	2.58865	4843.36	18.22	752.39	19.27	0
2	83.3	83.3	83.13	81.93	81.93	gi|6321631	Tdh3p [Saccharomyces cerevisiae S288c]	0	auto - discordant peptide type	0	99	LVSWYDNEYGYSTR	iTRAQ8plex@N-term; Oxidation(W)@4		-0.00310308	2071.98	2072.98	2071.98	2072.99	1	12	10.1.6.177.4	0	17.6	14998.3	17.6	0.89573	5.55477	1613.26	14.26	365.61	20.05	0
2	83.3	83.3	83.13	81.93	81.93	gi|6321631	Tdh3p [Saccharomyces cerevisiae S288c]	0	auto - discordant peptide type	0	99	LVSWYDNEYGYSTR	iTRAQ8plex@N-term; Iodo(Y)@11		-0.00774794	2181.87	2182.88	2181.88	2182.89	1	10	10.1.6.202.7	0	20.1	7511.77	20.1	1.2818	4.62177	638.9	12.34	207.2	8.7	0
2	83.3	83.3	83.13	81.93	81.93	gi|6321631	Tdh3p [Saccharomyces cerevisiae S288c]	0	auto - discordant peptide type	0	99	LVSWYDNEYGYSTR	iTRAQ8plex@N-term; Dioxidation(W)@4		0.0331387	2088.01	2089.01	2087.97	2088.98	1	13	11.1.6.151.2	0	15	14794.4	15	0.809109	3.17993	1713.48	11.34	350.77	10.91	0
2	83.3	83.3	83.13	81.93	81.93	gi|6321631	Tdh3p [Saccharomyces cerevisiae S288c]	0	auto - discordant peptide type	0	99	LVSWYDNEYGYSTR	iTRAQ8plex@N-term; Val->Leu@2		0.034802	2070.03	2071.04	2070	2071.01	1	11	11.1.6.170.2	0	16.9	28574.8	16.9	2.94497	1.81695	1521.77	15.24	1133.88	17.19	0
2	83.3	83.3	83.13	81.93	81.93	gi|6321631	Tdh3p [Saccharomyces cerevisiae S288c]	0	auto - discordant peptide type	0	99	LVSWYDNEYGYSTR	iTRAQ8plex@N-term; Gly->Asn@10		0.0375806	2113.04	2114.05	2113.01	2114.01	1	11	11.1.6.170.4	0	16.9	18921.8	16.9	1.1317	3.78352	1118.92	12.4	320.38	11.59	0
2	83.3	83.3	83.13	81.93	81.93	gi|6321631	Tdh3p [Saccharomyces cerevisiae S288c]	0	auto - discordant peptide type	0	99	LVSWYDNEYGYSTR	iTRAQ8plex@N-term; Ser->Asp@3		0.0144389	2083.99	2085	2083.98	2084.99	1	13	11.1.6.173.1	0	17.2	16698.2	17.2	0.694964	3.36154	3641.14	18.66	640.23	21.27	0
2	83.3	83.3	83.13	81.93	81.93	gi|6321631	Tdh3p [Saccharomyces cerevisiae S288c]	0	auto - discordant peptide type	0	99	LVSWYDNEYGYSTR	iTRAQ8plex@N-term; Dioxidation(W)@4		0.00164311	2087.98	2088.98	2087.97	2088.98	1	16	11.1.6.174.1	0	17.3	33758.2	17.3	0.378591	4.7355	3358.39	18.52	321.69	15.13	0
2	83.3	83.3	83.13	81.93	81.93	gi|6321631	Tdh3p [Saccharomyces cerevisiae S288c]	0	auto - discordant peptide type	0	99	LVSWYDNEYGYSTR	iTRAQ8plex@N-term		-1.00762	2054.98	2055.98	2055.98	2056.99	1	20	11.1.6.174.2	0	17.3	31782.3	17.3	0.482882	0.920284	24944.8	27.81	3047.6	27.84	0
2	83.3	83.3	83.13	81.93	81.93	gi|6321631	Tdh3p [Saccharomyces cerevisiae S288c]	0	auto - shared MS/MS	0	99	LVSWYDNEYGYSTR	iTRAQ8plex@N-term		0.0183048	2056	2057.01	2055.98	2056.99	1	26	11.1.6.175.1	0	17.4	347635	17.4	0.508421	0.669318	39129.4	37.63	5033.42	33.34	0
2	83.3	83.3	83.13	81.93	81.93	gi|6321631	Tdh3p [Saccharomyces cerevisiae S288c]	0	auto - discordant peptide type	0	99	LVSWYDNEYGYSTR	iTRAQ8plex@N-term; Oxidation(W)@4		0.00924165	2071.99	2073	2071.98	2072.99	1	12	11.1.6.175.3	0	17.4	12244.9	17.4	1.64096	2.26183	2239.25	19.25	929.69	19.45	0
2	83.3	83.3	83.13	81.93	81.93	gi|6321631	Tdh3p [Saccharomyces cerevisiae S288c]	0	auto - discordant peptide type	0	99	LVSWYDNEYGYSTR	iTRAQ8plex@N-term; Quinone(W)@4		0.0159794	2085.97	2086.98	2085.96	2086.97	1	12	11.1.6.175.5	0	17.4	5733.45	17.4	0.211567	13.9672	2303.26	15.58	123.29	17.2	0
2	83.3	83.3	83.13	81.93	81.93	gi|6321631	Tdh3p [Saccharomyces cerevisiae S288c]	0	auto - discordant peptide type	0	99	LVSWYDNEYGYSTR	iTRAQ8plex@N-term; Deamidated(N)@7		0.00992061	2056.98	2057.99	2056.97	2057.98	1	15	11.1.6.179.3	0	17.8	4980.12	17.8	0.683085	2.2698	3630.51	17.15	627.45	13.93	0
2	83.3	83.3	83.13	81.93	81.93	gi|6321631	Tdh3p [Saccharomyces cerevisiae S288c]	0	auto - discordant peptide type	0	99	LVSWYDNEYGYSTR	iTRAQ8plex@N-term; iTRAQ8plex(Y)@9		0.0343353	2360.22	2361.23	2360.19	2361.2	1	12	11.1.6.185.1	0	18.4	16599.2	18.4	2.12274	1.73281	1640.24	11.91	880.93	13.86	0
2	83.3	83.3	83.13	81.93	81.93	gi|6321631	Tdh3p [Saccharomyces cerevisiae S288c]	0	auto - discordant peptide type	0	99	LVSWYDNEYGYSTR	iTRAQ8plex@N-term; Iodo(Y)@11		0.093582	2181.97	2182.98	2181.88	2182.89	1	17	11.1.6.195.2	0	19.4	14558.5	19.4	0.238453	11.4954	2167.22	15.78	130.75	15	0
2	83.3	83.3	83.13	81.93	81.93	gi|6321631	Tdh3p [Saccharomyces cerevisiae S288c]	0	auto - discordant peptide type	0	99	LVSWYDNEYGYSTR	iTRAQ8plex@N-term; Iodo(Y)@5		-0.00188139	2181.88	2182.89	2181.88	2182.89	1	17	11.1.6.208.1	0	20.7	22246.3	20.7	0.631533	2.97774	2277.39	12.83	363.89	10.64	0
2	83.3	83.3	83.13	81.93	81.93	gi|6321631	Tdh3p [Saccharomyces cerevisiae S288c]	0	auto - discordant peptide type	0	99	LVSWYDNEYGYSTR	iTRAQ8plex@N-term; Iodo(Y)@11		-0.000904781	2181.88	2182.89	2181.88	2182.89	1	13	11.1.6.224.1	0	22.3	18340.1	22.3	0.534965	4.43799	2805.59	20.18	379.74	16.63	0
2	83.3	83.3	83.13	81.93	81.93	gi|6321631	Tdh3p [Saccharomyces cerevisiae S288c]	0	auto - discordant peptide type	0	99	LVSWYDNEYGYSTR	Carbamidomethyl@N-term; iTRAQ8plex(Y)@5; Glu->Gln@8		0.000166004	2112.02	2113.03	2112.02	2113.03	1	10	12.1.13.101.6	0	10	6789.77	10	3.23677	2.09417	1088.44	15.6	891.36	13.61	0
2	83.3	83.3	83.13	81.93	81.93	gi|6321631	Tdh3p [Saccharomyces cerevisiae S288c]	0	auto - discordant peptide type	0	99	LVSWYDNEYGYSTR	Carbamidomethyl@N-term; iTRAQ8plex(Y)@11		0.0010273	2113.01	2114.01	2113.01	2114.01	1	11	12.1.13.105.2	0	10.4	74498	10.4	4.84015	1.04204	2061.59	16.92	2524.63	16.21	0
2	83.3	83.3	83.13	81.93	81.93	gi|6321631	Tdh3p [Saccharomyces cerevisiae S288c]	0	auto - discordant peptide type	0	99	LVSWYDNEYGYSTR	iTRAQ8plex@N-term; iTRAQ8plex(Y)@5; Deamidated(N)@7		0.0259162	2361.2	2362.21	2361.17	2362.18	1	11	12.1.13.151.3	0	15	7376.06	15	1.5619	2.60857	437.83	3.47	173.02	4.3	0
2	83.3	83.3	83.13	81.93	81.93	gi|6321631	Tdh3p [Saccharomyces cerevisiae S288c]	0	auto - discordant peptide type	0	99	LVSWYDNEYGYSTR	iTRAQ8plex@N-term; iTRAQ8plex(Y)@5		0.00723305	2360.2	2361.2	2360.19	2361.2	1	9	12.1.13.152.5	0	15.1	10064.6	15.1	1.84945	3.07797	757.96	7.73	354.67	10.3	0
2	83.3	83.3	83.13	81.93	81.93	gi|6321631	Tdh3p [Saccharomyces cerevisiae S288c]	0	auto - discordant peptide type	0	99	LVSWYDNEYGYSTR	iTRAQ8plex@N-term; Val->Pro@2; iTRAQ8plex(Y)@5		0.0567927	2358.23	2359.24	2358.17	2359.18	1	10	12.1.13.165.1	0	16.4	14213.2	16.4	1.71609	0.346843	21720.4	28.38	9430.7	30.3	0
2	83.3	83.3	83.13	81.93	81.93	gi|6321631	Tdh3p [Saccharomyces cerevisiae S288c]	0	auto - discordant peptide type	0	99	LVSWYDNEYGYSTR	iTRAQ8plex@N-term; iTRAQ8plex(Y)@11		0.0792555	2360.27	2361.28	2360.19	2361.2	1	20	12.1.13.168.1	0	16.7	256218	16.7	1.8482	0.257462	28198.9	28.72	13186.1	31.18	0
2	83.3	83.3	83.13	81.93	81.93	gi|6321631	Tdh3p [Saccharomyces cerevisiae S288c]	0	auto - shared MS/MS	0	99	LVSWYDNEYGYSTR	iTRAQ8plex@N-term		0.0678435	2056.05	2057.06	2055.98	2056.99	1	19	12.1.13.169.1	0	16.8	24539.7	16.8	0.398541	4.15508	4824.93	21.38	486.52	20.1	0
2	83.3	83.3	83.13	81.93	81.93	gi|6321631	Tdh3p [Saccharomyces cerevisiae S288c]	0	auto - discordant peptide type	0	99	LVSWYDNEYGYSTR	iTRAQ8plex@N-term; Iodo(Y)@9; iTRAQ8plex(Y)@11		0.0858678	2486.17	2487.18	2486.09	2487.09	1	10	12.1.13.214.3	0	21.3	9909.12	21.3	2.14279	2.58205	983.13	12.06	533	12.11	0
2	83.3	83.3	83.13	81.93	81.93	gi|6321631	Tdh3p [Saccharomyces cerevisiae S288c]	0	auto - discordant peptide type	0	99	LVSWYDNEYGYSTR	iTRAQ8plex@N-term; iTRAQ8plex(Y)@5; Deamidated(N)@7		-0.316136	2360.86	2361.86	2361.17	2362.18	1	10	8.1.6.142.5	0	14.1	13116.6	14.1	1.36048	3.25005	1720.01	14.75	592.05	18.56	0
2	83.3	83.3	83.13	81.93	81.93	gi|6321631	Tdh3p [Saccharomyces cerevisiae S288c]	0	auto - discordant peptide type	0	99	LVSWYDNEYGYSTR	iTRAQ8plex@N-term; iTRAQ8plex(Y)@5		-0.339933	2359.85	2360.86	2360.19	2361.2	1	10	8.1.6.157.1	0	15.6	26235.2	15.6	1.63542	1.10075	3581.43	12.43	1481.91	15.48	0
2	83.3	83.3	83.13	81.93	81.93	gi|6321631	Tdh3p [Saccharomyces cerevisiae S288c]	0	auto - discordant peptide type	0	99	LVSWYDNEYGYSTR	iTRAQ8plex@N-term; Asp->Asn@6; iTRAQ8plex(Y)@9		-0.280722	2358.92	2359.93	2359.21	2360.21	1	10	8.1.6.175.5	0	17.4	5018.11	17.4	2.124	1.09197	1091.42	6.26	586.52	5.45	0
2	83.3	83.3	83.13	81.93	81.93	gi|6321631	Tdh3p [Saccharomyces cerevisiae S288c]	0	auto - discordant peptide type	0	99	LVSWYDNEYGYSTR	iTRAQ8plex@N-term; iTRAQ8plex(Y)@9		-0.280606	2359.91	2360.92	2360.19	2361.2	1	14	8.1.6.176.1	0	17.5	11114.2	17.5	1.46675	1.34796	2944.05	14.56	1092.54	13.7	0
2	83.3	83.3	83.13	81.93	81.93	gi|6321631	Tdh3p [Saccharomyces cerevisiae S288c]	0	auto - shared MS/MS	0	99	LVSWYDNEYGYSTR	iTRAQ8plex@N-term		0.0673332	2056.05	2057.06	2055.98	2056.99	1	16	10.1.6.145.4	0	14.4	68419.6	14.4	0.739028	1.82352	5663.25	17.82	1058.92	19.02	0
2	83.3	83.3	83.13	81.93	81.93	gi|6321631	Tdh3p [Saccharomyces cerevisiae S288c]	0	auto - discordant peptide type	0	99	LVSWYDNEYGYSTR	iTRAQ8plex@N-term; Deamidated(N)@7		0.0705719	2057.04	2058.05	2056.97	2057.98	1	12	10.1.6.146.5	0	14.5	7485.2	14.5	0.603984	3.78335	3473.45	16.64	530.79	19.92	0
2	83.3	83.3	83.13	81.93	81.93	gi|6321631	Tdh3p [Saccharomyces cerevisiae S288c]	0	auto - shared MS/MS	0	99	LVSWYDNEYGYSTR	iTRAQ8plex@N-term		-0.0408156	2055.94	2056.95	2055.98	2056.99	1	12	10.1.6.155.4	0	15.4	37365.7	15.4	0.358803	2.09927	12273.2	21.21	1114.17	23.31	0
2	83.3	83.3	83.13	81.93	81.93	gi|6321631	Tdh3p [Saccharomyces cerevisiae S288c]	0	auto - shared MS/MS	0	99	LVSWYDNEYGYSTR	iTRAQ8plex@N-term		0.00703352	2055.99	2057	2055.98	2056.99	1	22	10.1.6.177.1	0	17.6	552201	17.6	0.657225	0.49582	50957.5	39.74	8473.42	41.49	0
2	83.3	83.3	83.13	81.93	81.93	gi|6321631	Tdh3p [Saccharomyces cerevisiae S288c]	0	auto - discordant peptide type	0	99	LVSWYDNEYGYSTR	iTRAQ8plex@N-term; Deamidated(N)@7		0.0205257	2056.99	2058	2056.97	2057.98	1	12	10.1.6.182.2	0	18.1	14633.4	18.1	0.53304	2.71422	4997.85	17.6	674.03	18.14	0
2	83.3	83.3	83.13	81.93	81.93	gi|6321631	Tdh3p [Saccharomyces cerevisiae S288c]	0	auto - shared MS/MS	0	99	LVSWYDNEYGYSTR	iTRAQ8plex@N-term		0.014766	2056	2057.01	2055.98	2056.99	1	14	6.1.4.183.1	0	18.2	5939.28	18.2	0.440137	2.21462	6655.79	14.01	741.18	16.34	0
2	83.3	83.3	83.13	81.93	81.93	gi|6321631	Tdh3p [Saccharomyces cerevisiae S288c]	0	auto - shared MS/MS	0	99	LVSWYDNEYGYSTR	iTRAQ8plex@N-term		0.0157162	2056	2057.01	2055.98	2056.99	1	10	3.1.4.149.14	0	14.8	1698.07	14.8	2.08462	3.74382	276.55	6.08	145.86	4.42	0
2	83.3	83.3	83.13	81.93	81.93	gi|6321631	Tdh3p [Saccharomyces cerevisiae S288c]	0	auto - discordant peptide type	0	99	LVSWYDNEYGYSTR	iTRAQ8plex@N-term; Iodo(Y)@5		0.00869375	2181.89	2182.9	2181.88	2182.89	1	10	9.1.6.220.1	0	21.9	3043.33	21.9	1.37889	3.93939	399	4.14	139.2	5.29	0
2	83.3	83.3	83.13	81.93	81.93	gi|6321631	Tdh3p [Saccharomyces cerevisiae S288c]	0	auto - discordant peptide type	0	99	LVSWYDNEYGYSTR	iTRAQ8plex@N-term; Deamidated(N)@7		0.0486004	2057.02	2058.02	2056.97	2057.98	1	9	10.1.6.186.8	0	18.5	4436.51	18.5	0.01		1189.01	9.5	0	126.74	0
2	83.3	83.3	83.13	81.93	81.93	gi|6321631	Tdh3p [Saccharomyces cerevisiae S288c]	0	auto - discordant peptide type	0	99	LVSWYDNEYGYSTR	iTRAQ8plex@N-term; iTRAQ8plex(Y)@5		0.0359966	2360.23	2361.23	2360.19	2361.2	1	11	1.1.4.174.2	0	17.3	4815.61	17.3	1.92576	0.57104	3879.59	6.29	1890.27	10.35	0
2	83.3	83.3	83.13	81.93	81.93	gi|6321631	Tdh3p [Saccharomyces cerevisiae S288c]	0	auto - discordant peptide type	0	99	LVSWYDNEYGYSTR	iTRAQ8plex@N-term; Deamidated(N)@7		0.0236849	2056.99	2058	2056.97	2057.98	1	11	5.1.4.164.5	0	16.3	3310.04	16.3	1.27712	1.2879	3569.2	11.63	1153.29	14.37	0
2	83.3	83.3	83.13	81.93	81.93	gi|6321631	Tdh3p [Saccharomyces cerevisiae S288c]	0	auto - discordant peptide type	0	98.96	LVSWYDNEYGYSTR	iTRAQ8plex@N-term; Deamidated(N)@7		0.0219582	2056.99	2058	2056.97	2057.98	1	11	6.1.4.162.1	0	16.1	946.851	16.1	0.607383	3.46027	1908.98	8.33	293.36	10.07	0
2	83.3	83.3	83.13	81.93	81.93	gi|6321631	Tdh3p [Saccharomyces cerevisiae S288c]	0	auto - discordant peptide type	0	98.24	LVSWYDNEYGYSTR	iTRAQ8plex@N-term; Dioxidation(W)@4		0.0346005	2088.01	2089.02	2087.97	2088.98	1	10	6.1.4.160.1	0	15.9	6534.74	15.9	1.638	1.01473	4088.21	11.06	1694.27	16.57	0
2	83.3	83.3	83.13	81.93	81.93	gi|6321631	Tdh3p [Saccharomyces cerevisiae S288c]	0	auto - discordant peptide type	0	98.02	LVSWYDNEYGYSTR	iTRAQ8plex@N-term; iTRAQ8plex(Y)@9; iTRAQ8plex(Y)@11		0.0152624	2664.41	2665.42	2664.4	2665.4	1	13	7.1.6.190.1	0	18.9	46168.8	18.9	2.73656	0.399494	2145.9	5.4	1485.77	4.61	0
2	83.3	83.3	83.13	81.93	81.93	gi|6321631	Tdh3p [Saccharomyces cerevisiae S288c]	0	auto - discordant peptide type	0	96.73	LVSWYDNEYGYSTR	iTRAQ8plex@N-term; Trp->Kynurenin(W)@4		0.0315575	2060.01	2061.02	2059.98	2060.99	1	9	6.1.4.164.2	0	16.3	826.02	16.3	0.304306	4.94888	1802.78	9.5	138.8	6.83	0
2	83.3	83.3	83.13	81.93	81.93	gi|6321631	Tdh3p [Saccharomyces cerevisiae S288c]	0	auto - discordant peptide type	0	90.09	LVSWYDNEYGYSTR	iTRAQ8plex@N-term; Dioxidation(W)@4; Iodo(Y)@11		0.0205689	2213.89	2214.9	2213.87	2214.88	1	8	9.1.6.198.8	0	19.7	4467.16	19.7	0.01		90.7	3.55	0	12.18	0
2	83.3	83.3	83.13	81.93	81.93	gi|6321631	Tdh3p [Saccharomyces cerevisiae S288c]	0	auto - discordant peptide type	0	83.99	LVSWYDNEYGYSTR	iTRAQ8plex@N-term; Asp->Asn@6; iTRAQ8plex(Y)@11		0.0128952	2359.22	2360.23	2359.21	2360.21	1	10	1.1.4.175.2	0	17.4	1274.61	17.4	1.47526	0.867166	3448.7	8.15	1287.24	10.74	0
2	83.3	83.3	83.13	81.93	81.93	gi|6321631	Tdh3p [Saccharomyces cerevisiae S288c]	0	auto - discordant peptide type	0	78.53	LVSWYDNEYGYSTR	Carbamidomethyl@N-term		0.065507	1808.87	1809.87	1808.8	1809.81	1	8	7.1.6.118.7	0	11.7	14747	11.7	1.43187	2.53026	516.54	3.98	187.13	4.51	0
2	83.3	83.3	83.13	81.93	81.93	gi|6321631	Tdh3p [Saccharomyces cerevisiae S288c]	0	auto - discordant peptide type	0	70.78	LVSWYDNEYGYSTR	iTRAQ8plex@N-term; iTRAQ8plex(Y)@5; iTRAQ8plex(Y)@11		0.0429775	2664.44	2665.45	2664.4	2665.4	1	9	1.1.4.174.1	0	17.3	5037.02	17.3	2.41883	0.344806	4217.58	7.88	2581.1	7.48	0
2	83.3	83.3	83.13	81.93	81.93	gi|6321631	Tdh3p [Saccharomyces cerevisiae S288c]	0	auto - discordant peptide type	0	68.54	LVSWYDNEYGYSTR	iTRAQ8plex@N-term; Dioxidation(W)@4		0.0146934	2087.99	2089	2087.97	2088.98	1	7	9.1.6.186.5	0	18.5	3077.39	18.5	0.36626	8.97409	446.76	6.89	41.4	3.66	0
2	83.3	83.3	83.13	81.93	81.93	gi|6321631	Tdh3p [Saccharomyces cerevisiae S288c]	0	auto - discordant peptide type	0	44.87	LVSWYDNEYGYSTR	iTRAQ8plex@N-term; Dioxidation(W)@4		-0.000366312	2087.97	2088.98	2087.97	2088.98	1	8	1.1.4.148.1	0	14.7	1256.19	14.7	1.85266	1.05296	1724.62	6.32	808.4	7.98	0
2	83.3	83.3	83.13	81.93	81.93	gi|6321631	Tdh3p [Saccharomyces cerevisiae S288c]	0	auto - discordant peptide type	0	42.32	LVSWYDNEYGYSTR	Carbamidomethyl@N-term; Deamidated(N)@7		0.0106046	1809.79	1810.8	1809.78	1810.79	1	8	10.1.6.121.8	0	12	6885.57	12	0.01		2408.13	20.34	0	277.41	0
2	83.3	83.3	83.13	81.93	81.93	gi|6321631	Tdh3p [Saccharomyces cerevisiae S288c]	0	auto - discordant peptide type	0	37.22	LVSWYDNEYGYSTR	iTRAQ8plex@N-term; iTRAQ8plex(Y)@5; Asp->Asn@6; iTRAQ8plex(S)@12		-0.0125223	2663.4	2664.41	2663.41	2664.42	1	10	5.1.4.181.4	0	18	1671.68	18	1.7647	0.642956	2955.7	10.74	1319.68	7	0
2	83.3	83.3	83.13	81.93	81.93	gi|6321631	Tdh3p [Saccharomyces cerevisiae S288c]	0	auto - discordant peptide type	0	32.2	LVSWYDNEYGYSTR	iTRAQ8plex@N-term; iTRAQ8plex(Y)@5; Asp->Asn@6		0.00148065	2359.21	2360.22	2359.21	2360.21	1	10	3.1.4.178.8	0	17.7	4586.05	17.7	1.72407	0.530976	16246.9	37.92	7087.01	33.8	0
2	83.3	83.3	83.13	81.93	81.93	gi|6321631	Tdh3p [Saccharomyces cerevisiae S288c]	0	auto - discordant peptide type	0	29.11	LVSWYDNEYGYSTR	iTRAQ8plex@N-term; Oxidation(W)@4		-0.0205993	2071.96	2072.97	2071.98	2072.99	1	9	4.1.4.102.5	0	10.1	1574.88	10.1	0.97004	1.02477	6295.22	13.92	1545.03	15.46	0
2	83.3	83.3	83.13	81.93	81.93	gi|6321631	Tdh3p [Saccharomyces cerevisiae S288c]	0	auto - discordant peptide type	0	15.6	LVSWYDNEYGYSTR	iTRAQ8plex@N-term; Trp->Kynurenin(W)@4; iTRAQ8plex(Y)@11		0.131375	2364.32	2365.32	2364.18	2365.19	1	9	3.1.4.180.2	0	17.9	1622.23	17.9	1.20686	0.89746	12958.3	35.25	3956.78	33.84	0
2	83.3	83.3	83.13	81.93	81.93	gi|6321631	Tdh3p [Saccharomyces cerevisiae S288c]	0	auto - discordant peptide type	0	15	LVSWYDNEYGYSTR	iTRAQ8plex@N-term; Asn->Pro@7		0.0174071	2039.01	2040.02	2038.99	2040	1	9	4.1.4.173.8	0	17.2	5203.24	17.2	0.831117	1.67134	6569.33	20.04	1381.4	22.7	0
2	83.3	83.3	83.13	81.93	81.93	gi|6321631	Tdh3p [Saccharomyces cerevisiae S288c]	1	auto	0	99	PNVEVVALNDPFITNDYAAYMFK	iTRAQ8plex@N-term; iTRAQ8plex(K)@23	cleaved R-P@N-term	-0.01559	3238.67	3239.68	3238.68	3239.69	1	15	10.1.6.265.6	1	26.4	2557.74	26.4	0.050907	60.9712	496.98	6.2	22.97	3.36	69
2	83.3	83.3	83.13	81.93	81.93	gi|6321631	Tdh3p [Saccharomyces cerevisiae S288c]	0	auto - discordant peptide type	0	99	TASGNIIPSSTGAAK	iTRAQ8plex@N-term; Ser->Thr@10; iTRAQ8plex(K)@15		-0.0721838	1996.07	1997.08	1996.14	1997.15	1	14	3.1.4.20.9	0	1.9	4398.85	1.9	5.24229	0.570776	2842.46	14.17	3770.09	10.48	0
2	83.3	83.3	83.13	81.93	81.93	gi|6321631	Tdh3p [Saccharomyces cerevisiae S288c]	0	auto - discordant peptide type	0	99	TASGNIIPSSTGAAK	iTRAQ8plex@N-term; Ser->Asp@9; iTRAQ8plex(K)@15		-0.0706959	2010.05	2011.06	2010.12	2011.13	1	14	3.1.4.25.7	0	2.4	1355.41	2.4	0.604392	1.64476	3555.46	6.32	543.69	8.89	0
2	83.3	83.3	83.13	81.93	81.93	gi|6321631	Tdh3p [Saccharomyces cerevisiae S288c]	0	auto - discordant peptide type	0	99	TASGNIIPSSTGAAK	iTRAQ8plex@N-term; iTRAQ8plex(K)@15		-3.01976	1979.11	1980.11	1982.13	1983.13	1	20	4.1.4.20.3	0	1.9	901.118	1.9	0.677866	1.50205	9642.26	22.05	1653.71	24.55	0
2	83.3	83.3	83.13	81.93	81.93	gi|6321631	Tdh3p [Saccharomyces cerevisiae S288c]	0	auto - shared MS/MS	0	99	TASGNIIPSSTGAAK	iTRAQ8plex@N-term; iTRAQ8plex(K)@15		-0.00404959	1982.12	1983.13	1982.13	1983.13	1	24	4.1.4.29.10	0	2.8	9726.68	2.8	0.591142	1.02206	11927.9	22.15	1783.99	17.93	0
2	83.3	83.3	83.13	81.93	81.93	gi|6321631	Tdh3p [Saccharomyces cerevisiae S288c]	0	auto - discordant peptide type	0	99	TASGNIIPSSTGAAK	iTRAQ8plex@N-term; Ala->Gln@14; iTRAQ8plex(K)@15		-0.0901747	2039.06	2040.06	2039.15	2040.15	1	15	10.1.6.21.1	0	2	213633	2	0.417202	2.1097	16805.7	31.17	1773.94	37.28	0
2	83.3	83.3	83.13	81.93	81.93	gi|6321631	Tdh3p [Saccharomyces cerevisiae S288c]	0	auto - shared MS/MS	0	99	TASGNIIPSSTGAAK	iTRAQ8plex@N-term; iTRAQ8plex(K)@15		-0.122736	1982	1983.01	1982.13	1983.13	1	21	10.1.6.21.6	0	2	27581.1	2	0.665478	1.63537	2678.71	5.84	451.02	7.31	0
2	83.3	83.3	83.13	81.93	81.93	gi|6321631	Tdh3p [Saccharomyces cerevisiae S288c]	0	auto - shared MS/MS	0	57.07	TASGNIIPSSTGAAK	iTRAQ8plex@N-term; iTRAQ8plex(K)@15		-0.0503155	1982.08	1983.08	1982.13	1983.13	1	7	4.1.4.49.11	0	4.8	2750.9	4.8	2.25953	0.855666	1980.4	7.56	1132.16	8.67	0
2	83.3	83.3	83.13	81.93	81.93	gi|6321631	Tdh3p [Saccharomyces cerevisiae S288c]	0	auto - discordant peptide type	0	37.18	TASGNIIPSSTGAAKA	iTRAQ8plex@N-term; iTRAQ8plex(K)@15; Ala->Gly@16	cleaved A-V@C-term; missed K-A@15	-0.0647611	2039.08	2040.09	2039.15	2040.15	1	10	3.1.4.21.13	0	2	4485.54	2	0.607925	5.72308	868.99	7.15	133.66	7.57	0
2	83.3	83.3	83.13	81.93	81.93	gi|6321631	Tdh3p [Saccharomyces cerevisiae S288c]	0	auto - discordant peptide type	0	61.23	TVDGPSHK	iTRAQ8plex@N-term; iTRAQ8plex(S)@6; iTRAQ8plex(K)@8		-0.0492999	1751.98	1752.99	1752.03	1753.04	1	8	7.1.6.17.4	0	1.6	9445.08	1.6	0.986403	0.661404	8579.11	11.83	2141.08	13.85	0
2	83.3	83.3	83.13	81.93	81.93	gi|6321631	Tdh3p [Saccharomyces cerevisiae S288c]	0	auto - discordant peptide type	0	20.28	TVDGPSHK	iTRAQ8plex@N-term; iTRAQ8plex(S)@6; iTRAQ8plex(K)@8		0.0267474	1752.06	1753.06	1752.03	1753.04	1	7	5.1.4.16.12	0	1.5	2254.85	1.5	1.04833	0.808538	8836.29	13.07	2343.71	18.63	0
2	83.3	83.3	83.13	81.93	81.93	gi|6321631	Tdh3p [Saccharomyces cerevisiae S288c]	0	auto - discordant peptide type	0	99	TVDGPSHKDWR	iTRAQ8plex@N-term; Carbamidomethyl(H)@7; iTRAQ8plex(K)@8	missed K-D@8	0.0240045	1962.08	1963.09	1962.05	1963.06	1	11	5.1.4.20.5	0	1.9	25891.1	1.9	0.727554	1.31807	70349.4	162.05	12949.8	168.06	0
2	83.3	83.3	83.13	81.93	81.93	gi|6321631	Tdh3p [Saccharomyces cerevisiae S288c]	0	auto - shared MS/MS	0	99	TVDGPSHKDWR	iTRAQ8plex@N-term; iTRAQ8plex(K)@8	missed K-D@8	0.0192894	1905.05	1906.06	1905.03	1906.04	1	18	5.1.4.21.1	0	2	123449	2	0.548239	0.410555	402983	238.17	55897.6	227.1	0
2	83.3	83.3	83.13	81.93	81.93	gi|6321631	Tdh3p [Saccharomyces cerevisiae S288c]	0	auto - shared MS/MS	0	99	TVDGPSHKDWR	iTRAQ8plex@N-term; iTRAQ8plex(K)@8	missed K-D@8	-0.00653121	1905.03	1906.03	1905.03	1906.04	1	18	7.1.6.20.1	0	1.9	56189.3	1.9	0.493827	1.01211	12104.4	15.1	1512.36	15.19	0
2	83.3	83.3	83.13	81.93	81.93	gi|6321631	Tdh3p [Saccharomyces cerevisiae S288c]	0	auto - shared MS/MS	0	99	TVDGPSHKDWR	iTRAQ8plex@N-term; iTRAQ8plex(K)@8	missed K-D@8	-0.00636029	1905.03	1906.03	1905.03	1906.04	1	12	6.1.4.21.2	0	2	17735.8	2	0.934976	0.6421	51994.6	59.78	12299.7	77.7	0
2	83.3	83.3	83.13	81.93	81.93	gi|6321631	Tdh3p [Saccharomyces cerevisiae S288c]	0	auto - discordant peptide type	0	20.6	TVDGPSHKDWR	Carbamidomethyl@N-term; iTRAQ8plex(K)@8	missed K-D@8	0.0241431	1657.87	1658.88	1657.85	1658.86	1	7	5.1.4.19.9	0	1.8	4702.47	1.8	1.0232	0.98923	17791.5	40.5	4605.88	44.34	0
2	83.3	83.3	83.13	81.93	81.93	gi|6321631	Tdh3p [Saccharomyces cerevisiae S288c]	0	auto - discordant peptide type	0	19.3	TVDGPSHKDWR	iTRAQ8plex@N-term; iTRAQ8plex(K)@8; Dioxidation(W)@10	missed K-D@8	0.021241	1937.04	1938.05	1937.02	1938.03	1	7	5.1.4.21.7	0	2	4488.92	2	0.848859	1.24007	18508.1	52.01	3974.97	48.01	0
2	83.3	83.3	83.13	81.93	81.93	gi|6321631	Tdh3p [Saccharomyces cerevisiae S288c]	0	auto - discordant peptide type	0	99	VAINGFGR	iTRAQ8plex@N-term; Deamidated(N)@4		-0.152554	1137.49	1138.5	1137.64	1138.65	1	7	8.1.6.26.9	0	2.5	9572.71	2.5	1.39209	4.85344	658.81	10.06	232.04	10.69	0
2	83.3	83.3	83.13	81.93	81.93	gi|6321631	Tdh3p [Saccharomyces cerevisiae S288c]	0	auto - discordant peptide type	0	99	VAINGFGR	iTRAQ8plex@N-term; Deamidated(N)@4		0.0610946	1137.71	1138.71	1137.64	1138.65	1	11	11.1.6.21.2	0	2	118382	2	0.706225	1.1131	15532.8	29.51	2775.42	30.44	0
2	83.3	83.3	83.13	81.93	81.93	gi|6321631	Tdh3p [Saccharomyces cerevisiae S288c]	0	auto - discordant peptide type	0	99	VAINGFGR	iTRAQ8plex@N-term; Deamidated(N)@4		0.0134999	1137.66	1138.67	1137.64	1138.65	1	14	4.1.4.26.2	0	2.5	169202	2.5	1.40685	0.354186	362035	391.57	128865	434.62	0
2	83.3	83.3	83.13	81.93	81.93	gi|6321631	Tdh3p [Saccharomyces cerevisiae S288c]	0	auto - discordant peptide type	0	99	VAINGFGR	iTRAQ8plex@N-term; Deamidated(N)@4		-0.0389162	1137.61	1138.61	1137.64	1138.65	1	12	9.1.6.35.1	0	3.4	19614.7	3.4	0.533176	3.70721	2321.82	12.91	313.21	11.48	0
2	83.3	83.3	83.13	81.93	81.93	gi|6321631	Tdh3p [Saccharomyces cerevisiae S288c]	0	auto - discordant peptide type	0	99	VAINGFGR	iTRAQ8plex@N-term; Deamidated(N)@4		0.0375553	1137.68	1138.69	1137.64	1138.65	1	14	10.1.6.25.2	0	2.4	173230	2.4	0.823644	0.663593	35979.6	43.55	7497.77	48.92	0
2	83.3	83.3	83.13	81.93	81.93	gi|6321631	Tdh3p [Saccharomyces cerevisiae S288c]	0	auto - discordant peptide type	0	98.68	VAINGFGR	iTRAQ8plex@N-term; Deamidated(N)@4		-0.0289817	1137.62	1138.62	1137.64	1138.65	1	10	4.1.4.49.12	0	4.8	2664.25	4.8	0.775957	1.90095	7288.86	24.6	1430.98	26.77	0
2	83.3	83.3	83.13	81.93	81.93	gi|6321631	Tdh3p [Saccharomyces cerevisiae S288c]	0	auto - discordant peptide type	0	95.82	VAINGFGR	iTRAQ8plex@N-term; Deamidated(N)@4		-0.00691139	1137.64	1138.64	1137.64	1138.65	1	9	5.1.4.26.4	0	2.5	901.491	2.5	2.57003	0.952526	3541.14	16.77	2302.6	19.03	0
2	83.3	83.3	83.13	81.93	81.93	gi|6321631	Tdh3p [Saccharomyces cerevisiae S288c]	0	auto - discordant peptide type	0	71.14	VAINGFGR	iTRAQ8plex@N-term; Deamidated(N)@4		-0.0107773	1137.63	1138.64	1137.64	1138.65	1	8	6.1.4.30.2	0	2.9	2294.54	2.9	0.927886	1.60256	8176.9	24.52	1919.64	30.22	0
2	83.3	83.3	83.13	81.93	81.93	gi|6321631	Tdh3p [Saccharomyces cerevisiae S288c]	0	auto - discordant peptide type	0	61.69	VAINGFGR	iTRAQ8plex@N-term; Deamidated(N)@4		-0.00334624	1137.64	1138.65	1137.64	1138.65	1	7	4.1.4.245.5	0	24.4	578.14	24.4	1.35698	1.52276	1404.22	5.76	482.11	7.07	0
2	83.3	83.3	83.13	81.93	81.93	gi|6321631	Tdh3p [Saccharomyces cerevisiae S288c]	0	auto - discordant peptide type	0	33.97	VAINGFGR	iTRAQ8plex@N-term; Val->Leu@1; Deamidated(N)@4		0.0291315	1151.69	1152.7	1151.66	1152.67	1	11	10.1.6.43.2	0	4.2	13064.3	4.2	1.12638	2.31485	3230.08	15.43	920.52	20.85	0
2	83.3	83.3	83.13	81.93	81.93	gi|6321631	Tdh3p [Saccharomyces cerevisiae S288c]	0	auto - discordant peptide type	0	99	VINDAFGIEEGLMTTVHSLTATQK	iTRAQ8plex@N-term; Glu->Gln@9; Dethiomethyl(M)@13; iTRAQ8plex(K)@24		0.092052	3133.82	3134.82	3133.72	3134.73	1	14	12.1.13.243.3	0	24.2	3648.9	24.2	0.514132	3.83984	1509.3	7.81	196.33	7.47	0
2	83.3	83.3	83.13	81.93	81.93	gi|6321631	Tdh3p [Saccharomyces cerevisiae S288c]	0	auto - discordant peptide type	0	99	VINDAFGIEEGLMTTVHSLTATQK	iTRAQ8plex@N-term; Dethiomethyl(M)@13; iTRAQ8plex(K)@24		0.00868178	3134.72	3135.72	3134.71	3135.71	1	32	12.1.13.248.2	0	24.7	16171.1	24.7	0.288033	7.8297	2008.92	11.87	146.4	11.43	0
2	83.3	83.3	83.13	81.93	81.93	gi|6321631	Tdh3p [Saccharomyces cerevisiae S288c]	0	auto - shared MS/MS	0	99	VINDAFGIEEGLMTTVHSLTATQK	iTRAQ8plex@N-term; iTRAQ8plex(K)@24		0.0073403	3182.72	3183.72	3182.71	3183.72	1	19	12.1.13.248.4	0	24.7	6015.23	24.7	0.01		615.83	6.71	0	68.58	0
2	83.3	83.3	83.13	81.93	81.93	gi|6321631	Tdh3p [Saccharomyces cerevisiae S288c]	0	auto - discordant peptide type	0	99	VINDAFGIEEGLMTTVHSLTATQK	iTRAQ8plex@N-term; Dethiomethyl(M)@13; iTRAQ8plex(K)@24		-0.400613	3134.31	3135.31	3134.71	3135.71	1	26	8.1.6.250.1	0	24.9	9708.82	24.9	0.01		1769.37	9.4	0	185.63	0
2	83.3	83.3	83.13	81.93	81.93	gi|6321631	Tdh3p [Saccharomyces cerevisiae S288c]	0	auto - discordant peptide type	0	99	VINDAFGIEEGLMTTVHSLTATQK	iTRAQ8plex@N-term; Oxidation(M)@13; iTRAQ8plex(K)@24		-0.310276	3198.4	3199.4	3198.71	3199.71	1	10	8.1.6.290.1	0	28.9	5291.3	28.9	0.558087	4.29286	672.02	4.66	94.89	4.02	0
2	83.3	83.3	83.13	81.93	81.93	gi|6321631	Tdh3p [Saccharomyces cerevisiae S288c]	0	auto - discordant peptide type	0	99	VINDAFGIEEGLMTTVHSLTATQK	iTRAQ8plex@N-term; Carbamyl(M)@13; iTRAQ8plex(K)@24		-0.380501	3225.34	3226.34	3225.72	3226.72	1	13	8.1.6.308.1	0	30.7	4052.69	30.7	0.330387	19.9799	164.97	3.46	13.79	2.74	0
2	83.3	83.3	83.13	81.93	81.93	gi|6321631	Tdh3p [Saccharomyces cerevisiae S288c]	0	auto - discordant peptide type	0	99	VINDAFGIEEGLMTTVHSLTATQK	iTRAQ8plex@N-term; Oxidation(M)@13; iTRAQ8plex(K)@24		-0.00899308	3198.7	3199.7	3198.71	3199.71	1	15	10.1.6.311.2	0	31	8170.88	31	0.01		421.53	5.38	0	3.53	0
2	83.3	83.3	83.13	81.93	81.93	gi|6321631	Tdh3p [Saccharomyces cerevisiae S288c]	0	auto - discordant peptide type	0	99	VLPELQGK	iTRAQ8plex@N-term; Val->Leu@1; iTRAQ8plex(K)@8		-0.00336731	1504.94	1505.95	1504.94	1505.95	1	12	3.1.4.98.3	0	9.7	10967.7	9.7	3.65527	0.954016	15530.8	111.32	14363.2	90.43	0
2	83.3	83.3	83.13	81.93	81.93	gi|6321631	Tdh3p [Saccharomyces cerevisiae S288c]	0	auto - shared MS/MS	0	99	VLPELQGK	iTRAQ8plex@N-term; iTRAQ8plex(K)@8		-0.00831077	1490.92	1491.93	1490.93	1491.94	1	12	3.1.4.103.1	0	10.2	41145.8	10.2	0.429829	1.2422	129128	164.51	14042.8	173.52	0
2	83.3	83.3	83.13	81.93	81.93	gi|6321631	Tdh3p [Saccharomyces cerevisiae S288c]	0	auto - discordant peptide type	0	99	VLPELQGK	iTRAQ8plex@N-term; iTRAQ8plex(K)@8		2.83467	1493.76	1494.77	1490.93	1491.94	1	12	3.1.4.105.7	0	10.4	1417.2	10.4	0.851492	1.3352	16302.6	46.33	3512.16	45.82	0
2	83.3	83.3	83.13	81.93	81.93	gi|6321631	Tdh3p [Saccharomyces cerevisiae S288c]	0	auto - discordant peptide type	0	99	VLPELQGK	iTRAQ8plex@N-term; iTRAQ8plex(K)@8		2.97503	1493.9	1494.91	1490.93	1491.94	1	12	4.1.4.34.9	0	3.3	2391.78	3.3	0.736661	1.56157	38348.2	123.82	7147.42	109.2	0
2	83.3	83.3	83.13	81.93	81.93	gi|6321631	Tdh3p [Saccharomyces cerevisiae S288c]	0	auto - discordant peptide type	0	99	VLPELQGK	iTRAQ8plex@N-term; iTRAQ8plex(K)@8		-2.0129	1488.92	1489.92	1490.93	1491.94	1	12	4.1.4.35.4	0	3.4	4695.28	3.4	0.544807	1.01929	123354	149.74	17003.3	172.08	0
2	83.3	83.3	83.13	81.93	81.93	gi|6321631	Tdh3p [Saccharomyces cerevisiae S288c]	0	auto - discordant peptide type	0	99	VLPELQGK	iTRAQ8plex@N-term; iTRAQ8plex(K)@8		-3.07079	1487.86	1488.87	1490.93	1491.94	1	12	4.1.4.42.9	0	4.1	1469.72	4.1	0.599467	1.29614	59911.7	98.36	9086.85	116.83	0
2	83.3	83.3	83.13	81.93	81.93	gi|6321631	Tdh3p [Saccharomyces cerevisiae S288c]	0	auto - discordant peptide type	0	99	VLPELQGK	iTRAQ8plex@N-term; iTRAQ8plex(K)@8		0.984013	1491.91	1492.92	1490.93	1491.94	1	12	4.1.4.57.2	0	5.6	829.015	5.6	0.95662	1.13571	17935.5	43	4341	48.19	0
2	83.3	83.3	83.13	81.93	81.93	gi|6321631	Tdh3p [Saccharomyces cerevisiae S288c]	0	auto - shared MS/MS	0	99	VLPELQGK	iTRAQ8plex@N-term; iTRAQ8plex(K)@8		-0.27726	1490.65	1491.66	1490.93	1491.94	1	12	8.1.6.42.2	0	4.1	8612.56	4.1	0.894343	2.77176	2834.71	16.55	641.43	17.38	0
2	83.3	83.3	83.13	81.93	81.93	gi|6321631	Tdh3p [Saccharomyces cerevisiae S288c]	0	auto - shared MS/MS	0	99	VLPELQGK	iTRAQ8plex@N-term; iTRAQ8plex(K)@8		-0.0646389	1490.86	1491.87	1490.93	1491.94	1	12	9.1.6.111.1	0	11	10554.8	11	0.281054	4.75756	4601.8	13.16	327.23	15.54	0
2	83.3	83.3	83.13	81.93	81.93	gi|6321631	Tdh3p [Saccharomyces cerevisiae S288c]	0	auto - discordant peptide type	0	99	VLPELQGK	iTRAQ8plex@N-term; Gly->Asn@7; Lys->Gln@8		0.0187544	1243.73	1244.73	1243.71	1244.72	1	11	10.1.6.43.4	0	4.2	8074.61	4.2	1.05799	2.75402	2646.13	13.69	708.32	19.16	0
2	83.3	83.3	83.13	81.93	81.93	gi|6321631	Tdh3p [Saccharomyces cerevisiae S288c]	0	auto - shared MS/MS	0	99	VLPELQGK	iTRAQ8plex@N-term; iTRAQ8plex(K)@8		0.102898	1491.03	1492.04	1490.93	1491.94	1	12	11.1.6.46.1	0	4.5	591134	4.5	0.459753	0.401839	174456	84.57	20293.1	80.95	0
2	83.3	83.3	83.13	81.93	81.93	gi|6321631	Tdh3p [Saccharomyces cerevisiae S288c]	0	auto - discordant peptide type	0	99	VLPELQGK	iTRAQ8plex@N-term; iTRAQ8plex(K)@8		-1.9105	1489.02	1490.03	1490.93	1491.94	1	10	11.1.6.49.2	0	4.8	17808.6	4.8	0.377484	0.565837	98355.1	50.86	9393.59	52.93	0
2	83.3	83.3	83.13	81.93	81.93	gi|6321631	Tdh3p [Saccharomyces cerevisiae S288c]	0	auto - discordant peptide type	0	99	VLPELQGK	iTRAQ8plex@N-term; iTRAQ8plex(K)@8		3.9251	1494.85	1495.86	1490.93	1491.94	1	11	11.1.6.55.1	0	5.4	9438.6	5.4	0.419002	0.828389	33441.8	28.71	3545.21	29.21	0
2	83.3	83.3	83.13	81.93	81.93	gi|6321631	Tdh3p [Saccharomyces cerevisiae S288c]	0	auto - discordant peptide type	0	99	VLPELQGK	iTRAQ8plex@N-term; iTRAQ8plex(K)@8		2.86572	1493.79	1494.8	1490.93	1491.94	1	12	11.1.6.59.7	0	5.8	17087.2	5.8	0.432859	1.22861	12189.9	18.97	1335.01	16.27	0
2	83.3	83.3	83.13	81.93	81.93	gi|6321631	Tdh3p [Saccharomyces cerevisiae S288c]	0	auto - shared MS/MS	0	99	VLPELQGK	iTRAQ8plex@N-term; iTRAQ8plex(K)@8		-0.0253321	1490.9	1491.91	1490.93	1491.94	1	12	5.1.4.105.8	0	10.4	1490.61	10.4	0.946366	1.05914	3693.46	10.24	884.36	9.04	0
2	83.3	83.3	83.13	81.93	81.93	gi|6321631	Tdh3p [Saccharomyces cerevisiae S288c]	0	auto - discordant peptide type	0	99	VLPELQGK	iTRAQ8plex@N-term; Val->Leu@1; iTRAQ8plex(K)@8		-0.291567	1504.65	1505.66	1504.94	1505.95	1	12	8.1.6.39.4	0	3.8	7445.49	3.8	3.25386	1.75315	617.9	7.81	508.69	6.18	0
2	83.3	83.3	83.13	81.93	81.93	gi|6321631	Tdh3p [Saccharomyces cerevisiae S288c]	0	auto - shared MS/MS	0	99	VLPELQGK	iTRAQ8plex@N-term; iTRAQ8plex(K)@8		-0.0226055	1490.91	1491.91	1490.93	1491.94	1	12	10.1.6.93.1	0	9.2	32423.9	9.2	0.373675	1.26477	18745.2	22.89	1772.23	22.31	0
2	83.3	83.3	83.13	81.93	81.93	gi|6321631	Tdh3p [Saccharomyces cerevisiae S288c]	0	auto - shared MS/MS	0	99	VLPELQGK	iTRAQ8plex@N-term; iTRAQ8plex(K)@8		0.000740199	1490.93	1491.94	1490.93	1491.94	1	12	2.1.4.74.2	0	7.3	1995.96	7.3	0.686732	0.84742	8522.49	11.44	1480.78	12.39	0
2	83.3	83.3	83.13	81.93	81.93	gi|6321631	Tdh3p [Saccharomyces cerevisiae S288c]	0	auto - shared MS/MS	0	99	VLPELQGK	iTRAQ8plex@N-term; iTRAQ8plex(K)@8		-0.00930079	1490.92	1491.93	1490.93	1491.94	1	12	4.1.4.36.2	0	3.5	199058	3.5	0.591708	0.324013	763947	412.02	114369	365.4	0
2	83.3	83.3	83.13	81.93	81.93	gi|6321631	Tdh3p [Saccharomyces cerevisiae S288c]	0	auto - shared MS/MS	0	99	VLPELQGK	iTRAQ8plex@N-term; iTRAQ8plex(K)@8		-0.0294429	1490.9	1491.91	1490.93	1491.94	1	12	4.1.4.41.1	0	4	20392.4	4	0.562505	0.781189	197026	195.22	28040.5	217.28	0
2	83.3	83.3	83.13	81.93	81.93	gi|6321631	Tdh3p [Saccharomyces cerevisiae S288c]	0	auto - shared MS/MS	0	99	VLPELQGK	iTRAQ8plex@N-term; iTRAQ8plex(K)@8		-0.00995598	1490.92	1491.93	1490.93	1491.94	1	11	6.1.4.104.4	0	10.3	1084.85	10.3	1.18382	0.652417	4092.86	9.54	1225.88	7.47	0
2	83.3	83.3	83.13	81.93	81.93	gi|6321631	Tdh3p [Saccharomyces cerevisiae S288c]	0	auto - discordant peptide type	0	95.82	VLPELQGK	iTRAQ8plex@N-term; Deamidated(Q)@6; iTRAQ8plex(K)@8		0.00524629	1491.92	1492.92	1491.91	1492.92	1	10	4.1.4.75.5	0	7.4	1099.86	7.4	0.576291	1.47946	8853.63	16.85	1290.92	18.94	0
2	83.3	83.3	83.13	81.93	81.93	gi|6321631	Tdh3p [Saccharomyces cerevisiae S288c]	0	auto - discordant peptide type	0	95.18	VLPELQGK	iTRAQ8plex@N-term; iTRAQ8plex(K)@8		-4.11779	1486.81	1487.82	1490.93	1491.94	1	9	2.1.4.78.4	0	7.7	535.773	7.7	0.54043	1.20348	3940.21	6.64	538.76	6.42	0
2	83.3	83.3	83.13	81.93	81.93	gi|6321631	Tdh3p [Saccharomyces cerevisiae S288c]	0	auto - discordant peptide type	0	56.52	VLPELQGK	iTRAQ8plex@N-term; iTRAQ8plex(K)@8		1.01165	1491.94	1492.95	1490.93	1491.94	1	9	3.1.4.110.15	0	10.9	936.276	10.9	0.90448	1.08973	2531.18	5.4	579.24	6.19	0
2	83.3	83.3	83.13	81.93	81.93	gi|6321631	Tdh3p [Saccharomyces cerevisiae S288c]	0	auto - discordant peptide type	0	36.73	VLPELQGK	Delta:H(2)C(2)@N-term; iTRAQ8plex(K)@8		0.0504516	1212.79	1213.8	1212.74	1213.75	1	8	10.1.6.97.3	0	9.6	24948.9	9.6	0.325731	6.2049	2855.5	16.31	235.33	14.54	0
2	83.3	83.3	83.13	81.93	81.93	gi|6321631	Tdh3p [Saccharomyces cerevisiae S288c]	0	auto - discordant peptide type	0	19.9	VLPELQGK	iTRAQ8plex@N-term; iTRAQ8plex(K)@8		2.79778	1493.73	1494.73	1490.93	1491.94	1	9	4.1.4.46.7	0	4.5	5379.74	4.5	0.882202	1.28947	18240.8	46.81	4071.45	51.45	0
2	83.3	83.3	83.13	81.93	81.93	gi|6321631	Tdh3p [Saccharomyces cerevisiae S288c]	0	auto - discordant peptide type	0	99	VPTVDVSVVDLTVK	iTRAQ8plex@N-term; iTRAQ8plex(K)@14		1.88289	2080.13	2081.14	2078.24	2079.25	1	11	4.1.4.197.2	0	19.6	1498.38	19.6	0.753767	1.3542	12659.2	38.46	2414.23	31.86	0
2	83.3	83.3	83.13	81.93	81.93	gi|6321631	Tdh3p [Saccharomyces cerevisiae S288c]	0	auto - shared MS/MS	0	99	VPTVDVSVVDLTVK	iTRAQ8plex@N-term; iTRAQ8plex(K)@14		-0.00705881	2078.24	2079.24	2078.24	2079.25	1	21	4.1.4.216.3	0	21.5	6266.58	21.5	0.806764	1.35727	48010.4	118.83	9799.83	130.78	0
2	83.3	83.3	83.13	81.93	81.93	gi|6321631	Tdh3p [Saccharomyces cerevisiae S288c]	0	auto - discordant peptide type	0	99	VPTVDVSVVDLTVK	Carbamidomethyl@N-term; iTRAQ8plex(K)@14		-0.0119052	1831.05	1832.06	1831.06	1832.07	1	18	5.1.4.168.3	0	16.7	1322.38	16.7	0.275142	2.72402	4852.65	15.32	337.81	9.14	0
2	83.3	83.3	83.13	81.93	81.93	gi|6321631	Tdh3p [Saccharomyces cerevisiae S288c]	0	auto - shared MS/MS	0	99	VPTVDVSVVDLTVK	iTRAQ8plex@N-term; iTRAQ8plex(K)@14		0.000980531	2078.25	2079.25	2078.24	2079.25	1	22	5.1.4.182.4	0	18.1	2612.76	18.1	0.01		12082.6	21.64	44.01	16.18	0
2	83.3	83.3	83.13	81.93	81.93	gi|6321631	Tdh3p [Saccharomyces cerevisiae S288c]	0	auto - discordant peptide type	0	99	VPTVDVSVVDLTVK	Carbamidomethyl@N-term; iTRAQ8plex(K)@14		-0.00194013	1831.06	1832.07	1831.06	1832.07	1	17	6.1.4.169.4	0	16.8	876.311	16.8	0.66991	2.96138	2763.41	11.2	468.38	13.74	0
2	83.3	83.3	83.13	81.93	81.93	gi|6321631	Tdh3p [Saccharomyces cerevisiae S288c]	0	auto - shared MS/MS	0	99	VPTVDVSVVDLTVK	iTRAQ8plex@N-term; iTRAQ8plex(K)@14		-0.00249575	2078.24	2079.25	2078.24	2079.25	1	21	6.1.4.182.2	0	18.1	2399.88	18.1	0.513732	1.43291	11365	17.11	1477.21	21.05	0
2	83.3	83.3	83.13	81.93	81.93	gi|6321631	Tdh3p [Saccharomyces cerevisiae S288c]	0	auto - shared MS/MS	0	99	VPTVDVSVVDLTVK	iTRAQ8plex@N-term; iTRAQ8plex(K)@14		-0.0397874	2078.2	2079.21	2078.24	2079.25	1	24	7.1.6.181.3	0	18	14740.1	18	0.590193	0.893697	4788.84	6.35	715.09	6.32	0
2	83.3	83.3	83.13	81.93	81.93	gi|6321631	Tdh3p [Saccharomyces cerevisiae S288c]	0	auto - shared MS/MS	0	99	VPTVDVSVVDLTVK	iTRAQ8plex@N-term; iTRAQ8plex(K)@14		-0.0329874	2078.21	2079.22	2078.24	2079.25	1	24	9.1.6.187.2	0	18.6	8506.65	18.6	0.418439	2.09738	2615.97	7.09	276.95	5.76	0
2	83.3	83.3	83.13	81.93	81.93	gi|6321631	Tdh3p [Saccharomyces cerevisiae S288c]	0	auto - discordant peptide type	0	99	VPTVDVSVVDLTVK	iTRAQ8plex@N-term; iTRAQ8plex(K)@14		2.83206	2081.08	2082.08	2078.24	2079.25	1	17	10.1.6.202.3	0	20.1	12058	20.1	0.561244	2.84706	5181.34	17.46	735.75	20.8	0
2	83.3	83.3	83.13	81.93	81.93	gi|6321631	Tdh3p [Saccharomyces cerevisiae S288c]	0	auto - discordant peptide type	0	99	VPTVDVSVVDLTVK	iTRAQ8plex@N-term; iTRAQ8plex(K)@14		-1.01515	2077.23	2078.24	2078.24	2079.25	1	20	10.1.6.213.10	0	21.2	7579.66	21.2	0.546114	4.38591	3807.72	18.05	526.12	22.94	0
2	83.3	83.3	83.13	81.93	81.93	gi|6321631	Tdh3p [Saccharomyces cerevisiae S288c]	0	auto - discordant peptide type	0	99	VPTVDVSVVDLTVK	Carbamidomethyl@N-term; iTRAQ8plex(K)@14		0.00244964	1831.06	1832.07	1831.06	1832.07	1	23	10.1.6.215.3	0	21.4	17873.5	21.4	0.332919	3.66659	5650.25	17.22	475.93	17.39	0
2	83.3	83.3	83.13	81.93	81.93	gi|6321631	Tdh3p [Saccharomyces cerevisiae S288c]	0	auto - discordant peptide type	0	99	VPTVDVSVVDLTVK	iTRAQ8plex@N-term; Carbamidomethyl(D)@10; iTRAQ8plex(K)@14		0.0162781	2135.28	2136.29	2135.27	2136.27	1	10	10.1.6.216.1	0	21.5	71338.4	21.5	0.255466	6.76515	5107.11	21.12	330.1	22.29	0
2	83.3	83.3	83.13	81.93	81.93	gi|6321631	Tdh3p [Saccharomyces cerevisiae S288c]	0	auto - discordant peptide type	0	99	VPTVDVSVVDLTVK	Carbamidomethyl@N-term; iTRAQ8plex(K)@14		-0.000767766	1831.06	1832.07	1831.06	1832.07	1	16	7.1.6.175.9	0	17.4	5644.48	17.4	1.112	2.89761	674.65	3.71	189.81	5.4	0
2	83.3	83.3	83.13	81.93	81.93	gi|6321631	Tdh3p [Saccharomyces cerevisiae S288c]	0	auto - shared MS/MS	0	99	VPTVDVSVVDLTVK	iTRAQ8plex@N-term; iTRAQ8plex(K)@14		-0.00616994	2078.24	2079.25	2078.24	2079.25	1	24	10.1.6.209.2	0	20.8	31892	20.8	0.549179	1.36227	8920.35	16.42	1239.46	16.73	0
2	83.3	83.3	83.13	81.93	81.93	gi|6321631	Tdh3p [Saccharomyces cerevisiae S288c]	0	auto - discordant peptide type	0	99	VPTVDVSVVDLTVK	iTRAQ8plex@N-term; iTRAQ8plex(K)@14		-6.26438	2071.98	2072.99	2078.24	2079.25	1	11	9.1.6.186.8	0	18.5	2340.13	18.5	0.449949	11.31	434.64	4.75	49.48	5.57	0
2	83.3	83.3	83.13	81.93	81.93	gi|6321631	Tdh3p [Saccharomyces cerevisiae S288c]	0	auto - discordant peptide type	0	91.64	VPTVDVSVVDLTVK	iTRAQ8plex@N-term; iTRAQ8plex(K)@14		1.83138	2080.08	2081.08	2078.24	2079.25	1	10	10.1.6.200.7	0	19.9	7156.86	19.9	0.61378	4.32132	1155.5	6.89	179.44	7.68	0
2	83.3	83.3	83.13	81.93	81.93	gi|6321631	Tdh3p [Saccharomyces cerevisiae S288c]	0	auto - discordant peptide type	0	91.34	VPTVDVSVVDLTVK	iTRAQ8plex@N-term; iTRAQ8plex(K)@14		-2.00816	2076.24	2077.24	2078.24	2079.25	1	9	2.1.4.174.10	0	17.3	955.219	17.3	0.558463	5.21486	1323.53	7.79	187.01	9.69	0
2	83.3	83.3	83.13	81.93	81.93	gi|6321631	Tdh3p [Saccharomyces cerevisiae S288c]	0	auto - discordant peptide type	0	99	VVDLVEHVAK	iTRAQ8plex@N-term; Val->Leu@1; iTRAQ8plex(K)@10		0.0365001	1730.09	1731.1	1730.06	1731.06	1	16	2.1.4.174.9	0	17.3	1243.74	17.3	4.9916	1.33198	587.25	6.22	741.65	5.99	0
2	83.3	83.3	83.13	81.93	81.93	gi|6321631	Tdh3p [Saccharomyces cerevisiae S288c]	0	auto - shared MS/MS	0	99	VVDLVEHVAK	iTRAQ8plex@N-term; iTRAQ8plex(K)@10		0.0197428	1716.06	1717.07	1716.04	1717.05	1	18	2.1.4.181.1	0	18	13816.7	18	0.595536	1.21472	33476.1	59.13	5044.05	60.62	0
2	83.3	83.3	83.13	81.93	81.93	gi|6321631	Tdh3p [Saccharomyces cerevisiae S288c]	0	auto - discordant peptide type	0	99	VVDLVEHVAK	iTRAQ8plex@N-term; Carbamidomethyl(H)@7; iTRAQ8plex(K)@10		0.0150821	1773.08	1774.08	1773.06	1774.07	1	15	2.1.4.182.1	0	18.1	2306.36	18.1	0.798355	2.09617	5702.23	17.28	1151.8	23.89	0
2	83.3	83.3	83.13	81.93	81.93	gi|6321631	Tdh3p [Saccharomyces cerevisiae S288c]	0	auto - discordant peptide type	0	99	VVDLVEHVAK	Carbamidomethyl@N-term; Asp->Gln@3; iTRAQ8plex(K)@10		-0.0214607	1481.87	1482.87	1481.89	1482.89	1	11	3.1.4.144.3	0	14.3	2275.07	14.3	0.875645	1.71347	6673.28	21.28	1478.44	24.89	0
2	83.3	83.3	83.13	81.93	81.93	gi|6321631	Tdh3p [Saccharomyces cerevisiae S288c]	0	auto - shared MS/MS	0	99	VVDLVEHVAK	iTRAQ8plex@N-term; iTRAQ8plex(K)@10		0.0153969	1716.05	1717.06	1716.04	1717.05	1	18	3.1.4.183.1	0	18.2	35778.5	18.2	0.741085	0.87519	68295.4	121.05	12805.5	109.75	0
2	83.3	83.3	83.13	81.93	81.93	gi|6321631	Tdh3p [Saccharomyces cerevisiae S288c]	0	auto - discordant peptide type	0	99	VVDLVEHVAK	iTRAQ8plex@N-term; Carbamidomethyl(H)@7; iTRAQ8plex(K)@10		0.0136489	1773.07	1774.08	1773.06	1774.07	1	14	3.1.4.186.1	0	18.5	13345.9	18.5	0.630189	2.24779	15102.1	44.42	2407.94	53.66	0
2	83.3	83.3	83.13	81.93	81.93	gi|6321631	Tdh3p [Saccharomyces cerevisiae S288c]	0	auto - discordant peptide type	0	99	VVDLVEHVAK	iTRAQ8plex@N-term; iTRAQ8plex(K)@10		-0.310965	1715.73	1716.74	1716.04	1717.05	1	18	8.1.6.44.3	0	4.3	11775	4.3	0.381899	7.51608	2893.59	19.45	279.59	20.93	0
2	83.3	83.3	83.13	81.93	81.93	gi|6321631	Tdh3p [Saccharomyces cerevisiae S288c]	0	auto - shared MS/MS	0	99	VVDLVEHVAK	iTRAQ8plex@N-term; iTRAQ8plex(K)@10		-0.227957	1715.81	1716.82	1716.04	1717.05	1	18	8.1.6.165.2	0	16.4	117592	16.4	0.521974	0.698133	26107.8	22.31	3447.91	23.89	0
2	83.3	83.3	83.13	81.93	81.93	gi|6321631	Tdh3p [Saccharomyces cerevisiae S288c]	0	auto - shared MS/MS	0	99	VVDLVEHVAK	iTRAQ8plex@N-term; iTRAQ8plex(K)@10		0.00970343	1716.05	1717.06	1716.04	1717.05	1	18	12.1.13.173.1	0	17.2	110160	17.2	0.456926	0.914475	23172.8	24.04	2678.93	24.34	0
2	83.3	83.3	83.13	81.93	81.93	gi|6321631	Tdh3p [Saccharomyces cerevisiae S288c]	0	auto - discordant peptide type	0	99	VVDLVEHVAK	iTRAQ8plex@N-term; Val->Leu@8; iTRAQ8plex(K)@10		0.0031746	1730.06	1731.07	1730.06	1731.06	1	14	12.1.13.173.5	0	17.2	12490	17.2	4.45685	1.38833	742.1	8.36	836.81	6.79	0
[truncated: 8,842 more rows]
